# Supplementary material for: Proposal of Bacillus altaicus sp. nov. Isolated from Soil in the Altai Region, Russia
Source: Int J Mol Sci. 2025 Sep 29;26(19):9517. doi: 10.3390/ijms26199517 (PMC12525529; doi:10.3390/ijms26199517)
Supplement: Supplementary file 1 [file ijms-26-09517-s001.zip]

Archive with 2 entries (2 files):
- ijms-3870185-supplementary-figures.pdf
- ijms-3870185-supplementary-tables.xlsx
