# Supplementary material for: Proposal of Bacillus altaicus sp. nov. Isolated from Soil in the Altai Region, Russia
Source: Int J Mol Sci. 2025 Sep 29;26(19):9517. doi: 10.3390/ijms26199517 (PMC12525529; doi:10.3390/ijms26199517)
Supplement: Supplementary file 1 [file ijms-26-09517-s001.zip › ijms-3870185-supplementary-tables.xlsx]

## Sheet: TABLE S1
TABLE S1. Joint metadata from the NCBI Assembly and BioSample databases for the analyzed genomic dataset. Included are the accession numbers in the respective databases, common descriptions, taxonomic assignments, and quality metrics.
Asmbl_ID	Asmbl_acc	Species	Strain	Organism_full	Level	FTP_path	Taxonomy_check	Biosample_ID	Biosample_acc	Host	Isolation_source	Geographic_location	Lattitude_longitude
10232471	GCF_018739685.1	Bacillus mycoides	BPN57/2	Bacillus mycoides (firmicutes)	Complete Genome	ftp://ftp.ncbi.nlm.nih.gov/genomes/all/GCF/018/739/685/GCF_018739685.1_ASM1873968v1	Inconclusive	10879086	SAMN10879086	None	soil	Poland: Bialowieza National Park	None
22317231	GCF_038050385.1	Bacillus sp. FSL R9-9410	FSL R9-9410	Bacillus sp. FSL R9-9410 (firmicutes)	Contig	ftp://ftp.ncbi.nlm.nih.gov/genomes/all/GCF/038/050/385/GCF_038050385.1_ASM3805038v1	OK	26232393	SAMN26232393	None	None	None	None
22298011	GCF_038006985.1	Bacillus sp. FSL M7-1345	FSL M7-1345	Bacillus sp. FSL M7-1345 (firmicutes)	Contig	ftp://ftp.ncbi.nlm.nih.gov/genomes/all/GCF/038/006/985/GCF_038006985.1_ASM3800698v1	OK	25894007	SAMN25894007	None	Laboratory Heat Treated Raw Milk	None	None
22297581	GCF_038006125.1	Bacillus sp. FSL R10-2780	FSL R10-2780	Bacillus sp. FSL R10-2780 (firmicutes)	Contig	ftp://ftp.ncbi.nlm.nih.gov/genomes/all/GCF/038/006/125/GCF_038006125.1_ASM3800612v1	OK	29228812	SAMN29228812	None	finished RTE food product (dairy)	None	None
2336991	GCF_004330435.1	Bacillus mycoides	B26	Bacillus mycoides (firmicutes)	Contig	ftp://ftp.ncbi.nlm.nih.gov/genomes/all/GCF/004/330/435/GCF_004330435.1_ASM433043v1	Inconclusive	10979525	SAMN10979525	None	Salad leaves	Germany: Kiel	54.3213 N 10.1348 E
1112771	GCF_900094695.1	Bacillus mycoides	SDA_NFFE664	Bacillus mycoides (firmicutes)	Scaffold	ftp://ftp.ncbi.nlm.nih.gov/genomes/all/GCF/900/094/695/GCF_900094695.1_ASM90009469v1	Inconclusive	5517281	SAMEA4361530	None	None	None	None
1017121	GCF_002014485.1	Bacillus cereus	FSL J3-0123	Bacillus cereus (firmicutes)	Contig	ftp://ftp.ncbi.nlm.nih.gov/genomes/all/GCF/002/014/485/GCF_002014485.1_ASM201448v1	Inconclusive	6242082	SAMN06242082	None	pasteurized milk	USA	None
690238	GCF_000399245.1	Bacillus cereus	MC118	Bacillus cereus MC118 (firmicutes)	Scaffold	ftp://ftp.ncbi.nlm.nih.gov/genomes/all/GCF/000/399/245/GCF_000399245.1_Baci_cere_MC118_V1	Inconclusive	2596850	SAMN02596850	None	None	None	None
10231471	GCF_018736705.1	Bacillus mycoides	BPN03/1	Bacillus mycoides (firmicutes)	Complete Genome	ftp://ftp.ncbi.nlm.nih.gov/genomes/all/GCF/018/736/705/GCF_018736705.1_ASM1873670v1	Inconclusive	10879082	SAMN10879082	None	soil	Poland: Bialowieza National Park	None
22297571	GCF_038006105.1	Bacillus sp. FSL H8-0545	FSL H8-0545	Bacillus sp. FSL H8-0545 (firmicutes)	Contig	ftp://ftp.ncbi.nlm.nih.gov/genomes/all/GCF/038/006/105/GCF_038006105.1_ASM3800610v1	OK	25893868	SAMN25893868	None	raw milk	None	None
10231481	GCF_018736725.1	Bacillus mycoides	BPN07/3	Bacillus mycoides (firmicutes)	Complete Genome	ftp://ftp.ncbi.nlm.nih.gov/genomes/all/GCF/018/736/725/GCF_018736725.1_ASM1873672v1	Inconclusive	10879054	SAMN10879054	None	soil	Poland: Bialowieza National Park	None
1017161	GCF_002014575.1	Bacillus cereus	FSL M7-1219	Bacillus cereus (firmicutes)	Contig	ftp://ftp.ncbi.nlm.nih.gov/genomes/all/GCF/002/014/575/GCF_002014575.1_ASM201457v1	Inconclusive	6242076	SAMN06242076	None	raw milk	USA	None
10231501	GCF_018736765.1	Bacillus mycoides	BPN102	Bacillus mycoides (firmicutes)	Complete Genome	ftp://ftp.ncbi.nlm.nih.gov/genomes/all/GCF/018/736/765/GCF_018736765.1_ASM1873676v1	Inconclusive	10879055	SAMN10879055	None	soil	Poland: Bialowieza National Park	None
473968	GCF_000291155.1	Bacillus cereus	MC67	Bacillus cereus MC67 (firmicutes)	Scaffold	ftp://ftp.ncbi.nlm.nih.gov/genomes/all/GCF/000/291/155/GCF_000291155.1_Baci_cere_MC67_V1	Inconclusive	2596851	SAMN02596851	None	None	None	None
1112751	GCF_900094655.1	Bacillus mycoides	SDA_GO95	Bacillus mycoides (firmicutes)	Scaffold	ftp://ftp.ncbi.nlm.nih.gov/genomes/all/GCF/900/094/655/GCF_900094655.1_ASM90009465v1	Inconclusive	5517278	SAMEA4361425	None	None	None	None
10232461	GCF_018739665.1	Bacillus mycoides	BPN54/2	Bacillus mycoides (firmicutes)	Complete Genome	ftp://ftp.ncbi.nlm.nih.gov/genomes/all/GCF/018/739/665/GCF_018739665.1_ASM1873966v1	Inconclusive	10879062	SAMN10879062	None	soil	Poland: Bialowieza National Park	None
12546161	GCF_928375605.1	Bacillus mycoides	Unnamed1	Bacillus mycoides KBAB4 (firmicutes)	Contig	ftp://ftp.ncbi.nlm.nih.gov/genomes/all/GCF/928/375/605/GCF_928375605.1_BW1	Inconclusive	25354811	SAMEA12597995	None	None	None	None
16656121	GCF_918180685.1	Bacillus cereus	Unnamed2	Bacillus cereus (firmicutes)	Scaffold	ftp://ftp.ncbi.nlm.nih.gov/genomes/all/GCF/918/180/685/GCF_918180685.1_ISI_1342	Inconclusive	31126703	SAMEA9996401	None	Dairy	None	None
9290641	GCF_016892495.1	Bacillus sp. RIT 809	RIT 809	Bacillus sp. RIT 809 (firmicutes)	Contig	ftp://ftp.ncbi.nlm.nih.gov/genomes/all/GCF/016/892/495/GCF_016892495.1_ASM1689249v1	OK	17321487	SAMN17321487	Lolium arundinaceum	None	USA: Hilton, NY	43.2953824 N 77.7412708 W
811651	GCF_001757935.1	Bacillus mycoides	GOE4	Bacillus mycoides (firmicutes)	Contig	ftp://ftp.ncbi.nlm.nih.gov/genomes/all/GCF/001/757/935/GCF_001757935.1_ASM175793v1	Inconclusive	4819581	SAMN04819581	None	Tomato rhizosphere	Germany:Goettingen	None
690278	GCF_000399525.1	Bacillus cereus	VD118	Bacillus cereus VD118 (firmicutes)	Scaffold	ftp://ftp.ncbi.nlm.nih.gov/genomes/all/GCF/000/399/525/GCF_000399525.1_Baci_cere_VD118_V1	Inconclusive	2596863	SAMN02596863	None	None	None	None
10233621	GCF_018742245.1	Bacillus mycoides	JAS823	Bacillus mycoides (firmicutes)	Complete Genome	ftp://ftp.ncbi.nlm.nih.gov/genomes/all/GCF/018/742/245/GCF_018742245.1_ASM1874224v1	Inconclusive	10879080	SAMN10879080	None	soil	Poland: farmland in Jasienowka	None
10232481	GCF_018739705.1	Bacillus mycoides	JAS014	Bacillus mycoides (firmicutes)	Complete Genome	ftp://ftp.ncbi.nlm.nih.gov/genomes/all/GCF/018/739/705/GCF_018739705.1_ASM1873970v1	Inconclusive	10879077	SAMN10879077	None	soil	Poland: farmland in Jasienowka	None
16962291	GCF_030291955.1	Bacillus cereus	D5_B_69	Bacillus cereus (firmicutes)	Complete Genome	ftp://ftp.ncbi.nlm.nih.gov/genomes/all/GCF/030/291/955/GCF_030291955.1_ASM3029195v1	Inconclusive	34374863	SAMN34374863	None	grassland soil	Denmark: Jaegersborg Dyrehave	55.78 N 12.55 E
869851	GCF_001855755.1	Bacillus mycoides	GOE5	Bacillus mycoides (firmicutes)	Contig	ftp://ftp.ncbi.nlm.nih.gov/genomes/all/GCF/001/855/755/GCF_001855755.1_ASM185575v1	Inconclusive	4819582	SAMN04819582	None	Tomato rhizosphere	Germany:Goettingen	None
811661	GCF_001757965.1	Bacillus mycoides	GOE6	Bacillus mycoides (firmicutes)	Contig	ftp://ftp.ncbi.nlm.nih.gov/genomes/all/GCF/001/757/965/GCF_001757965.1_ASM175796v1	Inconclusive	4819583	SAMN04819583	None	Tomato rhizosphere	Germany:Goettingen	None
17164631	GCF_030348675.1	Bacillus cereus	D8_B_42	Bacillus cereus (firmicutes)	Contig	ftp://ftp.ncbi.nlm.nih.gov/genomes/all/GCF/030/348/675/GCF_030348675.1_ASM3034867v1	Inconclusive	34374867	SAMN34374867	None	grassland soil	Denmark: Jaegersborg Dyrehave	55.79 N 12.58 E
1345651	GCF_002585905.1	Bacillus cereus	AFS031451	Bacillus cereus (firmicutes)	Scaffold	ftp://ftp.ncbi.nlm.nih.gov/genomes/all/GCF/002/585/905/GCF_002585905.1_ASM258590v1	Inconclusive	7597815	SAMN07597815	None	plant core	USA: NC	None
811591	GCF_001757825.1	Bacillus mycoides	GOE2	Bacillus mycoides (firmicutes)	Contig	ftp://ftp.ncbi.nlm.nih.gov/genomes/all/GCF/001/757/825/GCF_001757825.1_ASM175782v1	Inconclusive	4817214	SAMN04817214	None	Tomato rhizosphere	Germany:Goettingen	None
811691	GCF_001758015.1	Bacillus mycoides	GOE13	Bacillus mycoides (firmicutes)	Contig	ftp://ftp.ncbi.nlm.nih.gov/genomes/all/GCF/001/758/015/GCF_001758015.1_ASM175801v1	Inconclusive	4819590	SAMN04819590	None	Tomato rhizosphere	Germany:Goettingen	None
811671	GCF_001757985.1	Bacillus mycoides	GOE7	Bacillus mycoides (firmicutes)	Contig	ftp://ftp.ncbi.nlm.nih.gov/genomes/all/GCF/001/757/985/GCF_001757985.1_ASM175798v1	Inconclusive	4819584	SAMN04819584	None	Tomato rhizosphere	Germany:Goettingen	None
811621	GCF_001757875.1	Bacillus mycoides	GOE12	Bacillus mycoides (firmicutes)	Contig	ftp://ftp.ncbi.nlm.nih.gov/genomes/all/GCF/001/757/875/GCF_001757875.1_ASM175787v1	Inconclusive	4819589	SAMN04819589	None	Tomato rhizosphere	Germany:Goettingen	None
473668	GCF_000293545.1	Bacillus cereus	BAG6O-2	Bacillus cereus BAG6O-2 (firmicutes)	Scaffold	ftp://ftp.ncbi.nlm.nih.gov/genomes/all/GCF/000/293/545/GCF_000293545.1_Baci_cere_BAG60-2_G13207_V1	Inconclusive	2596825	SAMN02596825	None	None	None	None
811641	GCF_001757915.1	Bacillus mycoides	GOE3	Bacillus mycoides (firmicutes)	Contig	ftp://ftp.ncbi.nlm.nih.gov/genomes/all/GCF/001/757/915/GCF_001757915.1_ASM175791v1	Inconclusive	4819580	SAMN04819580	None	Tomato rhizosphere	Germany:Goettingen	None
811631	GCF_001757905.1	Bacillus mycoides	GOE11	Bacillus mycoides (firmicutes)	Contig	ftp://ftp.ncbi.nlm.nih.gov/genomes/all/GCF/001/757/905/GCF_001757905.1_ASM175790v1	Inconclusive	4819588	SAMN04819588	None	Tomato rhizosphere	Germany:Goettingen	None
21595461	GCF_036963225.1	Bacillus sp. JJ783	JJ783	Bacillus sp. JJ783 (firmicutes)	Scaffold	ftp://ftp.ncbi.nlm.nih.gov/genomes/all/GCF/036/963/225/GCF_036963225.1_ASM3696322v1	OK	40001941	SAMN40001941	cotton	rhizosphere	USA: Alabama	None
16656441	GCF_918189065.1	Bacillus cereus	Unnamed3	Bacillus cereus (firmicutes)	Scaffold	ftp://ftp.ncbi.nlm.nih.gov/genomes/all/GCF/918/189/065/GCF_918189065.1_ISI_2293	Inconclusive	31126735	SAMEA9996434	None	wheat grass	None	None
811581	GCF_001757785.1	Bacillus mycoides	GOE1	Bacillus mycoides (firmicutes)	Contig	ftp://ftp.ncbi.nlm.nih.gov/genomes/all/GCF/001/757/785/GCF_001757785.1_ASM175778v1	Inconclusive	4817074	SAMN04817074	None	Tomato rhizosphere	Germany:Goettingen	None
473608	GCF_000291295.1	Bacillus cereus	BAG5X1-1	Bacillus cereus BAG5X1-1 (firmicutes)	Scaffold	ftp://ftp.ncbi.nlm.nih.gov/genomes/all/GCF/000/291/295/GCF_000291295.1_Baci_cere_BAG5X1-1_V1	Inconclusive	2596821	SAMN02596821	None	None	None	None
1112631	GCF_900094995.1	Bacillus mycoides	ADRIA I21	Bacillus mycoides (firmicutes)	Scaffold	ftp://ftp.ncbi.nlm.nih.gov/genomes/all/GCF/900/094/995/GCF_900094995.1_ASM90009499v1	Inconclusive	5517266	SAMEA4361354	None	None	None	None
16962321	GCF_030291975.1	Bacillus cereus	D8_B_47	Bacillus cereus (firmicutes)	Chromosome	ftp://ftp.ncbi.nlm.nih.gov/genomes/all/GCF/030/291/975/GCF_030291975.1_ASM3029197v1	Inconclusive	34374869	SAMN34374869	None	grassland soil	Denmark: Jaegersborg Dyrehave	55.79 N 12.58 E
1105281	GCF_002146775.1	Bacillus mycoides	H53	Bacillus mycoides (firmicutes)	Contig	ftp://ftp.ncbi.nlm.nih.gov/genomes/all/GCF/002/146/775/GCF_002146775.1_ASM214677v1	OK	5934525	SAMN05934525	None	soil	Spain	None
14194351	GCF_025809295.1	Bacillus sp. 41-22	41-22	Bacillus sp. 41-22 (firmicutes)	Complete Genome	ftp://ftp.ncbi.nlm.nih.gov/genomes/all/GCF/025/809/295/GCF_025809295.1_ASM2580929v1	OK	21542948	SAMN21542948	None	mingyong glacier	China: The mingyong village	None
1020771	GCF_002021835.1	Bacillus mycoides	FSL R5-0708	Bacillus mycoides (firmicutes)	Contig	ftp://ftp.ncbi.nlm.nih.gov/genomes/all/GCF/002/021/835/GCF_002021835.1_ASM202183v1	OK	6242078	SAMN06242078	None	pasteurized milk	USA	None
16962391	GCF_030292015.1	Bacillus mycoides	G5S2	Bacillus mycoides (firmicutes)	Complete Genome	ftp://ftp.ncbi.nlm.nih.gov/genomes/all/GCF/030/292/015/GCF_030292015.1_ASM3029201v1	OK	34374887	SAMN34374887	None	pine forrest soil between two spruce trees	Germany: near Munchenroda, Jena	50.91 N 11.52 E
14028921	GCF_025519005.1	Bacillus mycoides	BC78A	Bacillus mycoides (firmicutes)	Contig	ftp://ftp.ncbi.nlm.nih.gov/genomes/all/GCF/025/519/005/GCF_025519005.1_ASM2551900v1	OK	27545636	SAMN27545636	None	Milk and dairy products	Italy	41.25 N 16.25 E
22296911	GCF_038004785.1	Bacillus sp. FSL R5-0709	FSL R5-0709	Bacillus sp. FSL R5-0709 (firmicutes)	Contig	ftp://ftp.ncbi.nlm.nih.gov/genomes/all/GCF/038/004/785/GCF_038004785.1_ASM3800478v1	OK	26232386	SAMN26232386	None	heat treated 2% fat milk	None	None
1136161	GCF_002200025.1	Bacillus mycoides	MOD1_Bc237	Bacillus mycoides (firmicutes)	Contig	ftp://ftp.ncbi.nlm.nih.gov/genomes/all/GCF/002/200/025/GCF_002200025.1_ASM220002v1	OK	7205616	SAMN07205616	None	food product	Netherlands	None
10233641	GCF_018742285.1	Bacillus mycoides	JAS94/5	Bacillus mycoides (firmicutes)	Complete Genome	ftp://ftp.ncbi.nlm.nih.gov/genomes/all/GCF/018/742/285/GCF_018742285.1_ASM1874228v1	OK	10879081	SAMN10879081	None	soil	Poland: farmland in Jasienowka	None
89111	GCF_000513155.1	Bacillus mycoides	NBRC:101238	Bacillus mycoides NBRC 101238 = DSM 11821 (firmicutes)	Contig	ftp://ftp.ncbi.nlm.nih.gov/genomes/all/GCF/000/513/155/GCF_000513155.1_ASM51315v1	OK	4157914	SAMD00041791	None	None	None	None
21149441	GCF_036211105.1	Bacillus mycoides	B-23148	Bacillus mycoides (firmicutes)	Scaffold	ftp://ftp.ncbi.nlm.nih.gov/genomes/all/GCF/036/211/105/GCF_036211105.1_ASM3621110v1	OK	32927320	SAMN32927320	None	soil	Russia	None
1017201	GCF_002014655.1	Bacillus mycoides	FSL H8-0492	Bacillus mycoides (firmicutes)	Contig	ftp://ftp.ncbi.nlm.nih.gov/genomes/all/GCF/002/014/655/GCF_002014655.1_ASM201465v1	OK	5953539	SAMN05953539	None	raw milk	USA	None
21156461	GCF_036222645.1	Bacillus mycoides	NRS-325	Bacillus mycoides (firmicutes)	Scaffold	ftp://ftp.ncbi.nlm.nih.gov/genomes/all/GCF/036/222/645/GCF_036222645.1_ASM3622264v1	OK	33941045	SAMN33941045	None	soil	None	None
474108	GCF_000290895.1	Bacillus mycoides	VD078	Bacillus mycoides (firmicutes)	Scaffold	ftp://ftp.ncbi.nlm.nih.gov/genomes/all/GCF/000/290/895/GCF_000290895.1_Baci_cere_VD078_V1	OK	2596859	SAMN02596859	None	None	None	None
1136211	GCF_002200135.1	Bacillus mycoides	MOD1_Bc221	Bacillus mycoides (firmicutes)	Scaffold	ftp://ftp.ncbi.nlm.nih.gov/genomes/all/GCF/002/200/135/GCF_002200135.1_ASM220013v1	OK	7205606	SAMN07205606	None	food product	USA: MD	None
1136151	GCF_002200005.1	Bacillus mycoides	MOD1_Bc228	Bacillus mycoides (firmicutes)	Scaffold	ftp://ftp.ncbi.nlm.nih.gov/genomes/all/GCF/002/200/005/GCF_002200005.1_ASM220000v1	OK	7205612	SAMN07205612	None	food product	USA: MD	None
22298851	GCF_038008665.1	Bacillus sp. FSL R10-2201	FSL R10-2201	Bacillus sp. FSL R10-2201 (firmicutes)	Contig	ftp://ftp.ncbi.nlm.nih.gov/genomes/all/GCF/038/008/665/GCF_038008665.1_ASM3800866v1	OK	29228809	SAMN29228809	None	finished RTE food product (dairy)	None	None
22297271	GCF_038005505.1	Bacillus sp. FSL E2-8868	FSL E2-8868	Bacillus sp. FSL E2-8868 (firmicutes)	Contig	ftp://ftp.ncbi.nlm.nih.gov/genomes/all/GCF/038/005/505/GCF_038005505.1_ASM3800550v1	OK	29228750	SAMN29228750	None	None	None	None
12262421	GCF_022458665.1	Bacillus mycoides	YakM2	Bacillus mycoides (firmicutes)	Contig	ftp://ftp.ncbi.nlm.nih.gov/genomes/all/GCF/022/458/665/GCF_022458665.1_ASM2245866v1	OK	23401943	SAMN23401943	None	deep soil layers	Russia: Yakutia	None
16587001	GCF_030016355.1	Bacillus mycoides	S3021	Bacillus mycoides (firmicutes)	Contig	ftp://ftp.ncbi.nlm.nih.gov/genomes/all/GCF/030/016/355/GCF_030016355.1_ASM3001635v1	OK	34995331	SAMN34995331	None	None	Slovenia: Domzale	None
10232441	GCF_018739625.1	Bacillus mycoides	BPN51/1	Bacillus mycoides (firmicutes)	Complete Genome	ftp://ftp.ncbi.nlm.nih.gov/genomes/all/GCF/018/739/625/GCF_018739625.1_ASM1873962v1	OK	10879076	SAMN10879076	None	soil	Poland: Bialowieza National Park	None
22297591	GCF_038006145.1	Bacillus sp. FSL H8-0492	FSL H8-0492	Bacillus sp. FSL H8-0492 (firmicutes)	Contig	ftp://ftp.ncbi.nlm.nih.gov/genomes/all/GCF/038/006/145/GCF_038006145.1_ASM3800614v1	OK	25893858	SAMN25893858	None	grain mix	None	None
22297871	GCF_038006705.1	Bacillus sp. FSL M7-0110	FSL M7-0110	Bacillus sp. FSL M7-0110 (firmicutes)	Contig	ftp://ftp.ncbi.nlm.nih.gov/genomes/all/GCF/038/006/705/GCF_038006705.1_ASM3800670v1	OK	25893995	SAMN25893995	None	Laboratory Heat Treated Raw Milk	None	None
221631	GCF_000775975.1	Bacillus mycoides	DSM:11821	Bacillus mycoides (firmicutes)	Complete Genome	ftp://ftp.ncbi.nlm.nih.gov/genomes/all/GCF/000/775/975/GCF_000775975.1_ASM77597v1	OK	3106993	SAMN03106993	None	None	Germany	None
1017221	GCF_002014695.1	Bacillus mycoides	FSL E2-0214	Bacillus mycoides (firmicutes)	Contig	ftp://ftp.ncbi.nlm.nih.gov/genomes/all/GCF/002/014/695/GCF_002014695.1_ASM201469v1	OK	5953533	SAMN05953533	None	finished RTE dairy food product	USA	None
10233371	GCF_018742105.1	Bacillus mycoides	JAS85/1	Bacillus mycoides (firmicutes)	Complete Genome	ftp://ftp.ncbi.nlm.nih.gov/genomes/all/GCF/018/742/105/GCF_018742105.1_ASM1874210v1	OK	10879066	SAMN10879066	None	soil	Poland: farmland in Jasienowka	None
13399341	GCF_024498095.1	Bacillus mycoides	B001-4	Bacillus mycoides (firmicutes)	Contig	ftp://ftp.ncbi.nlm.nih.gov/genomes/all/GCF/024/498/095/GCF_024498095.1_ASM2449809v1	OK	29762311	SAMN29762311	Spinacia oleracea	leaves	Belgium	None
16656041	GCF_918180265.1	Bacillus mycoides	Unnamed4	Bacillus mycoides NBRC 101238 = DSM 11821 (firmicutes)	Scaffold	ftp://ftp.ncbi.nlm.nih.gov/genomes/all/GCF/918/180/265/GCF_918180265.1_DSM_11821	OK	31126693	SAMEA9996127	None	Culture Collection	None	None
1337231	GCF_002568935.1	Bacillus mycoides	AFS075998	Bacillus mycoides (firmicutes)	Scaffold	ftp://ftp.ncbi.nlm.nih.gov/genomes/all/GCF/002/568/935/GCF_002568935.1_ASM256893v1	OK	7598413	SAMN07598413	None	plant core	USA: NC	None
13298901	GCF_024297165.1	Bacillus mycoides	YL123	Bacillus mycoides (firmicutes)	Scaffold	ftp://ftp.ncbi.nlm.nih.gov/genomes/all/GCF/024/297/165/GCF_024297165.1_ASM2429716v1	OK	29625964	SAMN29625964	plant	roots	Canada:Laval	None
22298461	GCF_038007885.1	Bacillus sp. FSL R10-2789	FSL R10-2789	Bacillus sp. FSL R10-2789 (firmicutes)	Contig	ftp://ftp.ncbi.nlm.nih.gov/genomes/all/GCF/038/007/885/GCF_038007885.1_ASM3800788v1	OK	29228814	SAMN29228814	None	finished RTE food product (dairy)	None	None
1017131	GCF_002014505.1	Bacillus mycoides	FSL M7-0109	Bacillus mycoides (firmicutes)	Contig	ftp://ftp.ncbi.nlm.nih.gov/genomes/all/GCF/002/014/505/GCF_002014505.1_ASM201450v1	OK	6242083	SAMN06242083	None	raw milk	USA	None
10232861	GCF_018741145.1	Bacillus mycoides	JAS06/1	Bacillus mycoides (firmicutes)	Complete Genome	ftp://ftp.ncbi.nlm.nih.gov/genomes/all/GCF/018/741/145/GCF_018741145.1_ASM1874114v1	OK	10879068	SAMN10879068	None	soil	Poland: farmland in Jasienowka	None
10232351	GCF_018739305.1	Bacillus mycoides	BPN121	Bacillus mycoides (firmicutes)	Complete Genome	ftp://ftp.ncbi.nlm.nih.gov/genomes/all/GCF/018/739/305/GCF_018739305.1_ASM1873930v1	OK	10879061	SAMN10879061	None	soil	Poland: Bialowieza National Park	None
4171441	GCF_007673715.1	Bacillus mycoides	DE0340	Bacillus mycoides (firmicutes)	Scaffold	ftp://ftp.ncbi.nlm.nih.gov/genomes/all/GCF/007/673/715/GCF_007673715.1_ASM767371v1	OK	11792500	SAMN11792500	None	environmental	USA: North Carolina, Durham	None
39888	GCF_000018825.1	Bacillus mycoides	KBAB4	Bacillus mycoides KBAB4 (firmicutes)	Complete Genome	ftp://ftp.ncbi.nlm.nih.gov/genomes/all/GCF/000/018/825/GCF_000018825.1_ASM1882v1	OK	623031	SAMN00623031	None	None	None	None
709558	GCF_000290975.2	Bacillus cereus	VD142	Bacillus cereus VD142 (firmicutes)	Scaffold	ftp://ftp.ncbi.nlm.nih.gov/genomes/all/GCF/000/290/975/GCF_000290975.2_Baci_cere_VD142_V2	Inconclusive	2596797	SAMN02596797	None	None	None	None
22298721	GCF_038008405.1	Bacillus sp. FSL M7-1431	FSL M7-1431	Bacillus sp. FSL M7-1431 (firmicutes)	Contig	ftp://ftp.ncbi.nlm.nih.gov/genomes/all/GCF/038/008/405/GCF_038008405.1_ASM3800840v1	OK	30693209	SAMN30693209	None	dairy	None	None
10232451	GCF_018739645.1	Bacillus mycoides	BPN52/2	Bacillus mycoides (firmicutes)	Complete Genome	ftp://ftp.ncbi.nlm.nih.gov/genomes/all/GCF/018/739/645/GCF_018739645.1_ASM1873964v1	OK	10879073	SAMN10879073	None	soil	Poland: Bialowieza National Park	None
13399311	GCF_024498035.1	Bacillus mycoides	115003-1	Bacillus mycoides (firmicutes)	Contig	ftp://ftp.ncbi.nlm.nih.gov/genomes/all/GCF/024/498/035/GCF_024498035.1_ASM2449803v1	OK	29762318	SAMN29762318	Spinacia oleracea	leaves	Belgium	None
22298111	GCF_038007175.1	Bacillus sp. FSL E2-8895	FSL E2-8895	Bacillus sp. FSL E2-8895 (firmicutes)	Contig	ftp://ftp.ncbi.nlm.nih.gov/genomes/all/GCF/038/007/175/GCF_038007175.1_ASM3800717v1	OK	29228752	SAMN29228752	None	None	None	None
10232381	GCF_018739445.1	Bacillus mycoides	BPN36/2	Bacillus mycoides (firmicutes)	Complete Genome	ftp://ftp.ncbi.nlm.nih.gov/genomes/all/GCF/018/739/445/GCF_018739445.1_ASM1873944v1	OK	10879056	SAMN10879056	None	soil	Poland: Bialowieza National Park	None
725181	GCF_001619505.1	Bacillus mycoides	B4117	Bacillus mycoides (firmicutes)	Scaffold	ftp://ftp.ncbi.nlm.nih.gov/genomes/all/GCF/001/619/505/GCF_001619505.1_ASM161950v1	OK	4046538	SAMN04046538	None	food	Netherlands	None
1090831	GCF_002118195.1	Bacillus mycoides	S3E15	Bacillus mycoides (firmicutes)	Contig	ftp://ftp.ncbi.nlm.nih.gov/genomes/all/GCF/002/118/195/GCF_002118195.1_ASM211819v1	OK	6127746	SAMN06127746	None	soil	Netherlands	None
16962561	GCF_030292115.1	Bacillus mycoides	SIN3.1	Bacillus mycoides (firmicutes)	Complete Genome	ftp://ftp.ncbi.nlm.nih.gov/genomes/all/GCF/030/292/115/GCF_030292115.1_ASM3029211v1	OK	34374917	SAMN34374917	None	field soil	Germany: Heida	50.72 N 10.91 E
192718	GCF_000160975.1	Bacillus mycoides	AH621	Bacillus mycoides (firmicutes)	Chromosome	ftp://ftp.ncbi.nlm.nih.gov/genomes/all/GCF/000/160/975/GCF_000160975.1_ASM16097v1	OK	716180	SAMN00716180	None	None	None	None
2788381	GCF_005217685.1	Bacillus mycoides	I7	Bacillus mycoides (firmicutes)	Scaffold	ftp://ftp.ncbi.nlm.nih.gov/genomes/all/GCF/005/217/685/GCF_005217685.1_ASM521768v1	OK	11292298	SAMN11292298	Briza maxima	None	Israel: Ramat HaNadiv	None
10233631	GCF_018742265.1	Bacillus mycoides	JAS85/1	Bacillus mycoides (firmicutes)	Complete Genome	ftp://ftp.ncbi.nlm.nih.gov/genomes/all/GCF/018/742/265/GCF_018742265.1_ASM1874226v1	OK	10879066	SAMN10879066	None	soil	Poland: farmland in Jasienowka	None
1090821	GCF_002118185.1	Bacillus mycoides	EC18	Bacillus mycoides (firmicutes)	Contig	ftp://ftp.ncbi.nlm.nih.gov/genomes/all/GCF/002/118/185/GCF_002118185.1_ASM211818v1	OK	6127749	SAMN06127749	None	soil	Netherlands	None
10233391	GCF_018742185.1	Bacillus mycoides	JAS06/1	Bacillus mycoides (firmicutes)	Complete Genome	ftp://ftp.ncbi.nlm.nih.gov/genomes/all/GCF/018/742/185/GCF_018742185.1_ASM1874218v1	OK	10879068	SAMN10879068	None	soil	Poland: farmland in Jasienowka	None
10232841	GCF_018741085.1	Bacillus mycoides	BPN601	Bacillus mycoides (firmicutes)	Complete Genome	ftp://ftp.ncbi.nlm.nih.gov/genomes/all/GCF/018/741/085/GCF_018741085.1_ASM1874108v1	OK	10879052	SAMN10879052	None	soil	Poland: Bialowieza National Park	None
12296511	GCF_022532085.1	Bacillus mycoides	LX30	Bacillus mycoides (firmicutes)	Complete Genome	ftp://ftp.ncbi.nlm.nih.gov/genomes/all/GCF/022/532/085/GCF_022532085.1_ASM2253208v1	OK	26328110	SAMN26328110	None	soil	China	None
21149711	GCF_036211545.1	Bacillus mycoides	B-14799	Bacillus mycoides (firmicutes)	Scaffold	ftp://ftp.ncbi.nlm.nih.gov/genomes/all/GCF/036/211/545/GCF_036211545.1_ASM3621154v1	OK	32927298	SAMN32927298	None	None	None	None
1330241	GCF_002554935.1	Bacillus mycoides	AFS017891	Bacillus mycoides (firmicutes)	Scaffold	ftp://ftp.ncbi.nlm.nih.gov/genomes/all/GCF/002/554/935/GCF_002554935.1_ASM255493v1	OK	7597471	SAMN07597471	None	soil	USA: NY	None
91671	GCF_000517985.1	Bacillus mycoides	FSL H7-687	Bacillus mycoides FSL H7-687 (firmicutes)	Contig	ftp://ftp.ncbi.nlm.nih.gov/genomes/all/GCF/000/517/985/GCF_000517985.1_ASM51798v1	OK	2597353	SAMN02597353	None	pasteurized milk	None	None
473768	GCF_000291315.1	Bacillus mycoides	CER074	Bacillus mycoides (firmicutes)	Scaffold	ftp://ftp.ncbi.nlm.nih.gov/genomes/all/GCF/000/291/315/GCF_000291315.1_Baci_cere_CER074_V1	OK	2596831	SAMN02596831	None	None	None	None
21149651	GCF_036211485.1	Bacillus mycoides	B-14811	Bacillus mycoides (firmicutes)	Scaffold	ftp://ftp.ncbi.nlm.nih.gov/genomes/all/GCF/036/211/485/GCF_036211485.1_ASM3621148v1	OK	32927299	SAMN32927299	None	soil	None	None
690258	GCF_000399145.1	Bacillus cereus	VD021	Bacillus cereus VD021 (firmicutes)	Scaffold	ftp://ftp.ncbi.nlm.nih.gov/genomes/all/GCF/000/399/145/GCF_000399145.1_Baci_cere_VD021_V1	Inconclusive	2596856	SAMN02596856	None	None	None	None
10232821	GCF_018740945.1	Bacillus mycoides	BPN573	Bacillus mycoides (firmicutes)	Complete Genome	ftp://ftp.ncbi.nlm.nih.gov/genomes/all/GCF/018/740/945/GCF_018740945.1_ASM1874094v1	OK	10879074	SAMN10879074	None	soil	Poland: Bialowieza National Park	None
10232391	GCF_018739485.1	Bacillus mycoides	BPN36/3	Bacillus mycoides (firmicutes)	Complete Genome	ftp://ftp.ncbi.nlm.nih.gov/genomes/all/GCF/018/739/485/GCF_018739485.1_ASM1873948v1	OK	10879087	SAMN10879087	None	soil	Poland: Bialowieza National Park	None
10233021	GCF_018741505.1	Bacillus mycoides	JAS12/5	Bacillus mycoides (firmicutes)	Complete Genome	ftp://ftp.ncbi.nlm.nih.gov/genomes/all/GCF/018/741/505/GCF_018741505.1_ASM1874150v1	OK	10879070	SAMN10879070	None	soil	Poland: farmland in Jasienowka	None
10232871	GCF_018741165.1	Bacillus mycoides	JAS06/3	Bacillus mycoides (firmicutes)	Complete Genome	ftp://ftp.ncbi.nlm.nih.gov/genomes/all/GCF/018/741/165/GCF_018741165.1_ASM1874116v1	OK	10879063	SAMN10879063	None	soil	Poland: farmland in Jasienowka	None
13399321	GCF_024498055.1	Bacillus mycoides	B002-3	Bacillus mycoides (firmicutes)	Contig	ftp://ftp.ncbi.nlm.nih.gov/genomes/all/GCF/024/498/055/GCF_024498055.1_ASM2449805v1	OK	29762301	SAMN29762301	Spinacia oleracea	leaves	Belgium	None
10233181	GCF_018741565.1	Bacillus mycoides	JAS23/1	Bacillus mycoides (firmicutes)	Complete Genome	ftp://ftp.ncbi.nlm.nih.gov/genomes/all/GCF/018/741/565/GCF_018741565.1_ASM1874156v1	OK	10879071	SAMN10879071	None	soil	Poland: farmland in Jasienowka	None
10232361	GCF_018739365.1	Bacillus mycoides	BPN211	Bacillus mycoides (firmicutes)	Complete Genome	ftp://ftp.ncbi.nlm.nih.gov/genomes/all/GCF/018/739/365/GCF_018739365.1_ASM1873936v1	OK	10879050	SAMN10879050	None	soil	Poland: Bialowieza National Park	None
1620191	GCF_002976445.1	Bacillus sp. MYb56	MYb56	Bacillus sp. MYb56 (firmicutes)	Scaffold	ftp://ftp.ncbi.nlm.nih.gov/genomes/all/GCF/002/976/445/GCF_002976445.1_ASM297644v1	OK	7581405	SAMN07581405	Caenorhabditis elegans MY316	Rotting apple	Germany: Kiel	None
10232831	GCF_018741005.1	Bacillus mycoides	BPN58/4	Bacillus mycoides (firmicutes)	Complete Genome	ftp://ftp.ncbi.nlm.nih.gov/genomes/all/GCF/018/741/005/GCF_018741005.1_ASM1874100v1	OK	10879075	SAMN10879075	None	soil	Poland: Bialowieza National Park	None
250201	GCF_000832605.1	Bacillus mycoides	CCUG:26678	Bacillus mycoides (firmicutes)	Complete Genome	ftp://ftp.ncbi.nlm.nih.gov/genomes/all/GCF/000/832/605/GCF_000832605.1_ASM83260v1	OK	3012838	SAMN03012838	None	soil	None	None
474308	GCF_000290695.1	Bacillus mycoides	VDM022	Bacillus mycoides (firmicutes)	Scaffold	ftp://ftp.ncbi.nlm.nih.gov/genomes/all/GCF/000/290/695/GCF_000290695.1_Baci_cere_VDM022_V1	OK	2596879	SAMN02596879	None	None	None	None
21043531	GCF_036009945.1	Bacillus mycoides	B-41814	Bacillus mycoides (firmicutes)	Scaffold	ftp://ftp.ncbi.nlm.nih.gov/genomes/all/GCF/036/009/945/GCF_036009945.1_ASM3600994v1	OK	33940617	SAMN33940617	None	soil	Argentina	None
4513661	GCF_008274925.1	Bacillus mycoides	BPN401	Bacillus mycoides (firmicutes)	Complete Genome	ftp://ftp.ncbi.nlm.nih.gov/genomes/all/GCF/008/274/925/GCF_008274925.1_ASM827492v1	OK	9370089	SAMN09370089	None	soil	Poland: Bialowieza National Park	None
16082311	GCF_029024805.1	Bacillus mycoides	DSM:2048	Bacillus mycoides (firmicutes)	Complete Genome	ftp://ftp.ncbi.nlm.nih.gov/genomes/all/GCF/029/024/805/GCF_029024805.1_ASM2902480v1	OK	33336515	SAMN33336515	Soil	None	None	None
22297981	GCF_038006925.1	Bacillus sp. FSL M7-0996	FSL M7-0996	Bacillus sp. FSL M7-0996 (firmicutes)	Contig	ftp://ftp.ncbi.nlm.nih.gov/genomes/all/GCF/038/006/925/GCF_038006925.1_ASM3800692v1	OK	25894004	SAMN25894004	None	Laboratory Heat Treated Raw Milk	None	None
1017151	GCF_002014545.1	Bacillus mycoides	FSL M7-0669	Bacillus mycoides (firmicutes)	Contig	ftp://ftp.ncbi.nlm.nih.gov/genomes/all/GCF/002/014/545/GCF_002014545.1_ASM201454v1	OK	6242075	SAMN06242075	None	raw milk	USA	None
690378	GCF_000399425.1	Bacillus cereus	VD146	Bacillus cereus VD146 (firmicutes)	Scaffold	ftp://ftp.ncbi.nlm.nih.gov/genomes/all/GCF/000/399/425/GCF_000399425.1_Baci_cere_VD146_V1	Inconclusive	2596868	SAMN02596868	None	None	None	None
4378231	GCF_008042285.1	Bacillus sp. AR13-1	AR13-1	Bacillus sp. AR13-1 (firmicutes)	Scaffold	ftp://ftp.ncbi.nlm.nih.gov/genomes/all/GCF/008/042/285/GCF_008042285.1_ASM804228v1	OK	9370088	SAMN09370088	None	soil	Argentina: Buenos Aires, a tawn park	None
293168	GCF_000003925.1	Bacillus mycoides	DSM 2048	Bacillus mycoides DSM 2048 (firmicutes)	Chromosome	ftp://ftp.ncbi.nlm.nih.gov/genomes/all/GCF/000/003/925/GCF_000003925.1_ASM392v1	OK	727646	SAMN00727646	None	None	None	None
21149621	GCF_036211445.1	Bacillus mycoides	B-14828	Bacillus mycoides (firmicutes)	Scaffold	ftp://ftp.ncbi.nlm.nih.gov/genomes/all/GCF/036/211/445/GCF_036211445.1_ASM3621144v1	OK	32927301	SAMN32927301	None	soil	None	None
10233501	GCF_018742205.1	Bacillus mycoides	BPN29/1	Bacillus mycoides (firmicutes)	Complete Genome	ftp://ftp.ncbi.nlm.nih.gov/genomes/all/GCF/018/742/205/GCF_018742205.1_ASM1874220v1	OK	10879084	SAMN10879084	None	soil	Poland: Bialowieza National Park	None
16963361	GCF_030292225.1	Bacillus mycoides	SIN3.2	Bacillus mycoides (firmicutes)	Complete Genome	ftp://ftp.ncbi.nlm.nih.gov/genomes/all/GCF/030/292/225/GCF_030292225.1_ASM3029222v1	OK	34374918	SAMN34374918	None	field soil	Germany: Heida	50.72 N 10.91 E
16963331	GCF_030292205.1	Bacillus mycoides	SIN2.2	Bacillus mycoides (firmicutes)	Complete Genome	ftp://ftp.ncbi.nlm.nih.gov/genomes/all/GCF/030/292/205/GCF_030292205.1_ASM3029220v1	OK	34374915	SAMN34374915	None	field soil	Germany: Heida	50.72 N 10.91 E
690098	GCF_000398965.1	Bacillus cereus	HuA3-9	Bacillus cereus HuA3-9 (firmicutes)	Scaffold	ftp://ftp.ncbi.nlm.nih.gov/genomes/all/GCF/000/398/965/GCF_000398965.1_Baci_cere_HuA3-9_V1	Inconclusive	2596837	SAMN02596837	None	None	None	None
10232421	GCF_018739545.1	Bacillus mycoides	BPN43/2	Bacillus mycoides (firmicutes)	Complete Genome	ftp://ftp.ncbi.nlm.nih.gov/genomes/all/GCF/018/739/545/GCF_018739545.1_ASM1873954v1	OK	10879064	SAMN10879064	None	soil	Poland: Bialowieza National Park	None
18442811	GCF_031317085.1	Bacillus mycoides	BE:NR-22171	Bacillus mycoides (firmicutes)	Scaffold	ftp://ftp.ncbi.nlm.nih.gov/genomes/all/GCF/031/317/085/GCF_031317085.1_ASM3131708v1	OK	12238231	SAMN12238231	None	None	None	None
19208791	GCF_032681105.1	Bacillus mycoides	PAMC 29501	Bacillus mycoides (firmicutes)	Complete Genome	ftp://ftp.ncbi.nlm.nih.gov/genomes/all/GCF/032/681/105/GCF_032681105.1_ASM3268110v1	OK	37669373	SAMN37669373	None	soil	Russia	None
1112601	GCF_900094345.1	Bacillus mycoides	INRA 5	Bacillus mycoides (firmicutes)	Scaffold	ftp://ftp.ncbi.nlm.nih.gov/genomes/all/GCF/900/094/345/GCF_900094345.1_ASM90009434v1	OK	5517264	SAMEA4359022	None	None	None	None
10232411	GCF_018739525.1	Bacillus mycoides	BPN37/2	Bacillus mycoides (firmicutes)	Complete Genome	ftp://ftp.ncbi.nlm.nih.gov/genomes/all/GCF/018/739/525/GCF_018739525.1_ASM1873952v1	OK	10879085	SAMN10879085	None	soil	Poland: Bialowieza National Park	None
21148441	GCF_036209745.1	Bacillus mycoides	BD-27	Bacillus mycoides (firmicutes)	Scaffold	ftp://ftp.ncbi.nlm.nih.gov/genomes/all/GCF/036/209/745/GCF_036209745.1_ASM3620974v1	OK	32927389	SAMN32927389	None	soil	France: Pyrenees Mountains	None
21148451	GCF_036209765.1	Bacillus mycoides	BD-29	Bacillus mycoides (firmicutes)	Scaffold	ftp://ftp.ncbi.nlm.nih.gov/genomes/all/GCF/036/209/765/GCF_036209765.1_ASM3620976v1	OK	32927391	SAMN32927391	None	soil	France: Pyrenees Mountains	None
18442571	GCF_031316615.1	Bacillus mycoides	ATCC:6462	Bacillus mycoides (firmicutes)	Scaffold	ftp://ftp.ncbi.nlm.nih.gov/genomes/all/GCF/031/316/615/GCF_031316615.1_ASM3131661v1	OK	12236523	SAMN12236523	None	None	None	None
21148571	GCF_036209935.1	Bacillus mycoides	BD-4	Bacillus mycoides (firmicutes)	Scaffold	ftp://ftp.ncbi.nlm.nih.gov/genomes/all/GCF/036/209/935/GCF_036209935.1_ASM3620993v1	OK	32927382	SAMN32927382	None	petri plate contaminant	None	None
1017141	GCF_002014535.1	Bacillus mycoides	FSL W7-1108	Bacillus mycoides (firmicutes)	Contig	ftp://ftp.ncbi.nlm.nih.gov/genomes/all/GCF/002/014/535/GCF_002014535.1_ASM201453v1	OK	6242084	SAMN06242084	None	raw milk	USA	None
10233201	GCF_018741605.1	Bacillus mycoides	JAS391	Bacillus mycoides (firmicutes)	Complete Genome	ftp://ftp.ncbi.nlm.nih.gov/genomes/all/GCF/018/741/605/GCF_018741605.1_ASM1874160v1	OK	10879058	SAMN10879058	None	soil	Poland: farmland in Jasienowka	None
18115601	GCF_030704245.1	Bacillus mycoides	PAMC 29627	Bacillus mycoides (firmicutes)	Complete Genome	ftp://ftp.ncbi.nlm.nih.gov/genomes/all/GCF/030/704/245/GCF_030704245.1_ASM3070424v1	OK	36779404	SAMN36779404	None	soil	Russia	None
10232371	GCF_018739385.1	Bacillus mycoides	BPN29/1	Bacillus mycoides (firmicutes)	Complete Genome	ftp://ftp.ncbi.nlm.nih.gov/genomes/all/GCF/018/739/385/GCF_018739385.1_ASM1873938v1	OK	10879084	SAMN10879084	None	soil	Poland: Bialowieza National Park	None
22298591	GCF_038008145.1	Bacillus sp. FSL R9-9530	FSL R9-9530	Bacillus sp. FSL R9-9530 (firmicutes)	Contig	ftp://ftp.ncbi.nlm.nih.gov/genomes/all/GCF/038/008/145/GCF_038008145.1_ASM3800814v1	OK	26232396	SAMN26232396	None	None	None	None
21150201	GCF_036212265.1	Bacillus mycoides	B-347	Bacillus mycoides (firmicutes)	Scaffold	ftp://ftp.ncbi.nlm.nih.gov/genomes/all/GCF/036/212/265/GCF_036212265.1_ASM3621226v1	OK	32927259	SAMN32927259	None	None	None	None
21148391	GCF_036209645.1	Bacillus mycoides	BD-38	Bacillus mycoides (firmicutes)	Scaffold	ftp://ftp.ncbi.nlm.nih.gov/genomes/all/GCF/036/209/645/GCF_036209645.1_ASM3620964v1	OK	32927395	SAMN32927395	None	tadpole intestine	Canada: Ontario	None
1337441	GCF_002569385.1	Bacillus mycoides	AFS084669	Bacillus mycoides (firmicutes)	Scaffold	ftp://ftp.ncbi.nlm.nih.gov/genomes/all/GCF/002/569/385/GCF_002569385.1_ASM256938v1	OK	7598526	SAMN07598526	None	soil	USA: NY	None
21149261	GCF_036210735.1	Bacillus mycoides	B-23427	Bacillus mycoides (firmicutes)	Scaffold	ftp://ftp.ncbi.nlm.nih.gov/genomes/all/GCF/036/210/735/GCF_036210735.1_ASM3621073v1	OK	32927338	SAMN32927338	None	None	None	None
10590671	GCF_019389875.1	Bacillus mycoides	7	Bacillus mycoides (firmicutes)	Contig	ftp://ftp.ncbi.nlm.nih.gov/genomes/all/GCF/019/389/875/GCF_019389875.1_ASM1938987v1	OK	9271333	SAMN09271333	None	archived UK soil	None	None
473748	GCF_000291335.1	Bacillus mycoides	CER057	Bacillus mycoides (firmicutes)	Scaffold	ftp://ftp.ncbi.nlm.nih.gov/genomes/all/GCF/000/291/335/GCF_000291335.1_Baci_cere_CER057_V1	OK	2596830	SAMN02596830	None	None	None	None
12445501	GCF_022814785.1	Bacillus mycoides	N4/130	Bacillus mycoides (firmicutes)	Chromosome	ftp://ftp.ncbi.nlm.nih.gov/genomes/all/GCF/022/814/785/GCF_022814785.1_ASM2281478v1	OK	26533776	SAMN26533776	None	peat soil	Germany: long-term fertilization experiment Paulinenaue	None
18444011	GCF_031324095.1	Bacillus mycoides	SIN2.3	Bacillus mycoides (firmicutes)	Contig	ftp://ftp.ncbi.nlm.nih.gov/genomes/all/GCF/031/324/095/GCF_031324095.1_ASM3132409v1	OK	34374916	SAMN34374916	None	field soil	Germany: Heida	50.72 N 10.91 E
21148471	GCF_036209805.1	Bacillus mycoides	BD-26	Bacillus mycoides (firmicutes)	Scaffold	ftp://ftp.ncbi.nlm.nih.gov/genomes/all/GCF/036/209/805/GCF_036209805.1_ASM3620980v1	OK	32927388	SAMN32927388	None	soil	France: Pyrenees Mountains	None
22298241	GCF_038007445.1	Bacillus sp. FSL P2-0099	FSL P2-0099	Bacillus sp. FSL P2-0099 (firmicutes)	Contig	ftp://ftp.ncbi.nlm.nih.gov/genomes/all/GCF/038/007/445/GCF_038007445.1_ASM3800744v1	OK	26232375	SAMN26232375	None	Laboratory Heat Treated Raw Milk	None	None
1774071	GCF_003264205.1	Bacillus sp. SRB_8	SRB_8	Bacillus sp. SRB_8 (firmicutes)	Scaffold	ftp://ftp.ncbi.nlm.nih.gov/genomes/all/GCF/003/264/205/GCF_003264205.1_ASM326420v1	OK	6602903	SAMN06602903	None	soil	New Zealand	None
21043541	GCF_036009965.1	Bacillus mycoides	B-41813	Bacillus mycoides (firmicutes)	Scaffold	ftp://ftp.ncbi.nlm.nih.gov/genomes/all/GCF/036/009/965/GCF_036009965.1_ASM3600996v1	OK	33940616	SAMN33940616	None	soil	Argentina	None
21148481	GCF_036209825.1	Bacillus mycoides	BD-24	Bacillus mycoides (firmicutes)	Scaffold	ftp://ftp.ncbi.nlm.nih.gov/genomes/all/GCF/036/209/825/GCF_036209825.1_ASM3620982v1	OK	32927387	SAMN32927387	None	soil	France: Pyrenees Mountains	None
22296341	GCF_038003645.1	Bacillus sp. FSL E2-0195	FSL E2-0195	Bacillus sp. FSL E2-0195 (firmicutes)	Contig	ftp://ftp.ncbi.nlm.nih.gov/genomes/all/GCF/038/003/645/GCF_038003645.1_ASM3800364v1	OK	25893829	SAMN25893829	None	milk powder	None	None
473728	GCF_000293605.1	Bacillus mycoides	BtB2-4	Bacillus mycoides (firmicutes)	Scaffold	ftp://ftp.ncbi.nlm.nih.gov/genomes/all/GCF/000/293/605/GCF_000293605.1_Baci_cere_BtB2-4_V1	OK	2596829	SAMN02596829	None	None	None	None
10232401	GCF_018739505.1	Bacillus mycoides	BPN37/1	Bacillus mycoides (firmicutes)	Complete Genome	ftp://ftp.ncbi.nlm.nih.gov/genomes/all/GCF/018/739/505/GCF_018739505.1_ASM1873950v1	OK	10879051	SAMN10879051	None	soil	Poland: Bialowieza National Park	None
10231491	GCF_018736745.1	Bacillus mycoides	BPN09/1	Bacillus mycoides (firmicutes)	Complete Genome	ftp://ftp.ncbi.nlm.nih.gov/genomes/all/GCF/018/736/745/GCF_018736745.1_ASM1873674v1	OK	10879059	SAMN10879059	None	soil	Poland: Bialowieza National Park	None
358921	GCF_001044935.1	Bacillus mycoides	WSBC 10969	Bacillus mycoides (firmicutes)	Scaffold	ftp://ftp.ncbi.nlm.nih.gov/genomes/all/GCF/001/044/935/GCF_001044935.1_ASM104493v1	OK	3325948	SAMN03325948	None	Raw milk	Germany	None
10233361	GCF_018742045.1	Bacillus mycoides	JAS12/5	Bacillus mycoides (firmicutes)	Complete Genome	ftp://ftp.ncbi.nlm.nih.gov/genomes/all/GCF/018/742/045/GCF_018742045.1_ASM1874204v1	OK	10879070	SAMN10879070	None	soil	Poland: farmland in Jasienowka	None
10233221	GCF_018741645.1	Bacillus mycoides	JAS481	Bacillus mycoides (firmicutes)	Complete Genome	ftp://ftp.ncbi.nlm.nih.gov/genomes/all/GCF/018/741/645/GCF_018741645.1_ASM1874164v1	OK	10879067	SAMN10879067	None	soil	Poland: farmland in Jasienowka	None
1090811	GCF_002118175.1	Bacillus mycoides	S2E19	Bacillus mycoides (firmicutes)	Contig	ftp://ftp.ncbi.nlm.nih.gov/genomes/all/GCF/002/118/175/GCF_002118175.1_ASM211817v1	OK	6127748	SAMN06127748	None	soil	Netherlands	None
1549081	GCF_002909185.1	Bacillus mycoides	GM6LP	Bacillus mycoides (firmicutes)	Contig	ftp://ftp.ncbi.nlm.nih.gov/genomes/all/GCF/002/909/185/GCF_002909185.1_ASM290918v1	OK	5846354	SAMN05846354	Lolium perenne	None	Germany	None
10233611	GCF_018742225.1	Bacillus mycoides	JAS635	Bacillus mycoides (firmicutes)	Complete Genome	ftp://ftp.ncbi.nlm.nih.gov/genomes/all/GCF/018/742/225/GCF_018742225.1_ASM1874222v1	OK	10879079	SAMN10879079	None	soil	Poland: farmland in Jasienowka	None
474088	GCF_000290915.1	Bacillus cereus	VD048	Bacillus cereus VD048 (firmicutes)	Scaffold	ftp://ftp.ncbi.nlm.nih.gov/genomes/all/GCF/000/290/915/GCF_000290915.1_Baci_cere_VD048_V1	Inconclusive	2596858	SAMN02596858	None	None	None	None
12349281	GCF_022630575.1	Bacillus mycoides	DSM 2048	Bacillus mycoides (firmicutes)	Complete Genome	ftp://ftp.ncbi.nlm.nih.gov/genomes/all/GCF/022/630/575/GCF_022630575.1_ASM2263057v1	OK	26561939	SAMN26561939	None	None	Germany: Rostock, Stover Acker	54.06 N 12.08 E
2336961	GCF_004330345.1	Bacillus mycoides	MS17	Bacillus mycoides (firmicutes)	Contig	ftp://ftp.ncbi.nlm.nih.gov/genomes/all/GCF/004/330/345/GCF_004330345.1_ASM433034v1	OK	10979528	SAMN10979528	None	Mixed salad	Germany: Kiel	54.3213 N 10.1348 E
18123591	GCF_030718825.1	Bacillus mycoides	PAMC 29538	Bacillus mycoides (firmicutes)	Complete Genome	ftp://ftp.ncbi.nlm.nih.gov/genomes/all/GCF/030/718/825/GCF_030718825.1_ASM3071882v1	OK	36779170	SAMN36779170	None	soil	Russia	None
690458	GCF_000399045.1	Bacillus mycoides	VDM019	Bacillus mycoides (firmicutes)	Scaffold	ftp://ftp.ncbi.nlm.nih.gov/genomes/all/GCF/000/399/045/GCF_000399045.1_Baci_cere_VDM019_V1	OK	2596878	SAMN02596878	None	None	None	None
10237891	GCF_018751995.1	Bacillus mycoides	JAS15/1	Bacillus mycoides (firmicutes)	Complete Genome	ftp://ftp.ncbi.nlm.nih.gov/genomes/all/GCF/018/751/995/GCF_018751995.1_ASM1875199v1	OK	10879060	SAMN10879060	None	soil	Poland: farmland in Jasienowka	None
21148381	GCF_036209615.1	Bacillus mycoides	BD-40	Bacillus mycoides (firmicutes)	Scaffold	ftp://ftp.ncbi.nlm.nih.gov/genomes/all/GCF/036/209/615/GCF_036209615.1_ASM3620961v1	OK	32927397	SAMN32927397	None	tadpole intestine	Canada: Ontario	None
1077881	GCF_002104575.1	Bacillus mycoides	Gnyt1	Bacillus mycoides (firmicutes)	Complete Genome	ftp://ftp.ncbi.nlm.nih.gov/genomes/all/GCF/002/104/575/GCF_002104575.1_ASM210457v1	OK	6706669	SAMN06706669	None	soil	China:Zhuaxixiulong township, Tianzhu county, Wuwei city.	None
1105291	GCF_002146725.1	Bacillus thuringiensis	BGSC 4BM1	Bacillus thuringiensis serovar navarrensis (firmicutes)	Contig	ftp://ftp.ncbi.nlm.nih.gov/genomes/all/GCF/002/146/725/GCF_002146725.1_ASM214672v1	Inconclusive	5934522	SAMN05934522	None	soil	Spain	None
21148501	GCF_036209845.1	Bacillus mycoides	BD-23	Bacillus mycoides (firmicutes)	Scaffold	ftp://ftp.ncbi.nlm.nih.gov/genomes/all/GCF/036/209/845/GCF_036209845.1_ASM3620984v1	OK	32927386	SAMN32927386	None	soil	France: Pyrenees Mountains	None
21148371	GCF_036209605.1	Bacillus mycoides	BD-39	Bacillus mycoides (firmicutes)	Scaffold	ftp://ftp.ncbi.nlm.nih.gov/genomes/all/GCF/036/209/605/GCF_036209605.1_ASM3620960v1	OK	32927396	SAMN32927396	None	tadpole intestine	Canada: Ontario	None
690078	GCF_000398985.1	Bacillus cereus	HuA2-9	Bacillus cereus HuA2-9 (firmicutes)	Scaffold	ftp://ftp.ncbi.nlm.nih.gov/genomes/all/GCF/000/398/985/GCF_000398985.1_Baci_cere_HuA2-9_V1	Inconclusive	2596836	SAMN02596836	None	None	None	None
21149271	GCF_036210755.1	Bacillus mycoides	B-23424	Bacillus mycoides (firmicutes)	Scaffold	ftp://ftp.ncbi.nlm.nih.gov/genomes/all/GCF/036/210/755/GCF_036210755.1_ASM3621075v1	OK	32927337	SAMN32927337	None	None	None	None
1090841	GCF_002118205.1	Bacillus mycoides	SB8	Bacillus mycoides (firmicutes)	Scaffold	ftp://ftp.ncbi.nlm.nih.gov/genomes/all/GCF/002/118/205/GCF_002118205.1_ASM211820v1	OK	6127738	SAMN06127738	None	soil	Netherlands	None
19208781	GCF_032681085.1	Bacillus mycoides	PAMC 29434	Bacillus mycoides (firmicutes)	Complete Genome	ftp://ftp.ncbi.nlm.nih.gov/genomes/all/GCF/032/681/085/GCF_032681085.1_ASM3268108v1	OK	37669372	SAMN37669372	None	soil	Russia	None
21148461	GCF_036209775.1	Bacillus mycoides	BD-28	Bacillus mycoides (firmicutes)	Scaffold	ftp://ftp.ncbi.nlm.nih.gov/genomes/all/GCF/036/209/775/GCF_036209775.1_ASM3620977v1	OK	32927390	SAMN32927390	None	soil	France: Pyrenees Mountains	None
11567891	GCF_021097345.1	Bacillus mycoides	Ko01	Bacillus mycoides (firmicutes)	Scaffold	ftp://ftp.ncbi.nlm.nih.gov/genomes/all/GCF/021/097/345/GCF_021097345.1_ASM2109734v1	OK	4215342	SAMN04215342	None	natural ground soil near campus	USA: Indiana	40.48 N 86.13 W
473808	GCF_000293705.1	Bacillus cereus	HuA2-1	Bacillus cereus HuA2-1 (firmicutes)	Scaffold	ftp://ftp.ncbi.nlm.nih.gov/genomes/all/GCF/000/293/705/GCF_000293705.1_Baci_cere_HuA2-1_V1	Inconclusive	2596833	SAMN02596833	None	None	None	None
299691	GCF_000931375.1	Bacillus mycoides	B38V	Bacillus mycoides (firmicutes)	Scaffold	ftp://ftp.ncbi.nlm.nih.gov/genomes/all/GCF/000/931/375/GCF_000931375.1_ASM93137v1	OK	3288106	SAMN03288106	None	Sunflower (Helianthus annuus) rhizosphere	Brazil: Rio Grande do Sul	None
1549091	GCF_002909205.1	Bacillus mycoides	GM5LP	Bacillus mycoides (firmicutes)	Contig	ftp://ftp.ncbi.nlm.nih.gov/genomes/all/GCF/002/909/205/GCF_002909205.1_ASM290920v1	OK	5846353	SAMN05846353	Lolium perenne	None	Germany	None
12358501	GCF_022662615.1	Bacillus cereus group sp. BfR-BA-01523	BfR-BA-01523	Bacillus cereus group sp. BfR-BA-01523 (firmicutes)	Contig	ftp://ftp.ncbi.nlm.nih.gov/genomes/all/GCF/022/662/615/GCF_022662615.1_ASM2266261v1	OK	25826071	SAMN25826071	None	food	Germany: foodproduct with ingredients from different origins	None
21149281	GCF_036210745.1	Bacillus mycoides	B-23411	Bacillus mycoides (firmicutes)	Scaffold	ftp://ftp.ncbi.nlm.nih.gov/genomes/all/GCF/036/210/745/GCF_036210745.1_ASM3621074v1	OK	32927336	SAMN32927336	None	None	None	None
881251	GCF_900115885.1	Bacillus mycoides	OK634	Bacillus mycoides (firmicutes)	Scaffold	ftp://ftp.ncbi.nlm.nih.gov/genomes/all/GCF/900/115/885/GCF_900115885.1_IMG-taxon_2615840538_annotated_assembly	OK	4487920	SAMN04487920	None	None	None	None
1017171	GCF_002014585.1	Bacillus cereus	FSL H8-0485	Bacillus cereus (firmicutes)	Contig	ftp://ftp.ncbi.nlm.nih.gov/genomes/all/GCF/002/014/585/GCF_002014585.1_ASM201458v1	Inconclusive	6242081	SAMN06242081	None	soil	USA	None
1017231	GCF_002014715.1	Bacillus mycoides	FSL H7-0683	Bacillus mycoides (firmicutes)	Contig	ftp://ftp.ncbi.nlm.nih.gov/genomes/all/GCF/002/014/715/GCF_002014715.1_ASM201471v1	OK	5660113	SAMN05660113	None	pasteurized 2% milk	USA	None
15111191	GCF_027306445.1	Bacillus mycoides	DWBF-LA	Bacillus mycoides (firmicutes)	Contig	ftp://ftp.ncbi.nlm.nih.gov/genomes/all/GCF/027/306/445/GCF_027306445.1_ASM2730644v1	OK	10518281	SAMN10518281	None	top of dual media biofilter from water biofiltration treating fresh lake water	Canada	44.640000 N 63.570000 W
56107928	GCF_038024175.1	Bacillus mycoides	Unnamed5	Bacillus mycoides (firmicutes)	Complete Genome	ftp://ftp.ncbi.nlm.nih.gov/genomes/all/GCF/038/024/175/GCF_038024175.1_ASM3802417v1	OK	40200129	SAMN40200129	None	soil	China: Beijing	None
603871	GCF_001484805.1	Bacillus mycoides	M2E_15	Bacillus mycoides (firmicutes)	Scaffold	ftp://ftp.ncbi.nlm.nih.gov/genomes/all/GCF/001/484/805/GCF_001484805.1_M2E_15	OK	4161523	SAMN04161523	Potato	None	Netherlands	None
2788421	GCF_005217805.1	Bacillus mycoides	I186	Bacillus mycoides (firmicutes)	Scaffold	ftp://ftp.ncbi.nlm.nih.gov/genomes/all/GCF/005/217/805/GCF_005217805.1_ASM521780v1	OK	11292299	SAMN11292299	Grass	None	Israel: Karie Deshe	None
16656431	GCF_918192685.1	Bacillus mycoides	Unnamed6	Bacillus mycoides (firmicutes)	Scaffold	ftp://ftp.ncbi.nlm.nih.gov/genomes/all/GCF/918/192/685/GCF_918192685.1_ISI_2292	OK	31126734	SAMEA9996433	None	wheat grass	None	None
17164641	GCF_030348665.1	Bacillus mycoides	D8_B_46	Bacillus mycoides (firmicutes)	Contig	ftp://ftp.ncbi.nlm.nih.gov/genomes/all/GCF/030/348/665/GCF_030348665.1_ASM3034866v1	OK	34374868	SAMN34374868	None	grassland soil	Denmark: Jaegersborg Dyrehave	55.79 N 12.58 E
1817161	GCF_003315125.1	Bacillus sp. DB-2	DB-2	Bacillus sp. DB-2 (firmicutes)	Scaffold	ftp://ftp.ncbi.nlm.nih.gov/genomes/all/GCF/003/315/125/GCF_003315125.1_ASM331512v1	OK	9062741	SAMN09062741	None	None	None	None
10232901	GCF_018741465.1	Bacillus mycoides	JAS1004	Bacillus mycoides (firmicutes)	Complete Genome	ftp://ftp.ncbi.nlm.nih.gov/genomes/all/GCF/018/741/465/GCF_018741465.1_ASM1874146v1	OK	10879083	SAMN10879083	None	soil	Poland: farmland in Jasienowka	None
22298201	GCF_038007365.1	Bacillus sp. FSL R9-9492	FSL R9-9492	Bacillus sp. FSL R9-9492 (firmicutes)	Contig	ftp://ftp.ncbi.nlm.nih.gov/genomes/all/GCF/038/007/365/GCF_038007365.1_ASM3800736v1	OK	26232395	SAMN26232395	None	None	None	None
193438	GCF_000161335.1	Bacillus mycoides	AH603	Bacillus mycoides (firmicutes)	Chromosome	ftp://ftp.ncbi.nlm.nih.gov/genomes/all/GCF/000/161/335/GCF_000161335.1_ASM16133v1	OK	727680	SAMN00727680	None	None	None	None
22297691	GCF_038006345.1	Bacillus sp. FSL R9-9481	FSL R9-9481	Bacillus sp. FSL R9-9481 (firmicutes)	Contig	ftp://ftp.ncbi.nlm.nih.gov/genomes/all/GCF/038/006/345/GCF_038006345.1_ASM3800634v1	OK	26232394	SAMN26232394	None	None	None	None
22297381	GCF_038005725.1	Bacillus sp. FSL R12-0074	FSL R12-0074	Bacillus sp. FSL R12-0074 (firmicutes)	Contig	ftp://ftp.ncbi.nlm.nih.gov/genomes/all/GCF/038/005/725/GCF_038005725.1_ASM3800572v1	OK	29228816	SAMN29228816	None	None	None	None
632271	GCF_001541985.1	Bacillus mycoides	PE8-15	Bacillus mycoides (firmicutes)	Contig	ftp://ftp.ncbi.nlm.nih.gov/genomes/all/GCF/001/541/985/GCF_001541985.1_ASM154198v1	OK	4432437	SAMN04432437	Spongia sp.	White Sands Reef	South Africa: Port Elizabeth, Algoa Bay, Indian Ocean	None
12359621	GCF_022663915.1	Bacillus cereus group sp. BfR-BA-01331	BfR-BA-01331	Bacillus cereus group sp. BfR-BA-01331 (firmicutes)	Contig	ftp://ftp.ncbi.nlm.nih.gov/genomes/all/GCF/022/663/915/GCF_022663915.1_ASM2266391v1	OK	25826007	SAMN25826007	None	food	Germany: foodproduct with ingredients from different origins	None
1774061	GCF_003264175.1	Bacillus sp. SRB_331	SRB_331	Bacillus sp. SRB_331 (firmicutes)	Scaffold	ftp://ftp.ncbi.nlm.nih.gov/genomes/all/GCF/003/264/175/GCF_003264175.1_ASM326417v1	OK	6602905	SAMN06602905	None	soil	New Zealand	None
1864011	GCF_003386775.1	Bacillus mycoides	DB-1	Bacillus mycoides (firmicutes)	Scaffold	ftp://ftp.ncbi.nlm.nih.gov/genomes/all/GCF/003/386/775/GCF_003386775.1_ASM338677v1	OK	9062822	SAMN09062822	None	None	USA: Pennsylvania	None
12359751	GCF_022664195.1	Bacillus cereus group sp. BfR-BA-01316	BfR-BA-01316	Bacillus cereus group sp. BfR-BA-01316 (firmicutes)	Contig	ftp://ftp.ncbi.nlm.nih.gov/genomes/all/GCF/022/664/195/GCF_022664195.1_ASM2266419v1	OK	25825993	SAMN25825993	None	food	Germany: foodproduct with ingredients from different origins	None
1340301	GCF_002575205.1	Bacillus cereus	AFS053130	Bacillus cereus (firmicutes)	Scaffold	ftp://ftp.ncbi.nlm.nih.gov/genomes/all/GCF/002/575/205/GCF_002575205.1_ASM257520v1	Inconclusive	7598092	SAMN07598092	None	soil	USA: IA	None
10569821	GCF_019344915.1	Bacillus sp. FDAARGOS_1420	DSM:11173	Bacillus sp. FDAARGOS_1420 (firmicutes)	Scaffold	ftp://ftp.ncbi.nlm.nih.gov/genomes/all/GCF/019/344/915/GCF_019344915.1_ASM1934491v1	OK	16357562	SAMN16357562	None	DSMZ Isolate	Germany: Braunschweig	None
473848	GCF_000291075.1	Bacillus cereus	HuA4-10	Bacillus cereus HuA4-10 (firmicutes)	Scaffold	ftp://ftp.ncbi.nlm.nih.gov/genomes/all/GCF/000/291/075/GCF_000291075.1_Baci_cere_HuA4-10_V1	Inconclusive	2596838	SAMN02596838	None	None	None	None
1619571	GCF_002975175.1	Bacillus sp. MYb209	MYb209	Bacillus sp. MYb209 (firmicutes)	Scaffold	ftp://ftp.ncbi.nlm.nih.gov/genomes/all/GCF/002/975/175/GCF_002975175.1_ASM297517v1	OK	7581417	SAMN07581417	None	compost	Germany: Roxel	None
811601	GCF_001757835.1	Bacillus mycoides	GOE8	Bacillus mycoides (firmicutes)	Contig	ftp://ftp.ncbi.nlm.nih.gov/genomes/all/GCF/001/757/835/GCF_001757835.1_ASM175783v1	Inconclusive	4819585	SAMN04819585	None	Tomato rhizosphere	Germany:Goettingen	None
811611	GCF_001757845.1	Bacillus mycoides	GOE9	Bacillus mycoides (firmicutes)	Contig	ftp://ftp.ncbi.nlm.nih.gov/genomes/all/GCF/001/757/845/GCF_001757845.1_ASM175784v1	Inconclusive	4819586	SAMN04819586	None	Tomato rhizosphere	Germany:Goettingen	None
811681	GCF_001757995.1	Bacillus mycoides	GOE10	Bacillus mycoides (firmicutes)	Contig	ftp://ftp.ncbi.nlm.nih.gov/genomes/all/GCF/001/757/995/GCF_001757995.1_ASM175799v1	Inconclusive	4819587	SAMN04819587	None	Tomato rhizosphere	Germany:Goettingen	None
4171271	GCF_007673305.1	Bacillus mycoides	DE0362	Bacillus mycoides (firmicutes)	Scaffold	ftp://ftp.ncbi.nlm.nih.gov/genomes/all/GCF/007/673/305/GCF_007673305.1_ASM767330v1	Inconclusive	11792522	SAMN11792522	None	environmental	USA: North Carolina, Durham	None
1341371	GCF_002577365.1	Bacillus cereus	AFS041432	Bacillus cereus (firmicutes)	Scaffold	ftp://ftp.ncbi.nlm.nih.gov/genomes/all/GCF/002/577/365/GCF_002577365.1_ASM257736v1	Inconclusive	7597943	SAMN07597943	Weed	leaf	USA: OH	None
10351041	GCF_018966865.1	Bacillus sp. NP247	NP247	Bacillus sp. NP247 (firmicutes)	Complete Genome	ftp://ftp.ncbi.nlm.nih.gov/genomes/all/GCF/018/966/865/GCF_018966865.1_ASM1896686v1	OK	19612742	SAMN19612742	None	Lichen	Nepal	None
14284881	GCF_025947955.1	Bacillus thuringiensis	Bt Gxmzu777-1	Bacillus thuringiensis (firmicutes)	Complete Genome	ftp://ftp.ncbi.nlm.nih.gov/genomes/all/GCF/025/947/955/GCF_025947955.1_ASM2594795v1	Inconclusive	28108890	SAMN28108890	None	surface soil	China:nanning	None
10030511	GCF_018332515.1	Bacillus hominis	JCM:34125	Bacillus hominis (firmicutes)	Contig	ftp://ftp.ncbi.nlm.nih.gov/genomes/all/GCF/018/332/515/GCF_018332515.1_ASM1833251v1	Inconclusive	18275095	SAMD00286807	Homo sapiens	None	Japan:Saitama, Kawagoe	35.91 N 139.44 E
17164561	GCF_030348585.1	Bacillus hominis	DX2.1	Bacillus hominis (firmicutes)	Contig	ftp://ftp.ncbi.nlm.nih.gov/genomes/all/GCF/030/348/585/GCF_030348585.1_ASM3034858v1	OK	34374907	SAMN34374907	None	field soil	Germany: Heida	50.72 N 10.91 E
17164551	GCF_030348535.1	Bacillus hominis	DX2.3	Bacillus hominis (firmicutes)	Contig	ftp://ftp.ncbi.nlm.nih.gov/genomes/all/GCF/030/348/535/GCF_030348535.1_ASM3034853v1	OK	34374908	SAMN34374908	None	field soil	Germany: Heida	50.72 N 10.91 E
17164421	GCF_030348325.1	Bacillus hominis	SIN2.1	Bacillus hominis (firmicutes)	Contig	ftp://ftp.ncbi.nlm.nih.gov/genomes/all/GCF/030/348/325/GCF_030348325.1_ASM3034832v1	OK	34374914	SAMN34374914	None	field soil	Germany: Heida	50.72 N 10.91 E
9961821	GCF_018141025.1	Bacillus nitratireducens	BM02	Bacillus nitratireducens (firmicutes)	Complete Genome	ftp://ftp.ncbi.nlm.nih.gov/genomes/all/GCF/018/141/025/GCF_018141025.1_ASM1814102v1	OK	13705136	SAMN13705136	Solanum lycopersicum L.	None	Taiwan: Taichung city	unknown
4175121	GCF_007681065.1	Bacillus nitratireducens	DE0336	Bacillus nitratireducens (firmicutes)	Scaffold	ftp://ftp.ncbi.nlm.nih.gov/genomes/all/GCF/007/681/065/GCF_007681065.1_ASM768106v1	OK	11792496	SAMN11792496	None	environmental	USA: North Carolina, Durham	None
12381761	GCF_022691145.1	Bacillus nitratireducens	N4/150	Bacillus nitratireducens (firmicutes)	Chromosome	ftp://ftp.ncbi.nlm.nih.gov/genomes/all/GCF/022/691/145/GCF_022691145.1_ASM2269114v1	OK	26533777	SAMN26533777	None	peat soil	Germany: long-term fertilization experiment Paulinenaue	None
4175271	GCF_007681365.1	Bacillus nitratireducens	DE0281	Bacillus nitratireducens (firmicutes)	Scaffold	ftp://ftp.ncbi.nlm.nih.gov/genomes/all/GCF/007/681/365/GCF_007681365.1_ASM768136v1	OK	11792441	SAMN11792441	None	environmental	USA: North Carolina, Durham	None
893241	GCF_001884135.1	Bacillus nitratireducens	4049	Bacillus nitratireducens (firmicutes)	Contig	ftp://ftp.ncbi.nlm.nih.gov/genomes/all/GCF/001/884/135/GCF_001884135.1_ASM188413v1	OK	5231546	SAMN05231546	None	sediments	Pacific Ocean	None
4175801	GCF_007682355.1	Bacillus nitratireducens	DE0018	Bacillus nitratireducens (firmicutes)	Scaffold	ftp://ftp.ncbi.nlm.nih.gov/genomes/all/GCF/007/682/355/GCF_007682355.1_ASM768235v1	OK	11792178	SAMN11792178	None	environmental	USA: North Carolina, Durham	None
1335161	GCF_002564815.1	Bacillus cereus	AFS081508	Bacillus cereus (firmicutes)	Scaffold	ftp://ftp.ncbi.nlm.nih.gov/genomes/all/GCF/002/564/815/GCF_002564815.1_ASM256481v1	Inconclusive	7598491	SAMN07598491	None	plant core	USA: NC	None
21148401	GCF_036209665.1	Bacillus nitratireducens	BD-32	Bacillus nitratireducens (firmicutes)	Scaffold	ftp://ftp.ncbi.nlm.nih.gov/genomes/all/GCF/036/209/665/GCF_036209665.1_ASM3620966v1	OK	32927393	SAMN32927393	None	soil	Trinidad and Tobago: Trinidad, Talparo	None
868991	GCF_900107515.1	Bacillus nitratireducens	112MF	Bacillus nitratireducens (firmicutes)	Scaffold	ftp://ftp.ncbi.nlm.nih.gov/genomes/all/GCF/900/107/515/GCF_900107515.1_IMG-taxon_2639762568_annotated_assembly	OK	4488146	SAMN04488146	None	None	None	None
1340981	GCF_002576595.1	Bacillus cereus	AFS050027	Bacillus cereus (firmicutes)	Scaffold	ftp://ftp.ncbi.nlm.nih.gov/genomes/all/GCF/002/576/595/GCF_002576595.1_ASM257659v1	Inconclusive	7598055	SAMN07598055	None	soil	USA: NY	None
4172921	GCF_007676605.1	Bacillus nitratireducens	DE0364	Bacillus nitratireducens (firmicutes)	Scaffold	ftp://ftp.ncbi.nlm.nih.gov/genomes/all/GCF/007/676/605/GCF_007676605.1_ASM767660v1	OK	11792524	SAMN11792524	None	environmental	USA: North Carolina, Durham	None
21207001	GCF_036320425.1	Bacillus nitratireducens	4049	Bacillus nitratireducens (firmicutes)	Scaffold	ftp://ftp.ncbi.nlm.nih.gov/genomes/all/GCF/036/320/425/GCF_036320425.1_ASM3632042v1	OK	36511385	SAMN36511385	None	Sugarcane bagasse	Colombia: Togui panela production plant, Boyaca	5.93306 N 73.50000 W
21156491	GCF_036222705.1	Bacillus nitratireducens	NRS-319	Bacillus nitratireducens (firmicutes)	Scaffold	ftp://ftp.ncbi.nlm.nih.gov/genomes/all/GCF/036/222/705/GCF_036222705.1_ASM3622270v1	OK	33941043	SAMN33941043	None	soil	None	None
4172931	GCF_007676595.1	Bacillus nitratireducens	DE0363	Bacillus nitratireducens (firmicutes)	Scaffold	ftp://ftp.ncbi.nlm.nih.gov/genomes/all/GCF/007/676/595/GCF_007676595.1_ASM767659v1	OK	11792523	SAMN11792523	None	environmental	USA: North Carolina, Durham	None
1338051	GCF_002570485.1	Bacillus cereus	AFS061806	Bacillus cereus (firmicutes)	Scaffold	ftp://ftp.ncbi.nlm.nih.gov/genomes/all/GCF/002/570/485/GCF_002570485.1_ASM257048v1	Inconclusive	7598225	SAMN07598225	Corn	root	USA: IA	None
18442561	GCF_031316625.1	Bacillus nitratireducens	ATCC:6463	Bacillus nitratireducens (firmicutes)	Scaffold	ftp://ftp.ncbi.nlm.nih.gov/genomes/all/GCF/031/316/625/GCF_031316625.1_ASM3131662v1	OK	12236524	SAMN12236524	None	None	None	None
21652281	GCF_037027125.1	Bacillus nitratireducens	JJ1048	Bacillus nitratireducens (firmicutes)	Scaffold	ftp://ftp.ncbi.nlm.nih.gov/genomes/all/GCF/037/027/125/GCF_037027125.1_ASM3702712v1	OK	40001799	SAMN40001799	cotton	rhizosphere	USA: Alabama	None
21148171	GCF_036209205.1	Bacillus nitratireducens	HD-50	Bacillus nitratireducens (firmicutes)	Scaffold	ftp://ftp.ncbi.nlm.nih.gov/genomes/all/GCF/036/209/205/GCF_036209205.1_ASM3620920v1	OK	32927416	SAMN32927416	None	None	None	None
1063181	GCF_002081505.1	Bacillus sp. CDB3	CDB3	Bacillus sp. CDB3 (firmicutes)	Contig	ftp://ftp.ncbi.nlm.nih.gov/genomes/all/GCF/002/081/505/GCF_002081505.1_ASM208150v1	OK	6676449	SAMN06676449	None	arsenic contaminated cattle tick dip sites	None	None
14264261	GCF_025917685.1	Bacillus cereus	PT1	Bacillus cereus (firmicutes)	Complete Genome	ftp://ftp.ncbi.nlm.nih.gov/genomes/all/GCF/025/917/685/GCF_025917685.1_ASM2591768v1	Inconclusive	23897437	SAMN23897437	None	soil	China: Beijing	None
22268461	GCF_037937215.1	Bacillus proteolyticus	IMGN4	Bacillus proteolyticus (firmicutes)	Contig	ftp://ftp.ncbi.nlm.nih.gov/genomes/all/GCF/037/937/215/GCF_037937215.1_ASM3793721v1	OK	40626903	SAMN40626903	None	soil	South Korea: Gyeonggi-do	None
21150061	GCF_036211985.1	Bacillus proteolyticus	B-3436	Bacillus proteolyticus (firmicutes)	Scaffold	ftp://ftp.ncbi.nlm.nih.gov/genomes/all/GCF/036/211/985/GCF_036211985.1_ASM3621198v1	OK	32927274	SAMN32927274	None	None	None	None
893221	GCF_001884065.1	Bacillus proteolyticus	MCCC:1A00365	Bacillus proteolyticus (firmicutes)	Contig	ftp://ftp.ncbi.nlm.nih.gov/genomes/all/GCF/001/884/065/GCF_001884065.1_ASM188406v1	Inconclusive	5231663	SAMN05231663	None	sediments	Pacific Ocean	None
893291	GCF_001884205.1	Bacillus sp. NH11B	NH11B	Bacillus sp. NH11B (firmicutes)	Contig	ftp://ftp.ncbi.nlm.nih.gov/genomes/all/GCF/001/884/205/GCF_001884205.1_ASM188420v1	OK	5231552	SAMN05231552	None	sediments	China: South China Sea	None
1340721	GCF_002576065.1	Bacillus cereus	AFS046104	Bacillus cereus (firmicutes)	Scaffold	ftp://ftp.ncbi.nlm.nih.gov/genomes/all/GCF/002/576/065/GCF_002576065.1_ASM257606v1	Inconclusive	7598013	SAMN07598013	None	plant core	USA: NC	None
1333421	GCF_002561265.1	Bacillus cereus	AFS016962	Bacillus cereus (firmicutes)	Scaffold	ftp://ftp.ncbi.nlm.nih.gov/genomes/all/GCF/002/561/265/GCF_002561265.1_ASM256126v1	Inconclusive	7597455	SAMN07597455	None	plant core	USA: NC	None
1340181	GCF_002574955.1	Bacillus cereus	AFS055402	Bacillus cereus (firmicutes)	Scaffold	ftp://ftp.ncbi.nlm.nih.gov/genomes/all/GCF/002/574/955/GCF_002574955.1_ASM257495v1	Inconclusive	7598127	SAMN07598127	None	plant core	USA: NC	None
1335601	GCF_002565695.1	Bacillus cereus	AFS079368	Bacillus cereus (firmicutes)	Scaffold	ftp://ftp.ncbi.nlm.nih.gov/genomes/all/GCF/002/565/695/GCF_002565695.1_ASM256569v1	Inconclusive	7598455	SAMN07598455	None	plant core	USA: NC	None
1327561	GCF_002550375.1	Bacillus cereus	AFS096926	Bacillus cereus (firmicutes)	Scaffold	ftp://ftp.ncbi.nlm.nih.gov/genomes/all/GCF/002/550/375/GCF_002550375.1_ASM255037v1	Inconclusive	7598676	SAMN07598676	None	plant core	USA: NC	None
21149801	GCF_036211685.1	Bacillus paramycoides	B-14578	Bacillus paramycoides (firmicutes)	Scaffold	ftp://ftp.ncbi.nlm.nih.gov/genomes/all/GCF/036/211/685/GCF_036211685.1_ASM3621168v1	OK	32927290	SAMN32927290	None	degreaser sample	USA: Illinois	None
21148351	GCF_036209585.1	Bacillus paramycoides	BD-331	Bacillus paramycoides (firmicutes)	Scaffold	ftp://ftp.ncbi.nlm.nih.gov/genomes/all/GCF/036/209/585/GCF_036209585.1_ASM3620958v1	OK	32927398	SAMN32927398	None	soil	Cote d'Ivoire	None
21148511	GCF_036209885.1	Bacillus paramycoides	BD-9	Bacillus paramycoides (firmicutes)	Scaffold	ftp://ftp.ncbi.nlm.nih.gov/genomes/all/GCF/036/209/885/GCF_036209885.1_ASM3620988v1	OK	32927383	SAMN32927383	None	soil	Cote d'Ivoire	None
21149861	GCF_036211725.1	Bacillus paramycoides	B-14577	Bacillus paramycoides (firmicutes)	Scaffold	ftp://ftp.ncbi.nlm.nih.gov/genomes/all/GCF/036/211/725/GCF_036211725.1_ASM3621172v1	OK	32927289	SAMN32927289	None	degreaser sample	None	None
21149791	GCF_036211665.1	Bacillus paramycoides	B-14580	Bacillus paramycoides (firmicutes)	Scaffold	ftp://ftp.ncbi.nlm.nih.gov/genomes/all/GCF/036/211/665/GCF_036211665.1_ASM3621166v1	OK	32927291	SAMN32927291	None	degreaser sample	None	None
14431111	GCF_026221135.1	Bacillus paramycoides	RZ3MS14	Bacillus paramycoides (firmicutes)	Scaffold	ftp://ftp.ncbi.nlm.nih.gov/genomes/all/GCF/026/221/135/GCF_026221135.1_ASM2622113v1	OK	31232808	SAMN31232808	Paullinia cupana	rhizospheric soil from adult guarana trees	Brazil: Maues, AM	3.545556 S 57.691667 W
21148301	GCF_036209465.1	Bacillus paramycoides	BD-335	Bacillus paramycoides (firmicutes)	Scaffold	ftp://ftp.ncbi.nlm.nih.gov/genomes/all/GCF/036/209/465/GCF_036209465.1_ASM3620946v1	OK	32927401	SAMN32927401	None	soil	Cote d'Ivoire	None
21148491	GCF_036209835.1	Bacillus paramycoides	BD-15	Bacillus paramycoides (firmicutes)	Scaffold	ftp://ftp.ncbi.nlm.nih.gov/genomes/all/GCF/036/209/835/GCF_036209835.1_ASM3620983v1	OK	32927385	SAMN32927385	None	None	None	None
21148311	GCF_036209475.1	Bacillus paramycoides	BD-336	Bacillus paramycoides (firmicutes)	Scaffold	ftp://ftp.ncbi.nlm.nih.gov/genomes/all/GCF/036/209/475/GCF_036209475.1_ASM3620947v1	OK	32927402	SAMN32927402	None	soil	Cote d'Ivoire	None
893311	GCF_001884235.1	Bacillus paramycoides	NH24A2	Bacillus paramycoides (firmicutes)	Contig	ftp://ftp.ncbi.nlm.nih.gov/genomes/all/GCF/001/884/235/GCF_001884235.1_ASM188423v1	Inconclusive	5231634	SAMN05231634	None	sediments	China: South China Sea	None
21148321	GCF_036209515.1	Bacillus paramycoides	BD-333	Bacillus paramycoides (firmicutes)	Scaffold	ftp://ftp.ncbi.nlm.nih.gov/genomes/all/GCF/036/209/515/GCF_036209515.1_ASM3620951v1	OK	32927400	SAMN32927400	None	soil	Cote d'Ivoire	None
21150131	GCF_036212125.1	Bacillus paramycoides	B-615	Bacillus paramycoides (firmicutes)	Scaffold	ftp://ftp.ncbi.nlm.nih.gov/genomes/all/GCF/036/212/125/GCF_036212125.1_ASM3621212v1	OK	32927265	SAMN32927265	None	soil	Iraq	None
21148421	GCF_036209705.1	Bacillus paramycoides	BD-31	Bacillus paramycoides (firmicutes)	Scaffold	ftp://ftp.ncbi.nlm.nih.gov/genomes/all/GCF/036/209/705/GCF_036209705.1_ASM3620970v1	OK	32927392	SAMN32927392	None	soil	Trinidad and Tobago: Trinidad, Talparo	None
149231	GCF_000633475.1	Bacillus sp. H1a	H1a	Bacillus sp. H1a (firmicutes)	Contig	ftp://ftp.ncbi.nlm.nih.gov/genomes/all/GCF/000/633/475/GCF_000633475.1_ASM63347v1	OK	2729850	SAMN02729850	None	Carnivorous Plant Phytotelma	None	None
358241	GCF_001043575.1	Bacillus sp. LK2	LK2	Bacillus sp. LK2 (firmicutes)	Contig	ftp://ftp.ncbi.nlm.nih.gov/genomes/all/GCF/001/043/575/GCF_001043575.1_ASM104357v1	OK	3390108	SAMN03390108	None	Plant	Malaysia: Malacca	None
21148521	GCF_036209905.1	Bacillus paramycoides	BD-11	Bacillus paramycoides (firmicutes)	Scaffold	ftp://ftp.ncbi.nlm.nih.gov/genomes/all/GCF/036/209/905/GCF_036209905.1_ASM3620990v1	OK	32927384	SAMN32927384	None	soil	Cote d'Ivoire	None
12359841	GCF_022664325.1	Bacillus cereus group sp. BfR-BA-01310	BfR-BA-01310	Bacillus cereus group sp. BfR-BA-01310 (firmicutes)	Contig	ftp://ftp.ncbi.nlm.nih.gov/genomes/all/GCF/022/664/325/GCF_022664325.1_ASM2266432v1	OK	25825987	SAMN25825987	None	food	Germany: foodproduct with ingredients from different origins	None
21150101	GCF_036212065.1	Bacillus paramycoides	B-3435	Bacillus paramycoides (firmicutes)	Scaffold	ftp://ftp.ncbi.nlm.nih.gov/genomes/all/GCF/036/212/065/GCF_036212065.1_ASM3621206v1	OK	32927273	SAMN32927273	None	None	None	None
4175601	GCF_007682005.1	Bacillus paramycoides	DE0103	Bacillus paramycoides (firmicutes)	Scaffold	ftp://ftp.ncbi.nlm.nih.gov/genomes/all/GCF/007/682/005/GCF_007682005.1_ASM768200v1	OK	11792263	SAMN11792263	None	environmental	USA: North Carolina, Durham	None
1345871	GCF_002586275.1	Bacillus cereus	AFS030140	Bacillus cereus (firmicutes)	Scaffold	ftp://ftp.ncbi.nlm.nih.gov/genomes/all/GCF/002/586/275/GCF_002586275.1_ASM258627v1	Inconclusive	7597796	SAMN07597796	Weed	plant	USA: IN	None
1328611	GCF_002552045.1	Bacillus cereus	AFS096845	Bacillus cereus (firmicutes)	Scaffold	ftp://ftp.ncbi.nlm.nih.gov/genomes/all/GCF/002/552/045/GCF_002552045.1_ASM255204v1	Inconclusive	7598675	SAMN07598675	Weed	leaf	USA: IN	None
17164371	GCF_030348245.1	Bacillus cereus	YX23	Bacillus cereus (firmicutes)	Contig	ftp://ftp.ncbi.nlm.nih.gov/genomes/all/GCF/030/348/245/GCF_030348245.1_ASM3034824v1	Inconclusive	34375040	SAMN34375040	None	rhizosphere soil	China: Yuxi, Yunnan Province	24.65 N 102.91 E
12359131	GCF_022663495.1	Bacillus cereus group sp. BfR-BA-01383	BfR-BA-01383	Bacillus cereus group sp. BfR-BA-01383 (firmicutes)	Contig	ftp://ftp.ncbi.nlm.nih.gov/genomes/all/GCF/022/663/495/GCF_022663495.1_ASM2266349v1	OK	25826027	SAMN25826027	None	food	Germany: foodproduct with ingredients from different origins	None
1336351	GCF_002567185.1	Bacillus cereus	AFS072097	Bacillus cereus (firmicutes)	Scaffold	ftp://ftp.ncbi.nlm.nih.gov/genomes/all/GCF/002/567/185/GCF_002567185.1_ASM256718v1	Inconclusive	7598358	SAMN07598358	Tomato	plant	USA: NC	None
1332251	GCF_002558955.1	Bacillus cereus	AFS002368	Bacillus cereus (firmicutes)	Scaffold	ftp://ftp.ncbi.nlm.nih.gov/genomes/all/GCF/002/558/955/GCF_002558955.1_ASM255895v1	Inconclusive	7597267	SAMN07597267	Tomato	plant	USA: NC	None
4760461	GCF_008764075.1	Bacillus mycoides	DE0324	Bacillus mycoides (firmicutes)	Scaffold	ftp://ftp.ncbi.nlm.nih.gov/genomes/all/GCF/008/764/075/GCF_008764075.1_FS453	Inconclusive	11792484	SAMN11792484	None	environmental	USA: North Carolina, Durham	None
4168341	GCF_007667455.1	Bacillus thuringiensis	DE0472	Bacillus thuringiensis (firmicutes)	Scaffold	ftp://ftp.ncbi.nlm.nih.gov/genomes/all/GCF/007/667/455/GCF_007667455.1_ASM766745v1	Inconclusive	11792632	SAMN11792632	None	environmental	USA: North Carolina, Durham	None
4171401	GCF_007673665.1	Bacillus thuringiensis	DE0343	Bacillus thuringiensis (firmicutes)	Scaffold	ftp://ftp.ncbi.nlm.nih.gov/genomes/all/GCF/007/673/665/GCF_007673665.1_ASM767366v1	Inconclusive	11792503	SAMN11792503	None	environmental	USA: North Carolina, Durham	None
20312901	GCF_034554845.1	Bacillus cereus	SCL10	Bacillus cereus (firmicutes)	Scaffold	ftp://ftp.ncbi.nlm.nih.gov/genomes/all/GCF/034/554/845/GCF_034554845.1_ASM3455484v1	Inconclusive	38772069	SAMN38772069	Acaudina molpadioides	None	China:Ningbo	None
14028351	GCF_025518185.1	Bacillus toyonensis	BC423A	Bacillus toyonensis (firmicutes)	Scaffold	ftp://ftp.ncbi.nlm.nih.gov/genomes/all/GCF/025/518/185/GCF_025518185.1_ASM2551818v1	OK	27545702	SAMN27545702	None	Pastries	Italy	41.25 N 16.25 E
18443991	GCF_031324075.1	Bacillus cereus	Tehuacan_S5	Bacillus cereus (firmicutes)	Contig	ftp://ftp.ncbi.nlm.nih.gov/genomes/all/GCF/031/324/075/GCF_031324075.1_ASM3132407v1	Inconclusive	34374899	SAMN34374899	None	semidesertic area with dry sandy soils, around 15 cm from the trunk of a peach tree (5 cm deep)	Mexico: Tehuacan, Puebla	18.46 N 97.40 W
1337791	GCF_002570025.1	Bacillus toyonensis	AFS073955	Bacillus toyonensis (firmicutes)	Scaffold	ftp://ftp.ncbi.nlm.nih.gov/genomes/all/GCF/002/570/025/GCF_002570025.1_ASM257002v1	OK	7598382	SAMN07598382	None	soil	USA: NC	None
1341391	GCF_002577405.1	Bacillus cereus	AFS041003	Bacillus cereus (firmicutes)	Scaffold	ftp://ftp.ncbi.nlm.nih.gov/genomes/all/GCF/002/577/405/GCF_002577405.1_ASM257740v1	Inconclusive	7597937	SAMN07597937	Tomato	plant	USA: NC	None
14027141	GCF_025516485.1	Bacillus toyonensis	BC212B	Bacillus toyonensis (firmicutes)	Scaffold	ftp://ftp.ncbi.nlm.nih.gov/genomes/all/GCF/025/516/485/GCF_025516485.1_ASM2551648v1	OK	27545783	SAMN27545783	None	vegetables	Italy	41.25 N 16.25 E
1343581	GCF_002581735.1	Bacillus toyonensis	AFS044250	Bacillus toyonensis (firmicutes)	Scaffold	ftp://ftp.ncbi.nlm.nih.gov/genomes/all/GCF/002/581/735/GCF_002581735.1_ASM258173v1	OK	7597983	SAMN07597983	None	soil	USA: NC	None
358841	GCF_001044775.1	Bacillus toyonensis	IP5832	Bacillus toyonensis (firmicutes)	Scaffold	ftp://ftp.ncbi.nlm.nih.gov/genomes/all/GCF/001/044/775/GCF_001044775.1_ASM104477v1	OK	3325938	SAMN03325938	None	Commercial probiotic	None	None
21596361	GCF_036965025.1	Bacillus toyonensis	JJ1441	Bacillus toyonensis (firmicutes)	Scaffold	ftp://ftp.ncbi.nlm.nih.gov/genomes/all/GCF/036/965/025/GCF_036965025.1_ASM3696502v1	OK	40001851	SAMN40001851	cotton	rhizosphere	USA: Alabama	None
21595131	GCF_036962565.1	Bacillus toyonensis	JJ1637	Bacillus toyonensis (firmicutes)	Scaffold	ftp://ftp.ncbi.nlm.nih.gov/genomes/all/GCF/036/962/565/GCF_036962565.1_ASM3696256v1	OK	40001876	SAMN40001876	cotton	rhizosphere	USA: Alabama	None
14028941	GCF_025519025.1	Bacillus toyonensis	BC4A	Bacillus toyonensis (firmicutes)	Scaffold	ftp://ftp.ncbi.nlm.nih.gov/genomes/all/GCF/025/519/025/GCF_025519025.1_ASM2551902v1	OK	27545624	SAMN27545624	None	Milk and dairy products	Italy	41.25 N 16.25 E
80101	GCF_000496285.1	Bacillus toyonensis	NCIMB:14858	Bacillus toyonensis BCT-7112 (firmicutes)	Complete Genome	ftp://ftp.ncbi.nlm.nih.gov/genomes/all/GCF/000/496/285/GCF_000496285.1_ASM49628v1	OK	2389599	SAMN02389599	None	None	Japan: IZU, SHIZUOKA PREFECTURE	34.59 N 138.57 E
21846731	GCF_037137255.1	Bacillus toyonensis	IP5832	Bacillus toyonensis (firmicutes)	Contig	ftp://ftp.ncbi.nlm.nih.gov/genomes/all/GCF/037/137/255/GCF_037137255.1_ASM3713725v1	OK	40245382	SAMN40245382	None	"Baktisubtil" produced by "Galenika", lot 47660887	Yugoslavia	None
1347401	GCF_002589305.1	Bacillus toyonensis	AFS031495	Bacillus toyonensis (firmicutes)	Scaffold	ftp://ftp.ncbi.nlm.nih.gov/genomes/all/GCF/002/589/305/GCF_002589305.1_ASM258930v1	OK	7597817	SAMN07597817	Soybean	leaf	USA: MN	None
15323931	GCF_027711625.1	Bacillus cereus group sp. BY112LC	BY112LC	Bacillus cereus group sp. BY112LC (firmicutes)	Contig	ftp://ftp.ncbi.nlm.nih.gov/genomes/all/GCF/027/711/625/GCF_027711625.1_ASM2771162v1	OK	32411581	SAMN32411581	None	environmental	China: Guangzhou	23 N 113 E
21595061	GCF_036962425.1	Bacillus toyonensis	JJ480	Bacillus toyonensis (firmicutes)	Scaffold	ftp://ftp.ncbi.nlm.nih.gov/genomes/all/GCF/036/962/425/GCF_036962425.1_ASM3696242v1	OK	40001918	SAMN40001918	cotton	rhizosphere	USA: Alabama	None
1330201	GCF_002554865.1	Bacillus toyonensis	AFS019346	Bacillus toyonensis (firmicutes)	Scaffold	ftp://ftp.ncbi.nlm.nih.gov/genomes/all/GCF/002/554/865/GCF_002554865.1_ASM255486v1	OK	7597492	SAMN07597492	Soybean	leaf	USA: IA	None
21152831	GCF_036216125.1	Bacillus toyonensis	BD-507	Bacillus toyonensis (firmicutes)	Scaffold	ftp://ftp.ncbi.nlm.nih.gov/genomes/all/GCF/036/216/125/GCF_036216125.1_ASM3621612v1	OK	32974873	SAMN32974873	None	tadpole intestine	Canada: Ontario	None
1331211	GCF_002556885.1	Bacillus toyonensis	AFS027646	Bacillus toyonensis (firmicutes)	Scaffold	ftp://ftp.ncbi.nlm.nih.gov/genomes/all/GCF/002/556/885/GCF_002556885.1_ASM255688v1	OK	7597605	SAMN07597605	Corn	leaf	USA: IL	None
1337841	GCF_002570045.1	Bacillus toyonensis	AFS073128	Bacillus toyonensis (firmicutes)	Scaffold	ftp://ftp.ncbi.nlm.nih.gov/genomes/all/GCF/002/570/045/GCF_002570045.1_ASM257004v1	OK	7598373	SAMN07598373	Corn	grainbin dust	USA: IA	None
1338701	GCF_002571915.1	Bacillus toyonensis	AFS060522	Bacillus toyonensis (firmicutes)	Scaffold	ftp://ftp.ncbi.nlm.nih.gov/genomes/all/GCF/002/571/915/GCF_002571915.1_ASM257191v1	OK	7598212	SAMN07598212	Corn	core	USA: IL	None
20943701	GCF_035814435.1	Bacillus toyonensis	HD-1014	Bacillus toyonensis (firmicutes)	Scaffold	ftp://ftp.ncbi.nlm.nih.gov/genomes/all/GCF/035/814/435/GCF_035814435.1_ASM3581443v1	OK	33940963	SAMN33940963	None	soil	None	None
21596981	GCF_036966245.1	Bacillus toyonensis	JJ41	Bacillus toyonensis (firmicutes)	Scaffold	ftp://ftp.ncbi.nlm.nih.gov/genomes/all/GCF/036/966/245/GCF_036966245.1_ASM3696624v1	OK	40001778	SAMN40001778	cotton	rhizosphere	USA: Alabama	None
1330441	GCF_002555345.1	Bacillus toyonensis	AFS020011	Bacillus toyonensis (firmicutes)	Scaffold	ftp://ftp.ncbi.nlm.nih.gov/genomes/all/GCF/002/555/345/GCF_002555345.1_ASM255534v1	OK	7597498	SAMN07597498	Grass	core	USA: IA	None
21597131	GCF_036966545.1	Bacillus toyonensis	JJ1493	Bacillus toyonensis (firmicutes)	Scaffold	ftp://ftp.ncbi.nlm.nih.gov/genomes/all/GCF/036/966/545/GCF_036966545.1_ASM3696654v1	OK	40001726	SAMN40001726	cotton	rhizosphere	USA: Alabama	None
1337861	GCF_002570205.1	Bacillus toyonensis	AFS072123	Bacillus toyonensis (firmicutes)	Scaffold	ftp://ftp.ncbi.nlm.nih.gov/genomes/all/GCF/002/570/205/GCF_002570205.1_ASM257020v1	OK	7598360	SAMN07598360	None	plant core	USA: NC	None
474188	GCF_000290815.1	Bacillus toyonensis	VD148	Bacillus toyonensis (firmicutes)	Scaffold	ftp://ftp.ncbi.nlm.nih.gov/genomes/all/GCF/000/290/815/GCF_000290815.1_Baci_cere_VD148_V1	OK	2596869	SAMN02596869	None	None	None	None
55411128	GCF_964017255.1	Bacillus subtilis	Unnamed7	Bacillus subtilis subsp. subtilis str. 168 (firmicutes)	Complete Genome	ftp://ftp.ncbi.nlm.nih.gov/genomes/all/GCF/964/017/255/GCF_964017255.1_ASM904v2	OK	3215634	SAMEA3138188	None	None	None	None
23869471	GCF_042136375.1	Bacillus mycoides	al37.1	Bacillus mycoides (firmicutes)	Scaffold	ftp://ftp.ncbi.nlm.nih.gov/genomes/all/GCF/042/136/375/GCF_042136375.1_ASM4213637v1	Inconclusive	43771369	SAMN43771369	None	soil	Russia:Altai Republic	50.02369 N 85.97772 E

## Sheet: TABLE S2
TABLE S2. Unified taxonomic characterization of the strain al37.1 coupled with the closest reference genomes. In the table, selected metadata, genomic characteristics, and whole-genome comparisons are given. In the latter case, ANI and DDH values were evaluated relative to the strain al37.1 (“ANI_al37_1”, “DDH_al37_1”), and the reference B. mycoides strain DSM 2048 (“ANI_DSM_2048”, “DDH_DSM_2048”…
Assembly	Species	Strain	Isolation_source	Geographic_location	DDH_DSM_2048	DDH_al37_1	ANI_DSM_2048	ANI_al37_1	GC_content	r_m_level	Group	Taxon
GCF_964017255.1	Bacillus subtilis	168	Plant	Germany	34.2	31.7	78.1199	76.0323	43.51	4.616	Unknown(missing allele)	(Species unknown)
GCF_022664195.1	Bacillus sp.	BfR-BA-01316	Food	Germany	57.6	59.4	94.6077	95.0338	35.58	0.7	Group_VI(mycoides/paramycoides)	B. mycoides
GCF_002975175.1	Bacillus sp.	MYb209	Soil	Germany	56	58.3	94.2808	94.6976	35.13	0.735	Group_VI(mycoides/paramycoides)	B. mycoides
GCF_000291075.1	Bacillus cereus	HuA4-10	Unknown	Unknown	57.1	58.6	94.4582	94.8159	35.24	0.846	Group_VI(mycoides/paramycoides)	B. mycoides biovar Thuringiensis
GCF_025947955.1	Bacillus thuringiensis	Bt Gxmzu777-1	Soil	China	55.4	55.4	94.1419	94.1378	34.97	1.093	Group_VI(mycoides/paramycoides)	B. mycoides biovar Thuringiensis
GCF_018966865.1	Bacillus sp.	NP247	Plant	Other	55.9	55.6	94.4451	94.3007	35.58	1.052	Group_VI(mycoides/paramycoides)	B. mycoides
GCF_002575205.1	Bacillus cereus	AFS053130	Soil	USA	60.6	58.9	95.1832	94.9873	35.06	0.907	Group_VI(mycoides/paramycoides)	B. mycoides biovar Thuringiensis
GCF_007673305.1	Bacillus mycoides	DE0362	Unknown	USA	57.6	58.1	94.4313	94.6205	35.05	1.158	Group_VI(mycoides/paramycoides)	B. mycoides
GCF_002577365.1	Bacillus cereus	AFS041432	Plant	USA	56.6	58.2	94.3211	94.5783	35.15	0.608	Group_VI(mycoides/paramycoides)	B. mycoides
GCF_001757835.1	Bacillus mycoides	GOE8	Plant	Germany	56.5	57.9	94.3325	94.6957	35.16	NA	Group_VI(mycoides/paramycoides)	B. mycoides
GCF_001757995.1	Bacillus mycoides	GOE10	Plant	Germany	56.4	58	94.391	94.633	35.15	NA	Group_VI(mycoides/paramycoides)	B. mycoides
GCF_001757845.1	Bacillus mycoides	GOE9	Plant	Germany	56.5	57.9	94.3607	94.6475	35.15	NA	Group_VI(mycoides/paramycoides)	B. mycoides
GCF_018332515.1	Bacillus hominis	JCM:34125	Human	Japan	53.2	54.1	93.6637	94.0308	35.47	1.004	Group_VI(mycoides/paramycoides)	B. mycoides
GCF_030348325.1	Bacillus hominis	SIN2.1	Soil	Germany	53.4	53.6	93.4796	93.6742	35.54	0.688	Group_VI(mycoides/paramycoides)	B. mycoides
GCF_030348535.1	Bacillus hominis	DX2.3	Soil	Germany	53.1	53.5	93.4561	93.6849	35.55	1.481	Group_VI(mycoides/paramycoides)	B. mycoides
GCF_030348585.1	Bacillus hominis	DX2.1	Soil	Germany	53.3	53.6	93.5409	93.7191	35.53	0.908	Group_VI(mycoides/paramycoides)	B. mycoides
GCF_000633475.1	Bacillus sp.	H1a	Plant	Unknown	46	46.3	91.6062	91.681	35.04	0.449	Group_VI(mycoides/paramycoides)	B. paramycoides
GCF_036211685.1	Bacillus paramycoides	B-14578	Unknown	USA	46	46.4	91.6794	91.8775	35.24	NA	Group_VI(mycoides/paramycoides)	B. paramycoides
GCF_036211665.1	Bacillus paramycoides	B-14580	Unknown	Unknown	46	46.4	91.7059	91.8052	35.25	0.774	Group_VI(mycoides/paramycoides)	B. paramycoides
GCF_036211725.1	Bacillus paramycoides	B-14577	Unknown	Unknown	46	46.4	91.654	91.8072	35.25	NA	Group_VI(mycoides/paramycoides)	B. paramycoides
GCF_026221135.1	Bacillus paramycoides	RZ3MS14	Plant	Other	45.7	46.2	91.5121	91.7934	35.23	0.717	Group_VI(mycoides/paramycoides)	B. paramycoides
GCF_007682005.1	Bacillus paramycoides	DE0103	Unknown	USA	45.8	46	91.5543	91.5611	35.1	0.677	Group_VI(mycoides/paramycoides)	B. paramycoides
GCF_036209705.1	Bacillus paramycoides	BD-31	Soil	Other	45.8	46.4	91.5456	91.6847	35.24	0.668	Group_VI(mycoides/paramycoides)	B. paramycoides
GCF_001043575.1	Bacillus sp.	LK2	Plant	Other	46.2	46.1	91.6799	91.6354	35.14	0.748	Group_VI(mycoides/paramycoides)	B. paramycoides
GCF_036212065.1	Bacillus paramycoides	B-3435	Unknown	Unknown	46	46.3	91.5782	91.604	35.07	0.463	Group_VI(mycoides/paramycoides)	B. paramycoides
GCF_036209515.1	Bacillus paramycoides	BD-333	Soil	Cote d'Ivoire	45.7	46.2	91.5862	91.7177	35.29	0.723	Group_VI(mycoides/paramycoides)	B. paramycoides
GCF_036209885.1	Bacillus paramycoides	BD-9	Soil	Cote d'Ivoire	46.2	46.4	91.8283	91.8163	35.21	0.49	Group_VI(mycoides/paramycoides)	B. paramycoides
GCF_001884235.1	Bacillus paramycoides	NH24A2	Sediments	China	45.7	46.1	91.4658	91.729	35.21	0.864	Group_VI(mycoides/paramycoides)	B. paramycoides
GCF_022664325.1	Bacillus sp.	BfR-BA-01310	Food	Germany	46	46.1	91.6486	91.6185	35.1	0.649	Group_VI(mycoides/paramycoides)	B. paramycoides
GCF_036212125.1	Bacillus paramycoides	B-615	Soil	Other	46.2	46.2	91.6586	91.7126	35.11	0.607	Group_VI(mycoides/paramycoides)	B. paramycoides
GCF_036209905.1	Bacillus paramycoides	BD-11	Soil	Cote d'Ivoire	46.1	45.9	91.703	91.6226	35.11	0.717	Group_VI(mycoides/paramycoides)	B. paramycoides
GCF_036209835.1	Bacillus paramycoides	BD-15	Unknown	Unknown	46	46.3	91.5366	91.7545	35.19	0.533	Group_VI(mycoides/paramycoides)	B. paramycoides
GCF_036209585.1	Bacillus paramycoides	BD-331	Soil	Cote d'Ivoire	45.6	46.2	91.5116	91.8616	35.22	0.82	Group_VI(mycoides/paramycoides)	B. paramycoides
GCF_036209475.1	Bacillus paramycoides	BD-336	Soil	Cote d'Ivoire	45.9	46.2	91.6644	91.7292	35.26	0.814	Group_VI(mycoides/paramycoides)	B. paramycoides
GCF_036209465.1	Bacillus paramycoides	BD-335	Soil	Cote d'Ivoire	45.8	46	91.4989	91.7569	35.21	0.725	Group_VI(mycoides/paramycoides)	B. paramycoides
GCF_001884065.1	Bacillus proteolyticus	MCCC:1A00365	Sediments	Unknown	50.3	48.6	93.0151	92.5398	35.15	0.952	Group_VIII(mycoides)	B. mycoides
GCF_001884205.1	Bacillus sp.	NH11B	Sediments	China	50.1	48.6	92.9923	92.5287	35.13	1.017	Group_VIII(mycoides)	B. mycoides
GCF_036211985.1	Bacillus proteolyticus	B-3436	Unknown	Unknown	50.2	48.6	93.032	92.5601	35.1	0.498	Group_VIII(mycoides)	B. mycoides biovar Thuringiensis
GCF_037937215.1	Bacillus proteolyticus	IMGN4	Soil	Other	50.5	48.7	93.1025	92.5715	35.28	0.769	Group_VIII(mycoides)	B. mycoides
GCF_002081505.1	Bacillus sp.	CDB3	Soil	Unknown	50.4	49.4	93.0663	92.7669	35.31	1.242	Group_II(mosaicus/luti)	B. mycoides
GCF_025917685.1	Bacillus cereus	PT1	Soil	China	50.5	48.4	93.2219	92.6288	35.63	0.689	Group_VIII(mycoides)	B. mycoides
GCF_002574955.1	Bacillus cereus	AFS055402	Plant	USA	50.1	48	92.9854	92.4885	35.22	0.602	Group_VIII(mycoides)	B. mycoides
GCF_002550375.1	Bacillus cereus	AFS096926	Plant	USA	50	47.9	92.954	92.469	35.16	0.614	Group_VIII(mycoides)	B. mycoides biovar Thuringiensis
GCF_002565695.1	Bacillus cereus	AFS079368	Plant	USA	50.1	47.9	92.8963	92.4879	35.17	0.596	Group_VIII(mycoides)	B. mycoides biovar Thuringiensis
GCF_002576065.1	Bacillus cereus	AFS046104	Plant	USA	50.1	48	93.0327	92.5139	35.21	0.746	Group_VIII(mycoides)	B. mycoides
GCF_002561265.1	Bacillus cereus	AFS016962	Plant	USA	50.1	48	92.9583	92.4932	35.19	0.664	Group_VIII(mycoides)	B. mycoides biovar Thuringiensis
GCF_002576595.1	Bacillus cereus	AFS050027	Soil	USA	52	49.1	93.5773	92.994	35.23	0.969	Group_VI(mycoides/paramycoides)	B. mycoides
GCF_002570485.1	Bacillus cereus	AFS061806	Plant	USA	52.3	49.3	93.6705	92.9488	35.21	0.899	Group_VI(mycoides/paramycoides)	B. mycoides
GCF_002564815.1	Bacillus cereus	AFS081508	Plant	USA	52.3	49.4	93.7178	93.0432	35.21	0.658	Group_VI(mycoides/paramycoides)	B. mycoides
GCF_007681065.1	Bacillus nitratireducens	DE0336	Unknown	USA	54.2	50	94.026	93.1634	35.24	1.018	Group_VIII(mycoides)	B. mycoides
GCF_022691145.1	Bacillus nitratireducens	N4/150	Soil	Germany	53.6	50.4	93.8532	93.1102	35.46	0.863	Group_VIII(mycoides)	B. mycoides
GCF_018141025.1	Bacillus nitratireducens	BM02	Unknown	Other	53.7	50.8	93.8642	93.1641	35.49	1.254	Group_VIII(mycoides)	B. mycoides
GCF_036209665.1	Bacillus nitratireducens	BD-32	Soil	Other	53.1	50.2	93.6575	93.0357	35.2	0.838	Group_VIII(mycoides)	B. mycoides
GCF_036209205.1	Bacillus nitratireducens	HD-50	Unknown	Unknown	53.1	49.4	93.8352	92.8808	35.18	0.72	Group_VIII(mycoides)	B. mycoides
GCF_037027125.1	Bacillus nitratireducens	JJ1048	Soil	USA	53.3	49.5	93.8228	92.8956	35.19	0.698	Group_VIII(mycoides)	B. mycoides
GCF_007676595.1	Bacillus nitratireducens	DE0363	Unknown	USA	53.3	49.7	93.8761	92.9526	35.15	0.776	Group_VIII(mycoides)	B. mycoides
GCF_007676605.1	Bacillus nitratireducens	DE0364	Unknown	USA	53.3	49.7	93.9009	92.982	35.14	0.802	Group_VIII(mycoides)	B. mycoides
GCF_031316625.1	Bacillus nitratireducens	ATCC:6463	Unknown	Unknown	53.3	49.8	93.8675	92.9029	35.17	0.674	Group_VIII(mycoides)	B. mycoides
GCF_036222705.1	Bacillus nitratireducens	NRS-319	Soil	Unknown	53.2	49.8	93.8887	92.9709	35.13	0.665	Group_VIII(mycoides)	B. mycoides
GCF_001884135.1	Bacillus nitratireducens	4049.1	Sediments	Other	53.3	50	93.8259	93.0561	35.31	0.68	Group_VIII(mycoides)	B. mycoides
GCF_036320425.1	Bacillus nitratireducens	4049.2	Plant	Other	53.4	49.7	93.9089	92.9714	35.13	1.171	Group_VIII(mycoides)	B. mycoides
GCF_900107515.1	Bacillus nitratireducens	112MF	Unknown	Unknown	53.3	49.9	93.8611	93.0134	35.2	0.796	Group_VIII(mycoides)	B. mycoides
GCF_007682355.1	Bacillus nitratireducens	DE0018	Unknown	USA	53.4	49.8	93.8596	93.0545	35.22	0.728	Group_VIII(mycoides)	B. mycoides
GCF_007681365.1	Bacillus nitratireducens	DE0281	Unknown	USA	53.4	49.9	93.8996	93.0792	35.2	0.738	Group_VIII(mycoides)	B. mycoides
GCF_022663495.1	Bacillus sp.	BfR-BA-01383	Food	Germany	42.1	41.4	90.5846	90.4889	35.3	0.683	Group_VI(mycoides/paramycoides)	B. luti
GCF_002552045.1	Bacillus cereus	AFS096845	Plant	USA	41.7	41.4	90.4902	90.5378	35.31	0.791	Group_VI(mycoides/paramycoides)	B. luti
GCF_030348245.1	Bacillus cereus	YX23	Plant	China	42.2	41.4	90.6349	90.5231	35.59	0.804	Group_VI(mycoides/paramycoides)	B. luti
GCF_002586275.1	Bacillus cereus	AFS030140	Plant	USA	42	41.6	90.6847	90.5708	35.37	0.745	Group_VI(mycoides/paramycoides)	B. luti
GCF_002577405.1	Bacillus cereus	AFS041003	Plant	USA	41.2	40.5	90.3113	90.2208	35.37	0.634	Group_VI(mycoides/paramycoides)	B. luti
GCF_031324075.1	Bacillus cereus	Tehuacan_S5	Soil	Other	41.4	40.6	90.3099	90.2747	35.54	0.842	Group_VI(mycoides/paramycoides)	B. luti
GCF_002567185.1	Bacillus cereus	AFS072097	Plant	USA	41.2	40.6	90.4452	90.4413	35.41	1.648	Group_VI(mycoides/paramycoides)	B. luti
GCF_002558955.1	Bacillus cereus	AFS002368	Plant	USA	41.2	40.6	90.3589	90.3478	35.37	0.736	Group_VI(mycoides/paramycoides)	B. luti
GCF_034554845.1	Bacillus cereus	SCL10	Unknown	China	41.2	40.7	90.3449	90.2823	35.43	0.731	Group_VI(mycoides/paramycoides)	B. luti
GCF_007673665.1	Bacillus thuringiensis	DE0343	Unknown	USA	41.2	40.5	90.3433	90.292	35.36	0.45	Group_VI(mycoides/paramycoides)	B. luti
GCF_008764075.1	Bacillus mycoides	DE0324	Unknown	USA	40.9	40.4	90.3449	90.3121	35.6	3.006	Group_VI(mycoides/paramycoides)	B. luti
GCF_007667455.1	Bacillus thuringiensis	DE0472	Unknown	USA	41.2	40.5	90.3275	90.2964	35.36	0.74	Group_VI(mycoides/paramycoides)	B. luti
GCF_002581735.1	Bacillus toyonensis	AFS044250	Soil	USA	41.1	40.1	90.5831	90.2076	35.1	0.664	Group_V(toyonensis)	B. toyonensis
GCF_002570025.1	Bacillus toyonensis	AFS073955	Soil	USA	41.1	40.1	90.628	90.2498	35.11	0.664	Group_V(toyonensis)	B. toyonensis
GCF_002570045.1	Bacillus toyonensis	AFS073128	Food	USA	41.1	39.7	90.5319	90.1427	34.96	0.424	Group_V(toyonensis)	B. toyonensis
GCF_002554865.1	Bacillus toyonensis	AFS019346	Plant	USA	40.8	39.5	90.6047	90.1561	35.09	0.434	Group_V(toyonensis)	B. toyonensis
GCF_036965025.1	Bacillus toyonensis	JJ1441	Soil	USA	41.3	39.9	90.6573	90.2035	35.28	0.641	Group_V(toyonensis)	B. toyonensis
GCF_035814435.1	Bacillus toyonensis	HD-1014	Soil	Unknown	41.4	40.1	90.5607	90.14	35.28	0.709	Group_V(toyonensis)	B. toyonensis
GCF_036966245.1	Bacillus toyonensis	JJ41	Soil	USA	41.1	39.6	90.5419	90.1363	34.95	0.604	Group_V(toyonensis)	B. toyonensis biovar Thuringiensis
GCF_025518185.1	Bacillus toyonensis	BC423A	Food	Italy	41	40	90.6569	90.2806	35.21	0.464	Group_V(toyonensis)	B. toyonensis
GCF_025519025.1	Bacillus toyonensis	BC4A	Food	Italy	41.1	39.9	90.5575	90.1884	35.09	0.392	Group_V(toyonensis)	B. toyonensis
GCF_000290815.1	Bacillus toyonensis	VD148	Unknown	Unknown	40.9	39.7	90.6262	90.1178	35.16	0.655	Group_V(toyonensis)	B. toyonensis
GCF_025516485.1	Bacillus toyonensis	BC212B	Food	Italy	41	39.8	90.6103	90.2133	35.08	0.723	Group_V(toyonensis)	B. toyonensis
GCF_000496285.1	Bacillus toyonensis	NCIMB:14858	Unknown	Japan	41.5	40.1	90.8372	90.1859	35.56	0.941	Group_V(toyonensis)	B. toyonensis
GCF_037137255.1	Bacillus toyonensis	IP5832	Food	Other	41.1	40	90.7449	90.1734	35.37	NA	Group_V(toyonensis)	B. toyonensis
GCF_001044775.1	Bacillus toyonensis	IP5832	Food	Unknown	41.4	40	90.7882	90.2037	35.46	0.742	Group_V(toyonensis)	B. toyonensis
GCF_002555345.1	Bacillus toyonensis	AFS020011	Plant	USA	40.8	39.7	90.5597	90.1326	34.9	0.553	Group_V(toyonensis)	B. toyonensis
GCF_002571915.1	Bacillus toyonensis	AFS060522	Plant	USA	40.9	39.7	90.5116	90.1421	34.98	0.577	Group_V(toyonensis)	B. toyonensis
GCF_002589305.1	Bacillus toyonensis	AFS031495	Plant	USA	40.9	39.8	90.549	90.1688	34.82	0.768	Group_V(toyonensis)	B. toyonensis
GCF_036962425.1	Bacillus toyonensis	JJ480	Plant	USA	41.1	39.8	90.6732	90.1575	34.99	0.621	Group_V(toyonensis)	B. toyonensis
GCF_036966545.1	Bacillus toyonensis	JJ1493	Soil	USA	41.7	40.5	90.5434	90.1293	35.42	1.323	Group_V(toyonensis)	B. toyonensis
GCF_002570205.1	Bacillus toyonensis	AFS072123	Plant	USA	40.8	39.6	90.4917	90.1216	35.04	0.59	Group_V(toyonensis)	B. toyonensis
GCF_027711625.1	Bacillus sp.	BY112LC	Unknown	China	40.8	39.7	90.6015	90.1598	34.98	0.675	Group_V(toyonensis)	B. toyonensis
GCF_036962565.1	Bacillus toyonensis	JJ1637	Soil	USA	41	39.9	90.6141	90.1942	35.15	0.577	Group_V(toyonensis)	B. toyonensis
GCF_036216125.1	Bacillus toyonensis	BD-507	Animal	Canada	40.9	39.7	90.5894	90.1523	35.12	0.535	Group_V(toyonensis)	B. toyonensis
GCF_002556885.1	Bacillus toyonensis	AFS027646	Plant	USA	40.9	39.6	90.597	90.1458	34.92	0.458	Group_V(toyonensis)	B. toyonensis
GCF_038050385.1	Bacillus sp.	FSL R9-9410	Unknown	Unknown	61.9	77.5	95.3106	97.4931	35.4	0.997	Group_VI(mycoides/paramycoides)	B. mycoides
al37_1	Bacillus mycoides	al37.1	Soil	Russia	61.6	100	95.3252	100	35.27	1.557	Group_VI(mycoides/paramycoides)	B. mycoides
GCF_018739685.1	Bacillus mycoides	BPN57/2	Soil	Poland	61.9	80.1	95.3364	97.8451	35.45	1.448	Group_VI(mycoides/paramycoides)	B. mycoides
GCF_016892495.1	Bacillus sp.	RIT 809	Unknown	USA	59	65.9	94.7185	95.8874	35.33	0.971	Group_VI(mycoides/paramycoides)	B. mycoides
GCF_002014485.1	Bacillus cereus	FSL J3-0123	Food	USA	59	67.6	94.9302	96.1434	35.36	1.24	Group_VI(mycoides/paramycoides)	B. mycoides
GCF_038006985.1	Bacillus sp.	FSL M7-1345	Food	Unknown	59.4	68.1	94.9424	96.3584	35.67	0.787	Group_VI(mycoides/paramycoides)	B. mycoides
GCF_000399525.1	Bacillus cereus	VD118	Unknown	Unknown	58.8	65.8	94.646	95.8623	35.27	1.376	Group_VI(mycoides/paramycoides)	B. mycoides
GCF_900094655.1	Bacillus mycoides	SDA_GO95	Unknown	Unknown	58.8	65.9	94.7722	96.0313	35.32	1.174	Group_VI(mycoides/paramycoides)	B. mycoides
GCF_928375605.1	Bacillus mycoides	Unnamed1	Unknown	Unknown	58.6	65.3	94.6608	95.9635	35.24	1.704	Group_VI(mycoides/paramycoides)	B. mycoides
GCF_000399245.1	Bacillus cereus	MC118	Unknown	Unknown	58.7	67.7	94.7443	96.1259	35.24	0.653	Group_VI(mycoides/paramycoides)	B. mycoides biovar Emeticus
GCF_000291155.1	Bacillus cereus	MC67	Unknown	Unknown	58.7	67.6	94.7826	96.0551	35.32	0.671	Group_VI(mycoides/paramycoides)	B. mycoides biovar Emeticus
GCF_038006125.1	Bacillus sp.	FSL R10-2780	Food	Unknown	59.1	66.9	94.768	96.2021	35.55	1.082	Group_VI(mycoides/paramycoides)	B. mycoides
GCF_038006105.1	Bacillus sp.	FSL H8-0545	Food	Unknown	59.6	67	94.7764	96.0747	35.44	1.268	Group_VI(mycoides/paramycoides)	B. mycoides
GCF_018736705.1	Bacillus mycoides	BPN03/1	Soil	Poland	59.8	67.1	94.8445	96.076	35.48	1.645	Group_VI(mycoides/paramycoides)	B. mycoides
GCF_900094695.1	Bacillus mycoides	SDA_NFFE664	Unknown	Unknown	59.4	67.2	94.861	96.1774	35.41	1.139	Group_VI(mycoides/paramycoides)	B. mycoides
GCF_002014575.1	Bacillus cereus	FSL M7-1219	Food	USA	59.5	66.8	94.8931	96.0656	35.19	1.329	Group_VI(mycoides/paramycoides)	B. mycoides
GCF_018736765.1	Bacillus mycoides	BPN102	Soil	Poland	59.9	66.5	95.0391	96.0596	35.43	1.047	Group_VI(mycoides/paramycoides)	B. mycoides
GCF_018739665.1	Bacillus mycoides	BPN54/2	Soil	Poland	59.7	66.3	94.9401	95.9984	35.34	1.249	Group_VI(mycoides/paramycoides)	B. mycoides
GCF_004330435.1	Bacillus mycoides	B26	Food	Germany	59.6	66.8	94.8623	96.1782	35.27	1.093	Group_VI(mycoides/paramycoides)	B. mycoides
GCF_018736725.1	Bacillus mycoides	BPN07/3	Soil	Poland	59.6	66.2	94.8605	96.0658	35.45	1.598	Group_VI(mycoides/paramycoides)	B. mycoides
GCF_918189065.1	Bacillus cereus	Unnamed3	Plant	Unknown	58.4	65.1	94.6204	95.7516	35.16	0.837	Group_VI(mycoides/paramycoides)	B. mycoides
GCF_918180685.1	Bacillus cereus	Unnamed2	Food	Unknown	58.9	65	94.8042	95.9247	35.31	1.268	Group_VI(mycoides/paramycoides)	B. mycoides
GCF_018739705.1	Bacillus mycoides	JAS014	Soil	Poland	59	65	94.7957	95.8564	35.56	1.073	Group_VI(mycoides/paramycoides)	B. mycoides
GCF_030291975.1	Bacillus cereus	D8_B_47	Soil	Denmark	58.5	64	94.6865	95.7054	35.38	1.345	Group_VI(mycoides/paramycoides)	B. mycoides
GCF_002585905.1	Bacillus cereus	AFS031451	Plant	USA	58.4	64.7	94.6137	95.8205	35.2	0.929	Group_VI(mycoides/paramycoides)	B. mycoides
GCF_000291295.1	Bacillus cereus	BAG5X1-1	Unknown	Unknown	58.6	64.8	94.6211	95.7436	35.24	1.218	Group_VI(mycoides/paramycoides)	B. mycoides
GCF_018742245.1	Bacillus mycoides	JAS823	Soil	Poland	59.2	65	94.7419	95.8567	35.56	1.017	Group_VI(mycoides/paramycoides)	B. mycoides
GCF_030348675.1	Bacillus cereus	D8_B_42	Soil	Denmark	58.9	64.9	94.7655	95.8227	35.43	1.325	Group_VI(mycoides/paramycoides)	B. mycoides
GCF_030291955.1	Bacillus cereus	D5_B_69	Soil	Denmark	59.1	65	94.7845	95.8433	35.55	0.803	Group_VI(mycoides/paramycoides)	B. mycoides
GCF_036963225.1	Bacillus sp.	JJ783	Soil	USA	58.7	65.4	94.6147	95.7758	35.24	0.867	Group_VI(mycoides/paramycoides)	B. mycoides
GCF_000293545.1	Bacillus cereus	BAG6O-2	Unknown	Unknown	58.7	65.5	94.5761	95.7878	35.2	1.034	Group_VI(mycoides/paramycoides)	B. mycoides
GCF_001855755.1	Bacillus mycoides	GOE5	Plant	Germany	58.7	65	94.6772	95.8376	35.25	0.728	Group_VI(mycoides/paramycoides)	B. mycoides
GCF_900094995.1	Bacillus mycoides	ADRIA I21	Unknown	Unknown	58.6	65.1	94.624	95.7143	35.17	0.761	Group_VI(mycoides/paramycoides)	B. mycoides
GCF_001757935.1	Bacillus mycoides	GOE4	Plant	Germany	58.7	65.5	94.7253	95.8829	35.24	0.706	Group_VI(mycoides/paramycoides)	B. mycoides
GCF_001757875.1	Bacillus mycoides	GOE12	Plant	Germany	58.6	65.3	94.6927	95.7963	35.25	NA	Group_VI(mycoides/paramycoides)	B. mycoides
GCF_001757985.1	Bacillus mycoides	GOE7	Plant	Germany	58.6	65.3	94.7692	95.8008	35.24	0.794	Group_VI(mycoides/paramycoides)	B. mycoides
GCF_001757915.1	Bacillus mycoides	GOE3	Plant	Germany	58.7	65.5	94.6841	95.7877	35.2	0.478	Group_VI(mycoides/paramycoides)	B. mycoides
GCF_001757965.1	Bacillus mycoides	GOE6	Plant	Germany	58.7	65.5	94.6462	95.8247	35.22	0.588	Group_VI(mycoides/paramycoides)	B. mycoides
GCF_001757905.1	Bacillus mycoides	GOE11	Plant	Germany	58.7	65.1	94.6029	95.782	35.21	NA	Group_VI(mycoides/paramycoides)	B. mycoides
GCF_001758015.1	Bacillus mycoides	GOE13	Plant	Germany	58.7	65.1	94.6823	95.8154	35.22	NA	Group_VI(mycoides/paramycoides)	B. mycoides
GCF_001757785.1	Bacillus mycoides	GOE1	Plant	Germany	58.8	65.2	94.6817	95.7504	35.25	0.608	Group_VI(mycoides/paramycoides)	B. mycoides
GCF_001757825.1	Bacillus mycoides	GOE2	Plant	Germany	58.7	65.2	94.6966	95.8191	35.23	0.671	Group_VI(mycoides/paramycoides)	B. mycoides
GCF_018741005.1	Bacillus mycoides	BPN58/4	Soil	Poland	72.3	61.1	96.9059	95.3338	35.33	1.055	Group_VI(mycoides/paramycoides)	B. mycoides
GCF_000161335.1	Bacillus mycoides	AH603	Unknown	Unknown	70.4	61.2	96.6565	95.1205	35.12	1.385	Group_VI(mycoides/paramycoides)	B. mycoides biovar Thuringiensis
GCF_000398965.1	Bacillus cereus	HuA3-9	Unknown	Unknown	70.8	61.1	96.7132	95.3044	35.12	1.345	Group_VI(mycoides/paramycoides)	B. mycoides biovar Thuringiensis
GCF_000293705.1	Bacillus cereus	HuA2-1	Unknown	Unknown	72.7	60.7	96.8605	95.2044	35.05	0.936	Group_VI(mycoides/paramycoides)	B. mycoides biovar Thuringiensis
GCF_019389875.1	Bacillus mycoides	7	Soil	Unknown	72.4	61	96.7945	95.2815	35.02	1.106	Group_VI(mycoides/paramycoides)	B. mycoides biovar Thuringiensis
GCF_027306445.1	Bacillus mycoides	DWBF-LA	Water	Canada	72.8	60.4	96.8542	95.171	35.22	1.047	Group_VI(mycoides/paramycoides)	B. mycoides biovar Thuringiensis
GCF_000398985.1	Bacillus cereus	HuA2-9	Unknown	Unknown	73.2	60.6	96.8126	95.2136	35.18	1.227	Group_VI(mycoides/paramycoides)	B. mycoides biovar Thuringiensis
GCF_000290975.2	Bacillus cereus	VD142	Unknown	Unknown	74.5	61.4	97.0688	95.3891	35.18	0.948	Group_VI(mycoides/paramycoides)	B. mycoides
GCF_003386775.1	Bacillus mycoides	DB-1	Unknown	USA	72	59.9	96.8778	95.0432	35.22	NA	Group_VI(mycoides/paramycoides)	B. mycoides
GCF_003315125.1	Bacillus sp.	DB-2	Unknown	Unknown	71.9	59.9	96.8482	95.1363	35.22	NA	Group_VI(mycoides/paramycoides)	B. mycoides
GCF_019344915.1	Bacillus sp.	DSM:11173	Soil	Unknown	70.9	60	96.645	94.9258	35.36	0.871	Group_VI(mycoides/paramycoides)	B. mycoides
GCF_022663915.1	Bacillus sp.	BfR-BA-01331	Food	Germany	70.9	60	96.6885	95.046	35.13	1.005	Group_VI(mycoides/paramycoides)	B. mycoides biovar Thuringiensis
GCF_005217805.1	Bacillus mycoides	I186	Unknown	Other	76.2	62	96.9747	95.1541	34.82	0.822	Group_VI(mycoides/paramycoides)	B. mycoides biovar Thuringiensis
GCF_022532085.1	Bacillus mycoides	LX30	Soil	China	84.7147	61.3	97.2204	95.3644	35.29	1.076	Group_VI(mycoides/paramycoides)	B. mycoides
GCF_002104575.1	Bacillus mycoides	Gnyt1	Soil	China	74.9	61.4	97.0685	95.2236	35.25	1.261	Group_VI(mycoides/paramycoides)	B. mycoides biovar Thuringiensis
GCF_030704245.1	Bacillus mycoides	PAMC 29627	Soil	Russia	77	61.3	97.4804	95.2895	35.38	1.211	Group_VI(mycoides/paramycoides)	B. mycoides biovar Thuringiensis
GCF_032681105.1	Bacillus mycoides	PAMC 29501	Soil	Russia	76.7	61	97.4212	95.3015	35.31	1.162	Group_VI(mycoides/paramycoides)	B. mycoides biovar Thuringiensis
GCF_000160975.1	Bacillus mycoides	AH621	Unknown	Unknown	77.1	61.3	97.3521	95.3769	35.19	1.851	Group_VI(mycoides/paramycoides)	B. mycoides
GCF_030292015.1	Bacillus mycoides	G5S2	Soil	Germany	77.6	61.6	97.5776	95.4938	35.53	0.709	Group_VI(mycoides/paramycoides)	B. mycoides
GCF_000290915.1	Bacillus cereus	VD048	Unknown	Unknown	77.1	61	97.323	95.2447	35.17	0.79	Group_VI(mycoides/paramycoides)	B. mycoides biovar Thuringiensis
GCF_002200025.1	Bacillus mycoides	MOD1_Bc237	Food	Netherlands	77.2	61.3	97.5383	95.4861	35.39	0.993	Group_VI(mycoides/paramycoides)	B. mycoides
GCF_038005725.1	Bacillus sp.	FSL R12-0074	Unknown	Unknown	78.1	60.3	97.5393	95.0643	35.43	0.977	Group_VI(mycoides/paramycoides)	B. mycoides
GCF_000931375.1	Bacillus mycoides	B38V	Plant	Other	78.3	60.7	97.5083	95.2037	35.2	0.988	Group_VI(mycoides/paramycoides)	B. mycoides
GCF_030348665.1	Bacillus mycoides	D8_B_46	Soil	Denmark	75.8	60.4	97.2806	95.1402	35.37	1.193	Group_VI(mycoides/paramycoides)	B. mycoides
GCF_003264175.1	Bacillus sp.	SRB_331	Soil	Other	75.5	60.2	97.2672	95.0457	35.11	1.208	Group_VI(mycoides/paramycoides)	B. mycoides
GCF_038006345.1	Bacillus sp.	FSL R9-9481	Unknown	Unknown	75.1	60	97.1152	95.1065	35.32	0.696	Group_VI(mycoides/paramycoides)	B. mycoides
GCF_038007365.1	Bacillus sp.	FSL R9-9492	Unknown	Unknown	75.2	60	97.155	95.1279	35.33	0.661	Group_VI(mycoides/paramycoides)	B. mycoides
GCF_036210745.1	Bacillus mycoides	B-23411	Unknown	Unknown	75.2	60.2	97.1223	95.1946	35.23	1.4	Group_VI(mycoides/paramycoides)	B. mycoides biovar Thuringiensis
GCF_038024175.1	Bacillus mycoides	Unnamed5	Soil	China	75.1	60.1	97.1428	95.1707	35.32	NA	Group_VI(mycoides/paramycoides)	B. mycoides
GCF_002146725.1	Bacillus thuringiensis	BGSC 4BM1	Soil	Other	74.9	60	97.2302	95.2224	35.22	0.742	Group_VI(mycoides/paramycoides)	B. mycoides
GCF_001541985.1	Bacillus mycoides	PE8-15	Reef	Other	74.6	60.2	97.0607	95.0548	35.13	1.306	Group_VI(mycoides/paramycoides)	B. mycoides
GCF_004330345.1	Bacillus mycoides	MS17	Food	Germany	74.2	59.7	97.1093	95.2402	35.31	1.594	Group_VI(mycoides/paramycoides)	B. mycoides
GCF_018741505.1	Bacillus mycoides	JAS12/5	Soil	Poland	74.2	60.3	97.1034	95.34	35.48	NA	Group_VI(mycoides/paramycoides)	B. mycoides
GCF_018742045.1	Bacillus mycoides	JAS12/5	Soil	Poland	74.2	60.3	97.1488	95.2596	35.48	NA	Group_VI(mycoides/paramycoides)	B. mycoides
GCF_036210755.1	Bacillus mycoides	B-23424	Unknown	Unknown	73.7	59.9	97.0401	95.2128	35.29	1.484	Group_VI(mycoides/paramycoides)	B. mycoides biovar Thuringiensis
GCF_918192685.1	Bacillus mycoides	Unnamed6	Plant	Unknown	73.8	59.8	97.0037	95.1422	35.28	1.54	Group_VI(mycoides/paramycoides)	B. mycoides
GCF_022630575.1	Bacillus mycoides	DSM 2048	Unknown	Germany	73.8	60	97.0514	95.2429	35.5	0.972	Group_VI(mycoides/paramycoides)	B. mycoides
GCF_002976445.1	Bacillus sp.	MYb56	Plant	Germany	80.1	60.6	97.8403	95.3345	35.08	1.162	Group_VI(mycoides/paramycoides)	B. mycoides
GCF_018741605.1	Bacillus mycoides	JAS391	Soil	Poland	80	60.9	97.8039	95.291	35.31	1.083	Group_VI(mycoides/paramycoides)	B. mycoides
GCF_002014535.1	Bacillus mycoides	FSL W7-1108	Food	USA	80.4	60.6	97.7756	95.2959	35.07	1.038	Group_VI(mycoides/paramycoides)	B. mycoides
GCF_036209935.1	Bacillus mycoides	BD-4	Unknown	Unknown	78.8	61	97.5367	95.2965	35.1	1.444	Group_VI(mycoides/paramycoides)	B. mycoides
GCF_030016355.1	Bacillus mycoides	S3021	Unknown	Other	80.5	60.9	97.7891	95.4366	35.09	0.674	Group_VI(mycoides/paramycoides)	B. mycoides
GCF_030292115.1	Bacillus mycoides	SIN3.1	Soil	Germany	80.5	60.9	97.7651	95.3811	35.24	0.673	Group_VI(mycoides/paramycoides)	B. mycoides
GCF_030292225.1	Bacillus mycoides	SIN3.2	Soil	Germany	81.2	60.7	97.859	95.3083	35.22	1.065	Group_VI(mycoides/paramycoides)	B. mycoides
GCF_030292205.1	Bacillus mycoides	SIN2.2	Soil	Germany	80.8	60.7	97.8048	95.3061	35.21	0.663	Group_VI(mycoides/paramycoides)	B. mycoides
GCF_003264205.1	Bacillus sp.	SRB_8	Soil	Other	80.9	60.8	97.8486	95.2712	35.04	0.657	Group_VI(mycoides/paramycoides)	B. mycoides
GCF_018741085.1	Bacillus mycoides	BPN601	Soil	Poland	84.7243	60.7	97.3886	95.3655	35.39	NA	Group_VI(mycoides/paramycoides)	B. mycoides
GCF_018739305.1	Bacillus mycoides	BPN121	Soil	Poland	77.2	60.7	97.4269	95.3929	35.38	NA	Group_VI(mycoides/paramycoides)	B. mycoides
GCF_018739365.1	Bacillus mycoides	BPN211	Soil	Poland	78	60.7	97.4647	95.3372	35.38	1.373	Group_VI(mycoides/paramycoides)	B. mycoides
GCF_018739485.1	Bacillus mycoides	BPN36/3	Soil	Poland	77.8	60.9	97.4746	95.3442	35.41	NA	Group_VI(mycoides/paramycoides)	B. mycoides
GCF_018740945.1	Bacillus mycoides	BPN573	Soil	Poland	77.7	60.8	97.4675	95.3477	35.38	0.746	Group_VI(mycoides/paramycoides)	B. mycoides
GCF_002014585.1	Bacillus cereus	FSL H8-0485	Soil	USA	77	60.5	97.3357	95.1791	35.08	1.272	Group_VI(mycoides/paramycoides)	B. mycoides biovar Thuringiensis
GCF_002014655.1	Bacillus mycoides	FSL H8-0492	Food	USA	77.6	61.3	97.4866	95.4785	35.37	NA	Group_VI(mycoides/paramycoides)	B. mycoides
GCF_038006145.1	Bacillus sp.	FSL H8-0492	Food	Unknown	77.8	61.4	97.5182	95.4353	35.54	NA	Group_VI(mycoides/paramycoides)	B. mycoides
GCF_038007445.1	Bacillus sp.	FSL P2-0099	Food	Unknown	81.3	60.5	97.809	95.2726	35.39	0.956	Group_VI(mycoides/paramycoides)	B. mycoides
GCF_002554935.1	Bacillus mycoides	AFS017891	Soil	USA	81.6	60.7	97.8884	95.3607	35.18	1.409	Group_VI(mycoides/paramycoides)	B. mycoides
GCF_018739525.1	Bacillus mycoides	BPN37/2	Soil	Poland	81.4	60.5	97.8744	95.2999	35.36	1.042	Group_VI(mycoides/paramycoides)	B. mycoides
GCF_022662615.1	Bacillus sp.	BfR-BA-01523	Food	Germany	76	61	97.2673	95.1975	35.39	1.096	Group_VI(mycoides/paramycoides)	B. mycoides
GCF_018739625.1	Bacillus mycoides	BPN51/1	Soil	Poland	78.8	61	97.5559	95.4359	35.42	0.972	Group_VI(mycoides/paramycoides)	B. mycoides
GCF_008274925.1	Bacillus mycoides	BPN401	Soil	Poland	79.1	61	97.6216	95.3275	35.43	1.169	Group_VI(mycoides/paramycoides)	B. mycoides biovar Thuringiensis
GCF_018739545.1	Bacillus mycoides	BPN43/2	Soil	Poland	77.8	61	97.4231	95.3043	35.36	0.905	Group_VI(mycoides/paramycoides)	B. mycoides
GCF_018742205.1	Bacillus mycoides	BPN29/1	Soil	Poland	77.8	60.8	97.4159	95.3103	35.42	0.745	Group_VI(mycoides/paramycoides)	B. mycoides
GCF_018739385.1	Bacillus mycoides	BPN29/1	Soil	Poland	77.8	60.8	97.4022	95.2888	35.42	0.724	Group_VI(mycoides/paramycoides)	B. mycoides
GCF_032681085.1	Bacillus mycoides	PAMC 29434	Soil	Russia	77.3	60.5	97.3982	95.2107	35.21	1.186	Group_VI(mycoides/paramycoides)	B. mycoides biovar Thuringiensis
GCF_030718825.1	Bacillus mycoides	PAMC 29538	Soil	Russia	77.1	61	97.3876	95.2391	35.4	0.855	Group_VI(mycoides/paramycoides)	B. mycoides biovar Thuringiensis
GCF_900094345.1	Bacillus mycoides	INRA 5	Unknown	Unknown	76.8	60.7	97.3103	95.3015	35.18	0.781	Group_VI(mycoides/paramycoides)	B. mycoides
GCF_002569385.1	Bacillus mycoides	AFS084669	Soil	USA	78.3	60.6	97.4565	95.282	35.22	1.449	Group_VI(mycoides/paramycoides)	B. mycoides
GCF_036210735.1	Bacillus mycoides	B-23427	Unknown	Unknown	77.6	60.9	97.4278	95.2817	35.45	0.867	Group_VI(mycoides/paramycoides)	B. mycoides biovar Thuringiensis
GCF_018742225.1	Bacillus mycoides	JAS635	Soil	Poland	77.7	60.5	97.4726	95.2492	35.42	0.742	Group_VI(mycoides/paramycoides)	B. mycoides biovar Thuringiensis
GCF_018741465.1	Bacillus mycoides	JAS1004	Soil	Poland	77.5	60.2	97.4439	95.1294	35.3	0.707	Group_VI(mycoides/paramycoides)	B. mycoides biovar Thuringiensis
GCF_018741165.1	Bacillus mycoides	JAS06/3	Soil	Poland	77.9	61.2	97.4732	95.3395	35.37	0.763	Group_VI(mycoides/paramycoides)	B. mycoides biovar Thuringiensis
GCF_038008145.1	Bacillus sp.	FSL R9-9530	Unknown	Unknown	76.8	60.8	97.3458	95.2862	35.38	0.992	Group_VI(mycoides/paramycoides)	B. mycoides biovar Thuringiensis
GCF_036009945.1	Bacillus mycoides	B-41814	Soil	Other	76.9	61	97.3321	95.3302	35.14	0.74	Group_VI(mycoides/paramycoides)	B. mycoides
GCF_036009965.1	Bacillus mycoides	B-41813	Soil	Other	77	61.1	97.2707	95.2701	35.15	0.74	Group_VI(mycoides/paramycoides)	B. mycoides
GCF_018739645.1	Bacillus mycoides	BPN52/2	Soil	Poland	77.3	61.3	97.3404	95.388	35.4	1.092	Group_VI(mycoides/paramycoides)	B. mycoides biovar Thuringiensis
GCF_000399145.1	Bacillus cereus	VD021	Unknown	Unknown	77.3	61.4	97.3216	95.3494	35.13	1.153	Group_VI(mycoides/paramycoides)	B. mycoides
GCF_038005505.1	Bacillus sp.	FSL E2-8868	Unknown	Unknown	77.9	61.1	97.512	95.4466	35.33	1.158	Group_VI(mycoides/paramycoides)	B. mycoides
GCF_000018825.1	Bacillus mycoides	KBAB4	Unknown	Unknown	77.7	61.1	97.4723	95.3896	35.48	1.221	Group_VI(mycoides/paramycoides)	B. mycoides
GCF_024498095.1	Bacillus mycoides	B001-4	Plant	Other	77.5	61.1	97.4048	95.4249	35.23	1.045	Group_VI(mycoides/paramycoides)	B. mycoides
GCF_036211105.1	Bacillus mycoides	B-23148	Soil	Russia	77.8	61.3	97.4701	95.4811	35.1	1.071	Group_VI(mycoides/paramycoides)	B. mycoides
GCF_022458665.1	Bacillus mycoides	YakM2	Soil	Russia	77.5	61.2	97.3976	95.4426	35.19	1.138	Group_VI(mycoides/paramycoides)	B. mycoides
GCF_005217685.1	Bacillus mycoides	I7	Unknown	Other	78.4	61.7	97.4229	95.3768	35.04	0.988	Group_VI(mycoides/paramycoides)	B. mycoides
GCF_024498055.1	Bacillus mycoides	B002-3	Plant	Other	78.1	61.5	97.522	95.3385	35.25	0.927	Group_VI(mycoides/paramycoides)	B. mycoides
GCF_000513155.1	Bacillus mycoides	NBRC:101238	Unknown	Unknown	78.1	61.7	97.5333	95.4819	35.21	NA	Group_VI(mycoides/paramycoides)	B. mycoides
GCF_000775975.1	Bacillus mycoides	DSM:11821	Unknown	Unknown	77.8	61.6	97.5677	95.4318	35.24	0.74	Group_VI(mycoides/paramycoides)	B. mycoides
GCF_918180265.1	Bacillus mycoides	Unnamed4	Unknown	Unknown	78	61.6	97.5312	95.4226	35.22	NA	Group_VI(mycoides/paramycoides)	B. mycoides
GCF_000399425.1	Bacillus cereus	VD146	Unknown	Unknown	85	61.2	98.13	95.3186	35.07	1.031	Group_VI(mycoides/paramycoides)	B. mycoides
GCF_025519005.1	Bacillus mycoides	BC78A	Food	Italy	88.4	61.6	98.5978	95.4868	35.29	1.151	Group_VI(mycoides/paramycoides)	B. mycoides
GCF_000290895.1	Bacillus mycoides	VD078	Unknown	Unknown	86.8	61.8	98.4446	95.4722	35.03	1.41	Group_VI(mycoides/paramycoides)	B. mycoides biovar Thuringiensis
GCF_002200005.1	Bacillus mycoides	MOD1_Bc228	Food	USA	88.9	61	98.6899	95.463	35.25	1.016	Group_VI(mycoides/paramycoides)	B. mycoides
GCF_002146775.1	Bacillus mycoides	H53	Soil	Other	88.1	61.5	98.6009	95.5108	35.32	1.177	Group_VI(mycoides/paramycoides)	B. mycoides
GCF_002200135.1	Bacillus mycoides	MOD1_Bc221	Food	USA	88.8	61.6	98.5867	95.4715	35.23	1.111	Group_VI(mycoides/paramycoides)	B. mycoides
GCF_001619505.1	Bacillus mycoides	B4117	Food	Netherlands	88.7	61.1	98.6066	95.3834	35.17	1.178	Group_VI(mycoides/paramycoides)	B. mycoides
GCF_000293605.1	Bacillus mycoides	BtB2-4	Unknown	Unknown	89	61.3	98.6621	95.2668	35.36	0.698	Group_VI(mycoides/paramycoides)	B. mycoides biovar Emeticus
GCF_000291335.1	Bacillus mycoides	CER057	Unknown	Unknown	88.9	61.2	98.661	95.2786	35.26	0.728	Group_VI(mycoides/paramycoides)	B. mycoides biovar Emeticus
GCF_000291315.1	Bacillus mycoides	CER074	Unknown	Unknown	88.9	61.3	98.6972	95.35	35.29	0.742	Group_VI(mycoides/paramycoides)	B. mycoides biovar Emeticus
GCF_031317085.1	Bacillus mycoides	BE:NR-22171	Unknown	Unknown	88.9	61.3	98.6396	95.3016	35.24	0.738	Group_VI(mycoides/paramycoides)	B. mycoides biovar Emeticus
GCF_038008665.1	Bacillus sp.	FSL R10-2201	Food	Unknown	90	61.9	98.6942	95.4574	35.49	1.102	Group_VI(mycoides/paramycoides)	B. mycoides
GCF_025809295.1	Bacillus sp.	41-22	Glacier	China	90.3	61.5	98.8559	95.5087	35.56	0.823	Group_VI(mycoides/paramycoides)	B. mycoides
GCF_038007885.1	Bacillus sp.	FSL R10-2789	Food	Unknown	89.6	60.9	98.753	95.4079	35.43	1.098	Group_VI(mycoides/paramycoides)	B. mycoides
GCF_002014505.1	Bacillus mycoides	FSL M7-0109	Food	USA	89.1	61.2	98.7222	95.3975	35.1	NA	Group_VI(mycoides/paramycoides)	B. mycoides
GCF_038006705.1	Bacillus sp.	FSL M7-0110	Food	Unknown	89.2	61.3	98.7554	95.4333	35.28	NA	Group_VI(mycoides/paramycoides)	B. mycoides
GCF_002014695.1	Bacillus mycoides	FSL E2-0214	Food	USA	89.8	61.4	98.735	95.4314	35.35	0.797	Group_VI(mycoides/paramycoides)	B. mycoides
GCF_024297165.1	Bacillus mycoides	YL123	Plant	Canada	89	62.2	98.5133	95.4166	35.7	0.695	Group_VI(mycoides/paramycoides)	B. mycoides
GCF_038007175.1	Bacillus sp.	FSL E2-8895	Unknown	Unknown	89.4	61.1	98.7211	95.3852	35.45	0.899	Group_VI(mycoides/paramycoides)	B. mycoides
GCF_018739445.1	Bacillus mycoides	BPN36/2	Soil	Poland	90.1	61.3	98.8084	95.3844	35.32	1.003	Group_VI(mycoides/paramycoides)	B. mycoides
GCF_038004785.1	Bacillus sp.	FSL R5-0709	Food	Unknown	90.8	61.6	98.8839	95.4864	35.55	NA	Group_VI(mycoides/paramycoides)	B. mycoides
GCF_002021835.1	Bacillus mycoides	FSL R5-0708	Food	USA	90.9	61.5	98.9153	95.5036	35.41	NA	Group_VI(mycoides/paramycoides)	B. mycoides
GCF_018742285.1	Bacillus mycoides	JAS94/5	Soil	Poland	89.4	61.3	98.8146	95.4828	35.45	0.932	Group_VI(mycoides/paramycoides)	B. mycoides
GCF_018742185.1	Bacillus mycoides	JAS06/1	Soil	Poland	84.7338	61.3	98.702	95.3657	35.27	NA	Group_VI(mycoides/paramycoides)	B. mycoides
GCF_018741145.1	Bacillus mycoides	JAS06/1	Soil	Poland	88.4	61.3	98.7134	95.397	35.3	NA	Group_VI(mycoides/paramycoides)	B. mycoides
GCF_000517985.1	Bacillus mycoides	FSL H7-687	Food	Unknown	90.9	61.1	98.8128	95.3551	35.22	0.867	Group_VI(mycoides/paramycoides)	B. mycoides biovar Thuringiensis
GCF_018741565.1	Bacillus mycoides	JAS23/1	Soil	Poland	89.7	61.3	98.803	95.3379	35.33	0.973	Group_VI(mycoides/paramycoides)	B. mycoides
GCF_024498035.1	Bacillus mycoides	115003-1	Plant	Other	89.5	61.3	98.801	95.3866	35.11	0.882	Group_VI(mycoides/paramycoides)	B. mycoides
GCF_018742105.1	Bacillus mycoides	JAS85/1	Soil	Poland	89.6	61.3	98.8236	95.4272	35.27	NA	Group_VI(mycoides/paramycoides)	B. mycoides
GCF_018742265.1	Bacillus mycoides	JAS85/1	Soil	Poland	89.6	61.3	98.8628	95.3726	35.28	NA	Group_VI(mycoides/paramycoides)	B. mycoides
GCF_002568935.1	Bacillus mycoides	AFS075998	Plant	USA	91.3	61.2	98.9134	95.4208	35.27	0.624	Group_VI(mycoides/paramycoides)	B. mycoides biovar Thuringiensis
GCF_007673715.1	Bacillus mycoides	DE0340	Unknown	USA	90.7	61.3	98.8582	95.3904	35.25	0.804	Group_VI(mycoides/paramycoides)	B. mycoides biovar Thuringiensis
GCF_038008405.1	Bacillus sp.	FSL M7-1431	Food	Unknown	91	61.2	98.9709	95.3883	35.43	0.984	Group_VI(mycoides/paramycoides)	B. mycoides biovar Thuringiensis
GCF_038006925.1	Bacillus sp.	FSL M7-0996	Food	Unknown	89.6	60.8	98.7313	95.323	35.32	1.083	Group_VI(mycoides/paramycoides)	B. mycoides
GCF_038003645.1	Bacillus sp.	FSL E2-0195	Food	Unknown	89.6	61.1	98.7724	95.2681	35.3	0.878	Group_VI(mycoides/paramycoides)	B. mycoides
GCF_002014545.1	Bacillus mycoides	FSL M7-0669	Food	USA	89.7	61	98.692	95.3215	35.3	0.759	Group_VI(mycoides/paramycoides)	B. mycoides
GCF_018739505.1	Bacillus mycoides	BPN37/1	Soil	Poland	89.4	60.9	98.7423	95.2666	35.36	0.817	Group_VI(mycoides/paramycoides)	B. mycoides
GCF_008042285.1	Bacillus sp.	AR13-1	Soil	Other	89.3	60.7	98.7048	95.3138	35.17	0.752	Group_VI(mycoides/paramycoides)	B. mycoides
GCF_036222645.1	Bacillus mycoides	NRS-325	Soil	Unknown	92.4	61.9	99.1329	95.4733	35.38	0.632	Group_VI(mycoides/paramycoides)	B. mycoides
GCF_018736745.1	Bacillus mycoides	BPN09/1	Soil	Poland	92.8	61	99.1526	95.2602	35.26	0.779	Group_VI(mycoides/paramycoides)	B. mycoides
GCF_018741645.1	Bacillus mycoides	JAS481	Soil	Poland	95.2	61	99.4104	95.2517	35.31	0.969	Group_VI(mycoides/paramycoides)	B. mycoides
GCF_002118205.1	Bacillus mycoides	SB8	Soil	Netherlands	93.8	61.3	99.144	95.2108	35.07	0.95	Group_VI(mycoides/paramycoides)	B. mycoides
GCF_002118185.1	Bacillus mycoides	EC18	Soil	Netherlands	84.7434	61.3	99.244	95.3665	35.09	1.272	Group_VI(mycoides/paramycoides)	B. mycoides
GCF_036212265.1	Bacillus mycoides	B-347	Unknown	Unknown	94.4	60.9	99.2939	95.2833	35.09	0.755	Group_VI(mycoides/paramycoides)	B. mycoides
GCF_002014715.1	Bacillus mycoides	FSL H7-0683	Food	USA	93.5	60.8	99.1463	95.175	35.11	0.61	Group_VI(mycoides/paramycoides)	B. mycoides
GCF_036209775.1	Bacillus mycoides	BD-28	Soil	France	94.2	60.9	99.3399	95.2088	35.12	0.697	Group_VI(mycoides/paramycoides)	B. mycoides
GCF_002118175.1	Bacillus mycoides	S2E19	Soil	Netherlands	94	60.9	99.3592	95.2515	35.07	0.698	Group_VI(mycoides/paramycoides)	B. mycoides
GCF_036209645.1	Bacillus mycoides	BD-38	Animal	Canada	93	61	99.1432	95.283	35.11	0.629	Group_VI(mycoides/paramycoides)	B. mycoides
GCF_002118195.1	Bacillus mycoides	S3E15	Soil	Netherlands	92.9	61.3	99.1601	95.3825	35.15	0.482	Group_VI(mycoides/paramycoides)	B. mycoides
GCF_021097345.1	Bacillus mycoides	Ko01	Soil	USA	92	61.1	99.0191	95.205	35.12	1.56	Group_VI(mycoides/paramycoides)	B. mycoides
GCF_000290695.1	Bacillus mycoides	VDM022	Unknown	Unknown	91.4	61.5	98.996	95.3305	35.16	1.462	Group_VI(mycoides/paramycoides)	B. mycoides biovar Thuringiensis
GCF_022814785.1	Bacillus mycoides	N4/130	Soil	Germany	91.8	61.2	99.0449	95.2765	35.35	1.111	Group_VI(mycoides/paramycoides)	B. mycoides
GCF_036211445.1	Bacillus mycoides	B-14828	Soil	Unknown	92.6	61.1	99.1123	95.3126	35.14	1.123	Group_VI(mycoides/paramycoides)	B. mycoides
GCF_036209615.1	Bacillus mycoides	BD-40	Animal	Canada	92.3	60.9	99.1097	95.2307	35.09	NA	Group_VI(mycoides/paramycoides)	B. mycoides
GCF_036209605.1	Bacillus mycoides	BD-39	Animal	Canada	92.3	60.9	99.1002	95.2141	35.09	0.736	Group_VI(mycoides/paramycoides)	B. mycoides
GCF_036209845.1	Bacillus mycoides	BD-23	Soil	France	93.1	60.9	99.1298	95.2208	35.14	0.849	Group_VI(mycoides/paramycoides)	B. mycoides
GCF_031324095.1	Bacillus mycoides	SIN2.3	Soil	Germany	92	60.9	98.9741	95.2756	35.16	0.604	Group_VI(mycoides/paramycoides)	B. mycoides
GCF_036209765.1	Bacillus mycoides	BD-29	Soil	France	92.1	61.3	99.0616	95.2992	35.18	0.656	Group_VI(mycoides/paramycoides)	B. mycoides
GCF_036209745.1	Bacillus mycoides	BD-27	Soil	France	90.7	61	98.8979	95.2994	35.1	0.638	Group_VI(mycoides/paramycoides)	B. mycoides
GCF_036209805.1	Bacillus mycoides	BD-26	Soil	France	90.6	61.1	98.8706	95.2737	35.11	0.738	Group_VI(mycoides/paramycoides)	B. mycoides biovar Thuringiensis
GCF_036209825.1	Bacillus mycoides	BD-24	Soil	France	90.7	61.1	98.7901	95.2683	35.16	0.824	Group_VI(mycoides/paramycoides)	B. mycoides biovar Thuringiensis
GCF_002909205.1	Bacillus mycoides	GM5LP	Unknown	Germany	94.7	60.5	99.4019	95.1989	35.08	NA	Group_VI(mycoides/paramycoides)	B. mycoides
GCF_002909185.1	Bacillus mycoides	GM6LP	Unknown	Germany	94.6	60.5	99.3875	95.2501	35.07	NA	Group_VI(mycoides/paramycoides)	B. mycoides
GCF_018751995.1	Bacillus mycoides	JAS15/1	Soil	Poland	94.4	61	99.3553	95.2342	35.31	0.972	Group_VI(mycoides/paramycoides)	B. mycoides
GCF_000399045.1	Bacillus mycoides	VDM019	Unknown	Unknown	95	60.8	99.4191	95.2375	35.12	0.798	Group_VI(mycoides/paramycoides)	B. mycoides
GCF_001044935.1	Bacillus mycoides	WSBC 10969	Food	Germany	95.2	60.9	99.4461	95.2599	35.29	0.74	Group_VI(mycoides/paramycoides)	B. mycoides
GCF_900115885.1	Bacillus mycoides	OK634	Unknown	Unknown	97.4	60.7	99.6372	95.187	35.15	0.672	Group_VI(mycoides/paramycoides)	B. mycoides biovar Thuringiensis
GCF_001484805.1	Bacillus mycoides	M2E_15	Unknown	Netherlands	97.8	60.9	99.6483	95.1595	35.09	0.849	Group_VI(mycoides/paramycoides)	B. mycoides
GCF_000832605.1	Bacillus mycoides	CCUG:26678	Soil	Unknown	99.9	61.6	99.9936	95.3321	35.38	NA	Group_VI(mycoides/paramycoides)	B. mycoides
GCF_000003925.1	Bacillus mycoides	DSM 2048	Unknown	Unknown	99.9	61.6	99.8716	95.3136	35.21	0.733	Group_VI(mycoides/paramycoides)	B. mycoides
GCF_036211545.1	Bacillus mycoides	B-14799	Unknown	Unknown	99.9	61.5	99.9695	95.3608	35.22	0.742	Group_VI(mycoides/paramycoides)	B. mycoides
GCF_031316615.1	Bacillus mycoides	ATCC:6462	Unknown	Unknown	99.8	61.5	99.9711	95.2973	35.34	0.745	Group_VI(mycoides/paramycoides)	B. mycoides
GCF_029024805.1	Bacillus mycoides	DSM:2048	Unknown	Unknown	100	61.6	100	95.3269	35.38	NA	Group_VI(mycoides/paramycoides)	B. mycoides
GCF_036211485.1	Bacillus mycoides	B-14811	Soil	Unknown	99.9	61.5	99.9711	95.35	35.23	NA	Group_VI(mycoides/paramycoides)	B. mycoides

## Sheet: TABLE S3
TABLE S3. The distribution of alleles from the MLST scheme for Bacillus cereus as defined in the PubMLST database. The strains are ordered according to the pangenomic phylogeny. The color highlights the suspected species in the B. mycoides complex, namely, true B. mycoides (green), B. altaicus, and a putative unnamed species (red). The MLST clonal complexes are identified with BTyper3 and mlst so…
Assembly	Species	Strain	BTyper3 complex	mlst scheme	mlst complex	MLST Alleles
GCF_964017255.1	Bacillus subtilis	168	Unknown(missing alleles)	bsubtilis	1	glpF(1)	ilvD(1)	pta(1)	purH(1)	pycA(1)	rpoD(1)	tpiA(1)
GCF_022664195.1	Bacillus sp.	BfR-BA-01316	Unknown(unknown ST)	bcereus	-	glp(26)	gmk(~178)	ilv(~108)	pta(~15)	pur(~105)	pyc(190?)	tpi(~77)
GCF_002975175.1	Bacillus sp.	MYb209	Unknown(unknown ST)	bcereus	-	glp(26)	gmk(~178)	ilv(~108)	pta(~15)	pur(~105)	pyc(190?)	tpi(~77)
GCF_000291075.1	Bacillus cereus	HuA4-10	952[No clonal complex](7/7)	bcereus	952	glp(64)	gmk(132)	ilv(249)	pta(228)	pur(213)	pyc(190)	tpi(178)
GCF_025947955.1	Bacillus thuringiensis	Bt Gxmzu777-1	Unknown(unknown ST)	bcereus	-	glp(146)	gmk(178)	ilv(~195)	pta(~274)	pur(263)	pyc(216)	tpi(128)
GCF_018966865.1	Bacillus sp.	NP247	Unknown(unknown ST)	bcereus	-	glp(~26)	gmk(178)	ilv(~195)	pta(~274)	pur(263)	pyc(~216)	tpi(128)
GCF_002575205.1	Bacillus cereus	AFS053130	Unknown(unknown ST)	bcereus	-	glp(~189)	gmk(177)	ilv(~303)	pta(~53)	pur(~275)	pyc(~297)	tpi(~128)
GCF_007673305.1	Bacillus mycoides	DE0362	1762[No clonal complex](7/7)	bcereus	1762	glp(277)	gmk(177)	ilv(303)	pta(15)	pur(277)	pyc(217)	tpi(128)
GCF_002577365.1	Bacillus cereus	AFS041432	2847[No clonal complex](7/7)	bcereus	2847	glp(374)	gmk(234)	ilv(432)	pta(387)	pur(356)	pyc(297)	tpi(79)
GCF_001757835.1	Bacillus mycoides	GOE8	2847[No clonal complex](7/7)	bcereus	2847	glp(374)	gmk(234)	ilv(432)	pta(387)	pur(356)	pyc(297)	tpi(79)
GCF_001757995.1	Bacillus mycoides	GOE10	2847[No clonal complex](7/7)	bcereus	2847	glp(374)	gmk(234)	ilv(432)	pta(387)	pur(356)	pyc(297)	tpi(79)
GCF_001757845.1	Bacillus mycoides	GOE9	2847[No clonal complex](7/7)	bcereus	2847	glp(374)	gmk(234)	ilv(432)	pta(387)	pur(356)	pyc(297)	tpi(79)
GCF_018332515.1	Bacillus hominis	JCM:34125	3200[No clonal complex](5/7)	bcereus	-	glp(188)	gmk(254)	ilv(~462)	pta(421)	pur(384)	pyc(317)	tpi(~128)
GCF_030348325.1	Bacillus hominis	SIN2.1	Unknown(unknown ST)	bcereus	-	glp(275)	gmk(132)	ilv(307)	pta(276)	pur(211)	pyc(229)	tpi(~177)
GCF_030348535.1	Bacillus hominis	DX2.3	Unknown(unknown ST)	bcereus	-	glp(275)	gmk(132)	ilv(307)	pta(276)	pur(211)	pyc(229)	tpi(~177)
GCF_030348585.1	Bacillus hominis	DX2.1	Unknown(unknown ST)	bcereus	-	glp(275)	gmk(132)	ilv(307)	pta(276)	pur(211)	pyc(229)	tpi(~177)
GCF_000633475.1	Bacillus sp.	H1a	Unknown(unknown ST)	bcereus	-	glp(~387)	gmk(118)	ilv(~411)	pta(~226)	pur(~346)	pyc(~300)	tpi(307)
GCF_036211685.1	Bacillus paramycoides	B-14578	Unknown(unknown ST)	bcereus	-	glp(~387)	gmk(118)	ilv(~411)	pta(~226)	pur(346?)	pyc(~300)	tpi(307)
GCF_036211665.1	Bacillus paramycoides	B-14580	Unknown(unknown ST)	bcereus	-	glp(~387)	gmk(118)	ilv(~411)	pta(~226)	pur(346?)	pyc(~300)	tpi(307)
GCF_036211725.1	Bacillus paramycoides	B-14577	Unknown(unknown ST)	bcereus	-	glp(~387)	gmk(118)	ilv(~411)	pta(~226)	pur(346?)	pyc(~300)	tpi(307)
GCF_026221135.1	Bacillus paramycoides	RZ3MS14	Unknown(unknown ST)	bcereus	-	glp(~387)	gmk(118)	ilv(~411)	pta(207)	pur(238)	pyc(197)	tpi(~307)
GCF_007682005.1	Bacillus paramycoides	DE0103	2868[No clonal complex](7/7)	bcereus	2868	glp(380)	gmk(236)	ilv(411)	pta(207)	pur(359)	pyc(300)	tpi(319)
GCF_036209705.1	Bacillus paramycoides	BD-31	Unknown(unknown ST)	bcereus	-	glp(387)	gmk(118)	ilv(273)	pta(207)	pur(~346)	pyc(~300)	tpi(307)
GCF_001043575.1	Bacillus sp.	LK2	Unknown(unknown ST)	bcereus	-	glp(~391)	gmk(118)	ilv(~442)	pta(207)	pur(238)	pyc(197)	tpi(~229)
GCF_036212065.1	Bacillus paramycoides	B-3435	Unknown(unknown ST)	bcereus	-	glp(~387)	gmk(118)	ilv(411)	pta(~207)	pur(238)	pyc(~307)	tpi(~319)
GCF_036209515.1	Bacillus paramycoides	BD-333	Unknown(unknown ST)	bcereus	-	glp(~387)	gmk(118)	ilv(~442)	pta(207)	pur(238)	pyc(~307)	tpi(~319)
GCF_036209885.1	Bacillus paramycoides	BD-9	Unknown(unknown ST)	bcereus	-	glp(~200)	gmk(118)	ilv(~442)	pta(~207)	pur(238)	pyc(~307)	tpi(~319)
GCF_001884235.1	Bacillus paramycoides	NH24A2	780[No clonal complex](7/7)	bcereus	780	glp(200)	gmk(118)	ilv(226)	pta(207)	pur(194)	pyc(174)	tpi(162)
GCF_022664325.1	Bacillus sp.	BfR-BA-01310	Unknown(unknown ST)	bcereus	-	glp(387)	gmk(226)	ilv(411)	pta(207)	pur(~346)	pyc(~300)	tpi(229)
GCF_036212125.1	Bacillus paramycoides	B-615	Unknown(unknown ST)	bcereus	-	glp(~387)	gmk(~118)	ilv(~273)	pta(207)	pur(~346)	pyc(174)	tpi(229)
GCF_036209905.1	Bacillus paramycoides	BD-11	Unknown(unknown ST)	bcereus	-	glp(~213)	gmk(~118)	ilv(~273)	pta(207)	pur(~346)	pyc(~174)	tpi(307)
GCF_036209835.1	Bacillus paramycoides	BD-15	Unknown(unknown ST)	bcereus	-	glp(~251)	gmk(~118)	ilv(~273)	pta(~207)	pur(~346)	pyc(174)	tpi(229)
GCF_036209585.1	Bacillus paramycoides	BD-331	Unknown(unknown ST)	bcereus	-	glp(~251)	gmk(~118)	ilv(~273)	pta(~207)	pur(~346)	pyc(174)	tpi(229)
GCF_036209475.1	Bacillus paramycoides	BD-336	Unknown(unknown ST)	bcereus	-	glp(~251)	gmk(~118)	ilv(~273)	pta(~207)	pur(~346)	pyc(~307)	tpi(307)
GCF_036209465.1	Bacillus paramycoides	BD-335	Unknown(unknown ST)	bcereus	-	glp(~251)	gmk(~118)	ilv(~273)	pta(207)	pur(~346)	pyc(174)	tpi(229)
GCF_001884065.1	Bacillus proteolyticus	MCCC:1A00365	765[No clonal complex](7/7)	bcereus	765	glp(194)	gmk(115)	ilv(222)	pta(200)	pur(190)	pyc(170)	tpi(155)
GCF_001884205.1	Bacillus sp.	NH11B	781[No clonal complex](7/7)	bcereus	781	glp(203)	gmk(115)	ilv(227)	pta(208)	pur(195)	pyc(175)	tpi(163)
GCF_036211985.1	Bacillus proteolyticus	B-3436	Unknown(unknown ST)	bcereus	-	glp(203)	gmk(115)	ilv(227)	pta(200)	pur(195)	pyc(175)	tpi(163)
GCF_037937215.1	Bacillus proteolyticus	IMGN4	Unknown(unknown ST)	bcereus	-	glp(203)	gmk(115)	ilv(227)	pta(200)	pur(195)	pyc(175)	tpi(~163)
GCF_002081505.1	Bacillus sp.	CDB3	610[No clonal complex](2/7)	bcereus	-	glp(146)	gmk(~85)	ilv(157?)	pta(~144)	pur(~143)	pyc(~130)	tpi(115)
GCF_025917685.1	Bacillus cereus	PT1	610[No clonal complex](7/7)	bcereus	610	glp(146)	gmk(85)	ilv(157)	pta(144)	pur(143)	pyc(130)	tpi(115)
GCF_002574955.1	Bacillus cereus	AFS055402	610[No clonal complex](7/7)	bcereus	610	glp(146)	gmk(85)	ilv(157)	pta(144)	pur(143)	pyc(130)	tpi(115)
GCF_002550375.1	Bacillus cereus	AFS096926	610[No clonal complex](7/7)	bcereus	610	glp(146)	gmk(85)	ilv(157)	pta(144)	pur(143)	pyc(130)	tpi(115)
GCF_002565695.1	Bacillus cereus	AFS079368	610[No clonal complex](7/7)	bcereus	610	glp(146)	gmk(85)	ilv(157)	pta(144)	pur(143)	pyc(130)	tpi(115)
GCF_002576065.1	Bacillus cereus	AFS046104	610[No clonal complex](7/7)	bcereus	610	glp(146)	gmk(85)	ilv(157)	pta(144)	pur(143)	pyc(130)	tpi(115)
GCF_002561265.1	Bacillus cereus	AFS016962	610[No clonal complex](7/7)	bcereus	610	glp(146)	gmk(85)	ilv(157)	pta(144)	pur(143)	pyc(130)	tpi(115)
GCF_002576595.1	Bacillus cereus	AFS050027	2955[No clonal complex](7/7)	bcereus	2955	glp(386)	gmk(244)	ilv(440)	pta(396)	pur(365)	pyc(305)	tpi(324)
GCF_002570485.1	Bacillus cereus	AFS061806	3076[No clonal complex](7/7)	bcereus	3076	glp(396)	gmk(116)	ilv(450)	pta(402)	pur(372)	pyc(310)	tpi(329)
GCF_002564815.1	Bacillus cereus	AFS081508	3017[No clonal complex](7/7)	bcereus	3017	glp(394)	gmk(116)	ilv(450)	pta(402)	pur(372)	pyc(310)	tpi(329)
GCF_007681065.1	Bacillus nitratireducens	DE0336	2873[No clonal complex](7/7)	bcereus	2873	glp(215)	gmk(116)	ilv(223)	pta(36)	pur(207)	pyc(144)	tpi(172)
GCF_022691145.1	Bacillus nitratireducens	N4/150	Unknown(unknown ST)	bcereus	-	glp(159)	gmk(96)	ilv(187)	pta(~170)	pur(118)	pyc(239)	tpi(~49)
GCF_018141025.1	Bacillus nitratireducens	BM02	Unknown(unknown ST)	bcereus	-	glp(~312)	gmk(96)	ilv(~434)	pta(~225)	pur(~39)	pyc(~171)	tpi(~49)
GCF_036209665.1	Bacillus nitratireducens	BD-32	Unknown(unknown ST)	bcereus	-	glp(312)	gmk(~116)	ilv(434)	pta(225)	pur(~39)	pyc(144)	tpi(~115)
GCF_036209205.1	Bacillus nitratireducens	HD-50	2037[No clonal complex](6/7)	bcereus	-	glp(312)	gmk(116)	ilv(223)	pta(309)	pur(118)	pyc(171)	tpi(~281)
GCF_037027125.1	Bacillus nitratireducens	JJ1048	2037[No clonal complex](7/7)	bcereus	2037	glp(312)	gmk(116)	ilv(223)	pta(309)	pur(118)	pyc(171)	tpi(281)
GCF_007676595.1	Bacillus nitratireducens	DE0363	2126[No clonal complex](7/7)	bcereus	2126	glp(213)	gmk(181)	ilv(223)	pta(322)	pur(118)	pyc(107)	tpi(282)
GCF_007676605.1	Bacillus nitratireducens	DE0364	2126[No clonal complex](7/7)	bcereus	2126	glp(213)	gmk(181)	ilv(223)	pta(322)	pur(118)	pyc(107)	tpi(282)
GCF_031316625.1	Bacillus nitratireducens	ATCC:6463	934[No clonal complex](7/7)	bcereus	934	glp(213)	gmk(116)	ilv(223)	pta(223)	pur(118)	pyc(107)	tpi(128)
GCF_036222705.1	Bacillus nitratireducens	NRS-319	934[No clonal complex](7/7)	bcereus	934	glp(213)	gmk(116)	ilv(223)	pta(223)	pur(118)	pyc(107)	tpi(128)
GCF_001884135.1	Bacillus nitratireducens	4049.1	769[No clonal complex](7/7)	bcereus	769	glp(202)	gmk(116)	ilv(223)	pta(202)	pur(118)	pyc(171)	tpi(128)
GCF_036320425.1	Bacillus nitratireducens	4049.2	Unknown(unknown ST)	bcereus	-	glp(202)	gmk(116)	ilv(~450)	pta(225)	pur(118)	pyc(171)	tpi(~128)
GCF_900107515.1	Bacillus nitratireducens	112MF	Unknown(unknown ST)	bcereus	-	glp(202)	gmk(116)	ilv(223)	pta(306)	pur(118)	pyc(171)	tpi(128)
GCF_007682355.1	Bacillus nitratireducens	DE0018	Unknown(unknown ST)	bcereus	-	glp(202)	gmk(116)	ilv(223)	pta(306)	pur(118)	pyc(171)	tpi(128)
GCF_007681365.1	Bacillus nitratireducens	DE0281	Unknown(unknown ST)	bcereus	-	glp(202)	gmk(116)	ilv(223)	pta(306)	pur(118)	pyc(171)	tpi(128)
GCF_022663495.1	Bacillus sp.	BfR-BA-01383	Unknown(unknown ST)	bcereus	-	glp(~129)	gmk(~77)	ilv(~138)	pta(~399)	pur(~282)	pyc(118)	tpi(~138)
GCF_002552045.1	Bacillus cereus	AFS096845	2088[No clonal complex](7/7)	bcereus	2088	glp(276)	gmk(159)	ilv(305)	pta(308)	pur(282)	pyc(228)	tpi(229)
GCF_030348245.1	Bacillus cereus	YX23	Unknown(unknown ST)	bcereus	-	glp(393)	gmk(77)	ilv(447)	pta(399)	pur(370?)	pyc(292)	tpi(32)
GCF_002586275.1	Bacillus cereus	AFS030140	2997[No clonal complex](7/7)	bcereus	2997	glp(393)	gmk(77)	ilv(447)	pta(399)	pur(370)	pyc(118)	tpi(32)
GCF_002577405.1	Bacillus cereus	AFS041003	2978[No clonal complex](7/7)	bcereus	2978	glp(389)	gmk(77)	ilv(138)	pta(131)	pur(134)	pyc(118)	tpi(102)
GCF_031324075.1	Bacillus cereus	Tehuacan_S5	Unknown(unknown ST)	bcereus	-	glp(135)	gmk(77)	ilv(138)	pta(129)	pur(134)	pyc(118)	tpi(101)
GCF_002567185.1	Bacillus cereus	AFS072097	480[No clonal complex](7/7)	bcereus	480	glp(129)	gmk(77)	ilv(138)	pta(129)	pur(134)	pyc(118)	tpi(101)
GCF_002558955.1	Bacillus cereus	AFS002368	480[No clonal complex](7/7)	bcereus	480	glp(129)	gmk(77)	ilv(138)	pta(129)	pur(134)	pyc(118)	tpi(101)
GCF_034554845.1	Bacillus cereus	SCL10	Unknown(unknown ST)	bcereus	-	glp(130)	gmk(77)	ilv(138)	pta(129)	pur(134)	pyc(118)	tpi(102)
GCF_007673665.1	Bacillus thuringiensis	DE0343	492[No clonal complex](7/7)	bcereus	492	glp(129)	gmk(77)	ilv(138)	pta(129)	pur(134)	pyc(118)	tpi(102)
GCF_008764075.1	Bacillus mycoides	DE0324	480[No clonal complex](7/7)	bcereus	480	glp(129)	gmk(77)	ilv(138)	pta(129)	pur(134)	pyc(118)	tpi(101)
GCF_007667455.1	Bacillus thuringiensis	DE0472	480[No clonal complex](7/7)	bcereus	480	glp(129)	gmk(77)	ilv(138)	pta(129)	pur(134)	pyc(118)	tpi(101)
GCF_002581735.1	Bacillus toyonensis	AFS044250	3155[No clonal complex](7/7)	bcereus	3155	glp(156)	gmk(252)	ilv(459)	pta(417)	pur(383)	pyc(117)	tpi(224)
GCF_002570025.1	Bacillus toyonensis	AFS073955	3155[No clonal complex](7/7)	bcereus	3155	glp(156)	gmk(252)	ilv(459)	pta(417)	pur(383)	pyc(117)	tpi(224)
GCF_002570045.1	Bacillus toyonensis	AFS073128	3136[No clonal complex](7/7)	bcereus	3136	glp(403)	gmk(26)	ilv(91)	pta(90)	pur(91)	pyc(215)	tpi(30)
GCF_002554865.1	Bacillus toyonensis	AFS019346	3128[No clonal complex](7/7)	bcereus	3128	glp(87)	gmk(250)	ilv(78)	pta(412)	pur(39)	pyc(41)	tpi(30)
GCF_036965025.1	Bacillus toyonensis	JJ1441	3174[ST-111 complex](7/7)	bcereus	3174	glp(83)	gmk(26)	ilv(35)	pta(133)	pur(91)	pyc(41)	tpi(30)
GCF_035814435.1	Bacillus toyonensis	HD-1014	228[No clonal complex](7/7)	bcereus	228	glp(83)	gmk(42)	ilv(78)	pta(67)	pur(39)	pyc(41)	tpi(65)
GCF_036966245.1	Bacillus toyonensis	JJ41	3119[No clonal complex](7/7)	bcereus	3119	glp(83)	gmk(26)	ilv(78)	pta(42)	pur(39)	pyc(71)	tpi(333)
GCF_025518185.1	Bacillus toyonensis	BC423A	2680[ST-111 complex](7/7)	bcereus	2680	glp(43)	gmk(26)	ilv(35)	pta(42)	pur(39)	pyc(71)	tpi(30)
GCF_025519025.1	Bacillus toyonensis	BC4A	278[ST-111 complex](7/7)	bcereus	278	glp(83)	gmk(26)	ilv(35)	pta(42)	pur(39)	pyc(71)	tpi(30)
GCF_000290815.1	Bacillus toyonensis	VD148	111[ST-111 complex](7/7)	bcereus	111	glp(43)	gmk(26)	ilv(35)	pta(42)	pur(39)	pyc(41)	tpi(30)
GCF_025516485.1	Bacillus toyonensis	BC212B	972[ST-111 complex](7/7)	bcereus	972	glp(83)	gmk(26)	ilv(35)	pta(42)	pur(39)	pyc(41)	tpi(30)
GCF_000496285.1	Bacillus toyonensis	NCIMB:14858	111[ST-111 complex](7/7)	bcereus	111	glp(43)	gmk(26)	ilv(35)	pta(42)	pur(39)	pyc(41)	tpi(30)
GCF_037137255.1	Bacillus toyonensis	IP5832	111[ST-111 complex](7/7)	bcereus	111	glp(43)	gmk(26)	ilv(35)	pta(42)	pur(39)	pyc(41)	tpi(30)
GCF_001044775.1	Bacillus toyonensis	IP5832	111[ST-111 complex](7/7)	bcereus	111	glp(43)	gmk(26)	ilv(35)	pta(42)	pur(39)	pyc(41)	tpi(30)
GCF_002555345.1	Bacillus toyonensis	AFS020011	3129[ST-111 complex](7/7)	bcereus	3129	glp(43)	gmk(26)	ilv(35)	pta(40)	pur(39)	pyc(41)	tpi(336)
GCF_002571915.1	Bacillus toyonensis	AFS060522	2728[ST-111 complex](7/7)	bcereus	2728	glp(43)	gmk(26)	ilv(359)	pta(40)	pur(39)	pyc(41)	tpi(30)
GCF_002589305.1	Bacillus toyonensis	AFS031495	3142[No clonal complex](7/7)	bcereus	3142	glp(43)	gmk(251)	ilv(35)	pta(40)	pur(39)	pyc(71)	tpi(63)
GCF_036962425.1	Bacillus toyonensis	JJ480	3142[No clonal complex](7/7)	bcereus	3142	glp(43)	gmk(251)	ilv(35)	pta(40)	pur(39)	pyc(71)	tpi(63)
GCF_036966545.1	Bacillus toyonensis	JJ1493	562[ST-111 complex](7/7)	bcereus	562	glp(43)	gmk(26)	ilv(35)	pta(40)	pur(39)	pyc(41)	tpi(65)
GCF_002570205.1	Bacillus toyonensis	AFS072123	223[ST-111 complex](7/7)	bcereus	223	glp(43)	gmk(26)	ilv(35)	pta(42)	pur(39)	pyc(41)	tpi(63)
GCF_027711625.1	Bacillus sp.	BY112LC	223[ST-111 complex](7/7)	bcereus	223	glp(43)	gmk(26)	ilv(35)	pta(42)	pur(39)	pyc(41)	tpi(63)
GCF_036962565.1	Bacillus toyonensis	JJ1637	1209[ST-111 complex](6/7)	bcereus	-	glp(43)	gmk(26)	ilv(~35)	pta(40)	pur(39)	pyc(41)	tpi(63)
GCF_036216125.1	Bacillus toyonensis	BD-507	223[ST-111 complex](7/7)	bcereus	223	glp(43)	gmk(26)	ilv(35)	pta(42)	pur(39)	pyc(41)	tpi(63)
GCF_002556885.1	Bacillus toyonensis	AFS027646	470[ST-111 complex](7/7)	bcereus	470	glp(43)	gmk(74)	ilv(35)	pta(42)	pur(39)	pyc(112)	tpi(96)
GCF_038050385.1	Bacillus sp.	FSL R9-9410	Unknown(unknown ST)	bcereus	-	glp(~152)	gmk(~104)	ilv(~194)	pta(225)	pur(~171)	pyc(92)	tpi(~77)
al37_1	Bacillus mycoides	al37.1	Unknown(unknown ST)	bcereus	-	glp(~152)	gmk(104)	ilv(181)	pta(~15)	pur(~171)	pyc(92)	tpi(~77)
GCF_018739685.1	Bacillus mycoides	BPN57/2	739[No clonal complex](7/7)	bcereus	739	glp(164)	gmk(104)	ilv(194)	pta(175)	pur(171)	pyc(92)	tpi(77)
GCF_016892495.1	Bacillus sp.	RIT 809	721[No clonal complex](7/7)	bcereus	721	glp(26)	gmk(100)	ilv(104)	pta(120)	pur(168)	pyc(138)	tpi(79)
GCF_002014485.1	Bacillus cereus	FSL J3-0123	1095[No clonal complex](7/7)	bcereus	1095	glp(108)	gmk(139)	ilv(104)	pta(69)	pur(221)	pyc(92)	tpi(79)
GCF_038006985.1	Bacillus sp.	FSL M7-1345	1095[No clonal complex](6/7)	bcereus	-	glp(108)	gmk(139)	ilv(104)	pta(69)	pur(~221)	pyc(92)	tpi(79)
GCF_000399525.1	Bacillus cereus	VD118	664[No clonal complex](7/7)	bcereus	664	glp(108)	gmk(51)	ilv(79)	pta(121)	pur(109)	pyc(92)	tpi(79)
GCF_900094655.1	Bacillus mycoides	SDA_GO95	428[No clonal complex](7/7)	bcereus	428	glp(108)	gmk(51)	ilv(130)	pta(121)	pur(109)	pyc(92)	tpi(79)
GCF_928375605.1	Bacillus mycoides	Unnamed1	428[No clonal complex](7/7)	bcereus	428	glp(108)	gmk(51)	ilv(130)	pta(121)	pur(109)	pyc(92)	tpi(79)
GCF_000399245.1	Bacillus cereus	MC118	1012[No clonal complex](7/7)	bcereus	1012	glp(26)	gmk(51)	ilv(104)	pta(120)	pur(110)	pyc(180)	tpi(79)
GCF_000291155.1	Bacillus cereus	MC67	1012[No clonal complex](7/7)	bcereus	1012	glp(26)	gmk(51)	ilv(104)	pta(120)	pur(110)	pyc(180)	tpi(79)
GCF_038006125.1	Bacillus sp.	FSL R10-2780	Unknown(unknown ST)	bcereus	-	glp(82)	gmk(~51)	ilv(180)	pta(120)	pur(156)	pyc(32)	tpi(79)
GCF_038006105.1	Bacillus sp.	FSL H8-0545	Unknown(unknown ST)	bcereus	-	glp(26)	gmk(51)	ilv(181)	pta(74)	pur(149)	pyc(92)	tpi(79)
GCF_018736705.1	Bacillus mycoides	BPN03/1	711[No clonal complex](7/7)	bcereus	711	glp(160)	gmk(51)	ilv(104)	pta(74)	pur(110)	pyc(92)	tpi(79)
GCF_900094695.1	Bacillus mycoides	SDA_NFFE664	353[No clonal complex](7/7)	bcereus	353	glp(82)	gmk(51)	ilv(110)	pta(74)	pur(109)	pyc(92)	tpi(79)
GCF_002014575.1	Bacillus cereus	FSL M7-1219	1092[No clonal complex](7/7)	bcereus	1092	glp(82)	gmk(51)	ilv(104)	pta(237)	pur(163)	pyc(92)	tpi(188)
GCF_018736765.1	Bacillus mycoides	BPN102	1507[No clonal complex](7/7)	bcereus	1507	glp(151)	gmk(51)	ilv(104)	pta(75)	pur(109)	pyc(92)	tpi(79)
GCF_018739665.1	Bacillus mycoides	BPN54/2	668[No clonal complex](7/7)	bcereus	668	glp(108)	gmk(51)	ilv(104)	pta(75)	pur(109)	pyc(92)	tpi(79)
GCF_004330435.1	Bacillus mycoides	B26	3202[No clonal complex](7/7)	bcereus	3202	glp(406)	gmk(51)	ilv(104)	pta(72)	pur(110)	pyc(92)	tpi(79)
GCF_018736725.1	Bacillus mycoides	BPN07/3	659[No clonal complex](7/7)	bcereus	659	glp(108)	gmk(51)	ilv(104)	pta(75)	pur(105)	pyc(92)	tpi(79)
GCF_918189065.1	Bacillus cereus	Unnamed3	703[ST-336 complex](6/7)	bcereus	-	glp(26)	gmk(21)	ilv(185)	pta(167)	pur(~27)	pyc(32)	tpi(18)
GCF_918180685.1	Bacillus cereus	Unnamed2	Unknown(unknown ST)	bcereus	-	glp(~108)	gmk(99)	ilv(104)	pta(69)	pur(27)	pyc(138)	tpi(18)
GCF_018739705.1	Bacillus mycoides	JAS014	1511[No clonal complex](7/7)	bcereus	1511	glp(82)	gmk(87)	ilv(104)	pta(69)	pur(155)	pyc(138)	tpi(18)
GCF_030291975.1	Bacillus cereus	D8_B_47	Unknown(unknown ST)	bcereus	-	glp(121)	gmk(21)	ilv(104)	pta(69)	pur(103)	pyc(32)	tpi(77)
GCF_002585905.1	Bacillus cereus	AFS031451	1450[No clonal complex](7/7)	bcereus	1450	glp(218)	gmk(87)	ilv(104)	pta(69)	pur(103)	pyc(202)	tpi(18)
GCF_000291295.1	Bacillus cereus	BAG5X1-1	1450[No clonal complex](7/7)	bcereus	1450	glp(218)	gmk(87)	ilv(104)	pta(69)	pur(103)	pyc(202)	tpi(18)
GCF_018742245.1	Bacillus mycoides	JAS823	1514[No clonal complex](7/7)	bcereus	1514	glp(82)	gmk(99)	ilv(104)	pta(69)	pur(103)	pyc(146)	tpi(18)
GCF_030348675.1	Bacillus cereus	D8_B_42	Unknown(unknown ST)	bcereus	-	glp(~26)	gmk(99)	ilv(104)	pta(~167)	pur(103)	pyc(139)	tpi(18)
GCF_030291955.1	Bacillus cereus	D5_B_69	Unknown(unknown ST)	bcereus	-	glp(82)	gmk(99)	ilv(104)	pta(69)	pur(103)	pyc(32)	tpi(18)
GCF_036963225.1	Bacillus sp.	JJ783	314[ST-336 complex](7/7)	bcereus	314	glp(26)	gmk(21)	ilv(104)	pta(104)	pur(27)	pyc(32)	tpi(61)
GCF_000293545.1	Bacillus cereus	BAG6O-2	977[ST-336 complex](7/7)	bcereus	977	glp(26)	gmk(21)	ilv(104)	pta(68)	pur(27)	pyc(32)	tpi(61)
GCF_001855755.1	Bacillus mycoides	GOE5	409[ST-336 complex](7/7)	bcereus	409	glp(26)	gmk(21)	ilv(104)	pta(73)	pur(27)	pyc(32)	tpi(61)
GCF_900094995.1	Bacillus mycoides	ADRIA I21	409[ST-336 complex](7/7)	bcereus	409	glp(26)	gmk(21)	ilv(104)	pta(73)	pur(27)	pyc(32)	tpi(61)
GCF_001757935.1	Bacillus mycoides	GOE4	977[ST-336 complex](7/7)	bcereus	977	glp(26)	gmk(21)	ilv(104)	pta(68)	pur(27)	pyc(32)	tpi(61)
GCF_001757875.1	Bacillus mycoides	GOE12	977[ST-336 complex](7/7)	bcereus	977	glp(26)	gmk(21)	ilv(104)	pta(68)	pur(27)	pyc(32)	tpi(61)
GCF_001757985.1	Bacillus mycoides	GOE7	977[ST-336 complex](7/7)	bcereus	977	glp(26)	gmk(21)	ilv(104)	pta(68)	pur(27)	pyc(32)	tpi(61)
GCF_001757915.1	Bacillus mycoides	GOE3	274[ST-336 complex](7/7)	bcereus	274	glp(26)	gmk(21)	ilv(104)	pta(25)	pur(27)	pyc(32)	tpi(18)
GCF_001757965.1	Bacillus mycoides	GOE6	635[ST-336 complex](7/7)	bcereus	635	glp(26)	gmk(21)	ilv(104)	pta(68)	pur(27)	pyc(32)	tpi(18)
GCF_001757905.1	Bacillus mycoides	GOE11	2848[No clonal complex](7/7)	bcereus	2848	glp(26)	gmk(21)	ilv(126)	pta(104)	pur(27)	pyc(110)	tpi(18)
GCF_001758015.1	Bacillus mycoides	GOE13	2848[No clonal complex](7/7)	bcereus	2848	glp(26)	gmk(21)	ilv(126)	pta(104)	pur(27)	pyc(110)	tpi(18)
GCF_001757785.1	Bacillus mycoides	GOE1	2846[No clonal complex](7/7)	bcereus	2846	glp(26)	gmk(21)	ilv(126)	pta(25)	pur(27)	pyc(110)	tpi(18)
GCF_001757825.1	Bacillus mycoides	GOE2	2848[No clonal complex](7/7)	bcereus	2848	glp(26)	gmk(21)	ilv(126)	pta(104)	pur(27)	pyc(110)	tpi(18)
GCF_018741005.1	Bacillus mycoides	BPN58/4	708[No clonal complex](7/7)	bcereus	708	glp(18)	gmk(97)	ilv(189)	pta(171)	pur(165)	pyc(145)	tpi(11)
GCF_000161335.1	Bacillus mycoides	AH603	2844[No clonal complex](7/7)	bcereus	2844	glp(167)	gmk(10)	ilv(431)	pta(215)	pur(169)	pyc(296)	tpi(11)
GCF_000398965.1	Bacillus cereus	HuA3-9	916[No clonal complex](7/7)	bcereus	916	glp(165)	gmk(103)	ilv(189)	pta(176)	pur(202)	pyc(145)	tpi(11)
GCF_000293705.1	Bacillus cereus	HuA2-1	914[No clonal complex](7/7)	bcereus	914	glp(18)	gmk(10)	ilv(5)	pta(216)	pur(200)	pyc(136)	tpi(167)
GCF_019389875.1	Bacillus mycoides	7	Unknown(unknown ST)	bcereus	-	glp(23)	gmk(10)	ilv(5)	pta(216)	pur(142)	pyc(~205)	tpi(11)
GCF_027306445.1	Bacillus mycoides	DWBF-LA	1452[No clonal complex](7/7)	bcereus	1452	glp(23)	gmk(10)	ilv(5)	pta(216)	pur(201)	pyc(205)	tpi(11)
GCF_000398985.1	Bacillus cereus	HuA2-9	1452[No clonal complex](7/7)	bcereus	1452	glp(23)	gmk(10)	ilv(5)	pta(216)	pur(201)	pyc(205)	tpi(11)
GCF_000290975.2	Bacillus cereus	VD142	1444[No clonal complex](7/7)	bcereus	1444	glp(152)	gmk(10)	ilv(5)	pta(218)	pur(151)	pyc(136)	tpi(11)
GCF_003386775.1	Bacillus mycoides	DB-1	602[No clonal complex](7/7)	bcereus	602	glp(144)	gmk(10)	ilv(156)	pta(143)	pur(142)	pyc(129)	tpi(18)
GCF_003315125.1	Bacillus sp.	DB-2	602[No clonal complex](7/7)	bcereus	602	glp(144)	gmk(10)	ilv(156)	pta(143)	pur(142)	pyc(129)	tpi(18)
GCF_019344915.1	Bacillus sp.	DSM:11173	605[No clonal complex](7/7)	bcereus	605	glp(144)	gmk(10)	ilv(158)	pta(142)	pur(144)	pyc(129)	tpi(18)
GCF_022663915.1	Bacillus sp.	BfR-BA-01331	Unknown(unknown ST)	bcereus	-	glp(18)	gmk(10)	ilv(~197)	pta(218?)	pur(144)	pyc(129)	tpi(18)
GCF_005217805.1	Bacillus mycoides	I186	Unknown(unknown ST)	bcereus	-	glp(~64)	gmk(10?)	ilv(~349)	pta(~165)	pur(~332)	pyc(136)	tpi(11)
GCF_022532085.1	Bacillus mycoides	LX30	Unknown(unknown ST)	bcereus	-	glp(328)	gmk(212)	ilv(349)	pta(~53)	pur(332)	pyc(136)	tpi(11)
GCF_002104575.1	Bacillus mycoides	Gnyt1	2127[No clonal complex](7/7)	bcereus	2127	glp(328)	gmk(212)	ilv(349)	pta(307)	pur(332)	pyc(136)	tpi(11)
GCF_030704245.1	Bacillus mycoides	PAMC 29627	Unknown(unknown ST)	bcereus	-	glp(95)	gmk(10)	ilv(~5)	pta(15)	pur(154)	pyc(23)	tpi(11)
GCF_032681105.1	Bacillus mycoides	PAMC 29501	35[No clonal complex](7/7)	bcereus	35	glp(23)	gmk(10)	ilv(5)	pta(15)	pur(21)	pyc(23)	tpi(11)
GCF_000160975.1	Bacillus mycoides	AH621	35[No clonal complex](7/7)	bcereus	35	glp(23)	gmk(10)	ilv(5)	pta(15)	pur(21)	pyc(23)	tpi(11)
GCF_030292015.1	Bacillus mycoides	G5S2	321[No clonal complex](7/7)	bcereus	321	glp(23)	gmk(10)	ilv(5)	pta(15)	pur(17)	pyc(23)	tpi(11)
GCF_000290915.1	Bacillus cereus	VD048	321[No clonal complex](7/7)	bcereus	321	glp(23)	gmk(10)	ilv(5)	pta(15)	pur(17)	pyc(23)	tpi(11)
GCF_002200025.1	Bacillus mycoides	MOD1_Bc237	2855[No clonal complex](7/7)	bcereus	2855	glp(8)	gmk(235)	ilv(5)	pta(390)	pur(357)	pyc(298)	tpi(11)
GCF_038005725.1	Bacillus sp.	FSL R12-0074	248[No clonal complex](7/7)	bcereus	248	glp(95)	gmk(10)	ilv(89)	pta(97)	pur(89)	pyc(22)	tpi(11)
GCF_000931375.1	Bacillus mycoides	B38V	2124[No clonal complex](7/7)	bcereus	2124	glp(329)	gmk(10)	ilv(108)	pta(305)	pur(89)	pyc(22)	tpi(286)
GCF_030348665.1	Bacillus mycoides	D8_B_46	Unknown(unknown ST)	bcereus	-	glp(28)	gmk(10)	ilv(5)	pta(15)	pur(94)	pyc(94)	tpi(11)
GCF_003264175.1	Bacillus sp.	SRB_331	Unknown(unknown ST)	bcereus	-	glp(~18)	gmk(63)	ilv(~92)	pta(159)	pur(94)	pyc(70)	tpi(11?)
GCF_038006345.1	Bacillus sp.	FSL R9-9481	Unknown(unknown ST)	bcereus	-	glp(64)	gmk(10)	ilv(5)	pta(15)	pur(101)	pyc(70)	tpi(11)
GCF_038007365.1	Bacillus sp.	FSL R9-9492	Unknown(unknown ST)	bcereus	-	glp(64)	gmk(10)	ilv(5)	pta(15)	pur(101)	pyc(70)	tpi(11)
GCF_036210745.1	Bacillus mycoides	B-23411	235[No clonal complex](7/7)	bcereus	235	glp(64)	gmk(60)	ilv(92)	pta(15)	pur(56)	pyc(81)	tpi(11)
GCF_038024175.1	Bacillus mycoides	Unnamed5	235[No clonal complex](7/7)	bcereus	235	glp(64)	gmk(60)	ilv(92)	pta(15)	pur(56)	pyc(81)	tpi(11)
GCF_002146725.1	Bacillus thuringiensis	BGSC 4BM1	235[No clonal complex](7/7)	bcereus	235	glp(64)	gmk(60)	ilv(92)	pta(15)	pur(56)	pyc(81)	tpi(11)
GCF_001541985.1	Bacillus mycoides	PE8-15	2125[No clonal complex](7/7)	bcereus	2125	glp(95)	gmk(10)	ilv(89)	pta(36)	pur(331)	pyc(163)	tpi(285)
GCF_004330345.1	Bacillus mycoides	MS17	3203[No clonal complex](7/7)	bcereus	3203	glp(120)	gmk(63)	ilv(108)	pta(15)	pur(94)	pyc(70)	tpi(11)
GCF_018741505.1	Bacillus mycoides	JAS12/5	618[No clonal complex](7/7)	bcereus	618	glp(120)	gmk(63)	ilv(5)	pta(15)	pur(94)	pyc(70)	tpi(11)
GCF_018742045.1	Bacillus mycoides	JAS12/5	618[No clonal complex](7/7)	bcereus	618	glp(120)	gmk(63)	ilv(5)	pta(15)	pur(94)	pyc(70)	tpi(11)
GCF_036210755.1	Bacillus mycoides	B-23424	254[No clonal complex](7/7)	bcereus	254	glp(103)	gmk(63)	ilv(5)	pta(15)	pur(94)	pyc(70)	tpi(11)
GCF_918192685.1	Bacillus mycoides	Unnamed6	683[No clonal complex](7/7)	bcereus	683	glp(103)	gmk(63)	ilv(177)	pta(15)	pur(94)	pyc(70)	tpi(11)
GCF_022630575.1	Bacillus mycoides	DSM 2048	254[No clonal complex](7/7)	bcereus	254	glp(103)	gmk(63)	ilv(5)	pta(15)	pur(94)	pyc(70)	tpi(11)
GCF_002976445.1	Bacillus sp.	MYb56	670[No clonal complex](7/7)	bcereus	670	glp(18)	gmk(10)	ilv(5)	pta(15)	pur(17)	pyc(9)	tpi(11)
GCF_018741605.1	Bacillus mycoides	JAS391	671[No clonal complex](7/7)	bcereus	671	glp(18)	gmk(10)	ilv(176)	pta(15)	pur(17)	pyc(9)	tpi(11)
GCF_002014535.1	Bacillus mycoides	FSL W7-1108	673[No clonal complex](7/7)	bcereus	673	glp(8)	gmk(10)	ilv(5)	pta(161)	pur(35)	pyc(9)	tpi(11)
GCF_036209935.1	Bacillus mycoides	BD-4	Unknown(unknown ST)	bcereus	-	glp(64)	gmk(10)	ilv(5)	pta(15)	pur(~234)	pyc(9)	tpi(~11)
GCF_030016355.1	Bacillus mycoides	S3021	88[No clonal complex](7/7)	bcereus	88	glp(18)	gmk(10)	ilv(22)	pta(15)	pur(35)	pyc(9)	tpi(11)
GCF_030292115.1	Bacillus mycoides	SIN3.1	88[No clonal complex](7/7)	bcereus	88	glp(18)	gmk(10)	ilv(22)	pta(15)	pur(35)	pyc(9)	tpi(11)
GCF_030292225.1	Bacillus mycoides	SIN3.2	88[No clonal complex](7/7)	bcereus	88	glp(18)	gmk(10)	ilv(22)	pta(15)	pur(35)	pyc(9)	tpi(11)
GCF_030292205.1	Bacillus mycoides	SIN2.2	88[No clonal complex](7/7)	bcereus	88	glp(18)	gmk(10)	ilv(22)	pta(15)	pur(35)	pyc(9)	tpi(11)
GCF_003264205.1	Bacillus sp.	SRB_8	88[No clonal complex](7/7)	bcereus	88	glp(18)	gmk(10)	ilv(22)	pta(15)	pur(35)	pyc(9)	tpi(11)
GCF_018741085.1	Bacillus mycoides	BPN601	1519[No clonal complex](7/7)	bcereus	1519	glp(166)	gmk(10)	ilv(5)	pta(174)	pur(247)	pyc(70)	tpi(11)
GCF_018739305.1	Bacillus mycoides	BPN121	1519[No clonal complex](7/7)	bcereus	1519	glp(166)	gmk(10)	ilv(5)	pta(174)	pur(247)	pyc(70)	tpi(11)
GCF_018739365.1	Bacillus mycoides	BPN211	742[No clonal complex](7/7)	bcereus	742	glp(163)	gmk(10)	ilv(5)	pta(174)	pur(170)	pyc(70)	tpi(133)
GCF_018739485.1	Bacillus mycoides	BPN36/3	742[No clonal complex](7/7)	bcereus	742	glp(163)	gmk(10)	ilv(5)	pta(174)	pur(170)	pyc(70)	tpi(133)
GCF_018740945.1	Bacillus mycoides	BPN573	742[No clonal complex](7/7)	bcereus	742	glp(163)	gmk(10)	ilv(5)	pta(174)	pur(170)	pyc(70)	tpi(133)
GCF_002014585.1	Bacillus cereus	FSL H8-0485	1142[ST-196 complex](7/7)	bcereus	1142	glp(18)	gmk(10)	ilv(174)	pta(36)	pur(17)	pyc(22)	tpi(11)
GCF_002014655.1	Bacillus mycoides	FSL H8-0492	1098[ST-196 complex](7/7)	bcereus	1098	glp(64)	gmk(10)	ilv(240)	pta(36)	pur(17)	pyc(22)	tpi(11)
GCF_038006145.1	Bacillus sp.	FSL H8-0492	1098[ST-196 complex](7/7)	bcereus	1098	glp(64)	gmk(10)	ilv(240)	pta(36)	pur(17)	pyc(22)	tpi(11)
GCF_038007445.1	Bacillus sp.	FSL P2-0099	662[ST-196 complex](5/7)	bcereus	-	glp(~64)	gmk(10)	ilv(174)	pta(~36)	pur(17)	pyc(22)	tpi(11)
GCF_002554935.1	Bacillus mycoides	AFS017891	2097[ST-196 complex](7/7)	bcereus	2097	glp(64)	gmk(10)	ilv(174)	pta(36)	pur(286)	pyc(22)	tpi(11)
GCF_018739525.1	Bacillus mycoides	BPN37/2	662[ST-196 complex](7/7)	bcereus	662	glp(64)	gmk(10)	ilv(174)	pta(36)	pur(17)	pyc(22)	tpi(11)
GCF_022662615.1	Bacillus sp.	BfR-BA-01523	Unknown(unknown ST)	bcereus	-	glp(64)	gmk(10)	ilv(~79)	pta(36)	pur(234)	pyc(136)	tpi(11)
GCF_018739625.1	Bacillus mycoides	BPN51/1	667[No clonal complex](7/7)	bcereus	667	glp(8)	gmk(10)	ilv(79)	pta(53)	pur(22)	pyc(129)	tpi(11)
GCF_008274925.1	Bacillus mycoides	BPN401	1568[No clonal complex](7/7)	bcereus	1568	glp(153)	gmk(10)	ilv(297)	pta(53)	pur(22)	pyc(129)	tpi(11)
GCF_018739545.1	Bacillus mycoides	BPN43/2	678[No clonal complex](7/7)	bcereus	678	glp(8)	gmk(10)	ilv(175)	pta(162)	pur(17)	pyc(22)	tpi(11)
GCF_018742205.1	Bacillus mycoides	BPN29/1	678[No clonal complex](7/7)	bcereus	678	glp(8)	gmk(10)	ilv(175)	pta(162)	pur(17)	pyc(22)	tpi(11)
GCF_018739385.1	Bacillus mycoides	BPN29/1	678[No clonal complex](7/7)	bcereus	678	glp(8)	gmk(10)	ilv(175)	pta(162)	pur(17)	pyc(22)	tpi(11)
GCF_032681085.1	Bacillus mycoides	PAMC 29434	Unknown(unknown ST)	bcereus	-	glp(8)	gmk(10)	ilv(5)	pta(36)	pur(~154)	pyc(70)	tpi(11)
GCF_030718825.1	Bacillus mycoides	PAMC 29538	Unknown(unknown ST)	bcereus	-	glp(8)	gmk(10)	ilv(183)	pta(388)	pur(~22)	pyc(70)	tpi(11)
GCF_900094345.1	Bacillus mycoides	INRA 5	2853[No clonal complex](7/7)	bcereus	2853	glp(375)	gmk(10)	ilv(79)	pta(388)	pur(154)	pyc(70)	tpi(11)
GCF_002569385.1	Bacillus mycoides	AFS084669	695[ST-196 complex](7/7)	bcereus	695	glp(8)	gmk(10)	ilv(79)	pta(36)	pur(160)	pyc(99)	tpi(11)
GCF_036210735.1	Bacillus mycoides	B-23427	695[ST-196 complex](7/7)	bcereus	695	glp(8)	gmk(10)	ilv(79)	pta(36)	pur(160)	pyc(99)	tpi(11)
GCF_018742225.1	Bacillus mycoides	JAS635	695[ST-196 complex](7/7)	bcereus	695	glp(8)	gmk(10)	ilv(79)	pta(36)	pur(160)	pyc(99)	tpi(11)
GCF_018741465.1	Bacillus mycoides	JAS1004	695[ST-196 complex](7/7)	bcereus	695	glp(8)	gmk(10)	ilv(79)	pta(36)	pur(160)	pyc(99)	tpi(11)
GCF_018741165.1	Bacillus mycoides	JAS06/3	617[ST-196 complex](7/7)	bcereus	617	glp(8)	gmk(10)	ilv(79)	pta(36)	pur(73)	pyc(22)	tpi(60)
GCF_038008145.1	Bacillus sp.	FSL R9-9530	Unknown(unknown ST)	bcereus	-	glp(8)	gmk(10)	ilv(5)	pta(36)	pur(76)	pyc(22)	tpi(60)
GCF_036009945.1	Bacillus mycoides	B-41814	313[ST-196 complex](6/7)	bcereus	-	glp(8)	gmk(10)	ilv(~79)	pta(36)	pur(76)	pyc(22)	tpi(60)
GCF_036009965.1	Bacillus mycoides	B-41813	313[ST-196 complex](6/7)	bcereus	-	glp(8)	gmk(10)	ilv(~79)	pta(36)	pur(76)	pyc(22)	tpi(60)
GCF_018739645.1	Bacillus mycoides	BPN52/2	657[No clonal complex](7/7)	bcereus	657	glp(18)	gmk(10)	ilv(5)	pta(66)	pur(22)	pyc(22)	tpi(18)
GCF_000399145.1	Bacillus cereus	VD021	448[ST-196 complex](7/7)	bcereus	448	glp(64)	gmk(10)	ilv(79)	pta(66)	pur(75)	pyc(22)	tpi(18)
GCF_038005505.1	Bacillus sp.	FSL E2-8868	Unknown(unknown ST)	bcereus	-	glp(64)	gmk(10)	ilv(109)	pta(36)	pur(104)	pyc(22)	tpi(18)
GCF_000018825.1	Bacillus mycoides	KBAB4	958[No clonal complex](7/7)	bcereus	958	glp(18)	gmk(10)	ilv(79)	pta(36)	pur(77)	pyc(70)	tpi(18)
GCF_024498095.1	Bacillus mycoides	B001-4	Unknown(unknown ST)	bcereus	-	glp(144)	gmk(10)	ilv(79)	pta(66)	pur(~154)	pyc(22)	tpi(18)
GCF_036211105.1	Bacillus mycoides	B-23148	215[ST-196 complex](7/7)	bcereus	215	glp(84)	gmk(10)	ilv(79)	pta(78)	pur(57)	pyc(22)	tpi(11)
GCF_022458665.1	Bacillus mycoides	YakM2	Unknown(unknown ST)	bcereus	-	glp(8)	gmk(10)	ilv(79)	pta(36)	pur(56)	pyc(22)	tpi(11)
GCF_005217685.1	Bacillus mycoides	I7	Unknown(unknown ST)	bcereus	-	glp(8)	gmk(10)	ilv(79)	pta(36)	pur(56)	pyc(22)	tpi(11)
GCF_024498055.1	Bacillus mycoides	B002-3	196[ST-196 complex](7/7)	bcereus	196	glp(64)	gmk(10)	ilv(79)	pta(36)	pur(56)	pyc(22)	tpi(11)
GCF_000513155.1	Bacillus mycoides	NBRC:101238	196[ST-196 complex](7/7)	bcereus	196	glp(64)	gmk(10)	ilv(79)	pta(36)	pur(56)	pyc(22)	tpi(11)
GCF_000775975.1	Bacillus mycoides	DSM:11821	196[ST-196 complex](7/7)	bcereus	196	glp(64)	gmk(10)	ilv(79)	pta(36)	pur(56)	pyc(22)	tpi(11)
GCF_918180265.1	Bacillus mycoides	Unnamed4	196[ST-196 complex](7/7)	bcereus	196	glp(64)	gmk(10)	ilv(79)	pta(36)	pur(56)	pyc(22)	tpi(11)
GCF_000399425.1	Bacillus cereus	VD146	1445[No clonal complex](7/7)	bcereus	1445	glp(64)	gmk(10)	ilv(22)	pta(36)	pur(57)	pyc(23)	tpi(168)
GCF_025519005.1	Bacillus mycoides	BC78A	414[ST-196 complex](7/7)	bcereus	414	glp(64)	gmk(10)	ilv(127)	pta(36)	pur(57)	pyc(23)	tpi(11)
GCF_000290895.1	Bacillus mycoides	VD078	1455[ST-196 complex](7/7)	bcereus	1455	glp(64)	gmk(10)	ilv(284)	pta(36)	pur(57)	pyc(23)	tpi(11)
GCF_002200005.1	Bacillus mycoides	MOD1_Bc228	421[ST-196 complex](7/7)	bcereus	421	glp(64)	gmk(10)	ilv(127)	pta(36)	pur(26)	pyc(23)	tpi(11)
GCF_002146775.1	Bacillus mycoides	H53	341[ST-196 complex](7/7)	bcereus	341	glp(64)	gmk(10)	ilv(22)	pta(36)	pur(106)	pyc(23)	tpi(11)
GCF_002200135.1	Bacillus mycoides	MOD1_Bc221	414[ST-196 complex](7/7)	bcereus	414	glp(64)	gmk(10)	ilv(127)	pta(36)	pur(57)	pyc(23)	tpi(11)
GCF_001619505.1	Bacillus mycoides	B4117	1974[ST-196 complex](7/7)	bcereus	1974	glp(64)	gmk(10)	ilv(22)	pta(36)	pur(108)	pyc(23)	tpi(11)
GCF_000293605.1	Bacillus mycoides	BtB2-4	410[ST-196 complex](7/7)	bcereus	410	glp(64)	gmk(10)	ilv(22)	pta(36)	pur(83)	pyc(23)	tpi(11)
GCF_000291335.1	Bacillus mycoides	CER057	410[ST-196 complex](7/7)	bcereus	410	glp(64)	gmk(10)	ilv(22)	pta(36)	pur(83)	pyc(23)	tpi(11)
GCF_000291315.1	Bacillus mycoides	CER074	410[ST-196 complex](7/7)	bcereus	410	glp(64)	gmk(10)	ilv(22)	pta(36)	pur(83)	pyc(23)	tpi(11)
GCF_031317085.1	Bacillus mycoides	BE:NR-22171	410[ST-196 complex](7/7)	bcereus	410	glp(64)	gmk(10)	ilv(22)	pta(36)	pur(83)	pyc(23)	tpi(11)
GCF_038008665.1	Bacillus sp.	FSL R10-2201	414[ST-196 complex](6/7)	bcereus	-	glp(64)	gmk(10)	ilv(127)	pta(36)	pur(57)	pyc(~23)	tpi(11)
GCF_025809295.1	Bacillus sp.	41-22	Unknown(unknown ST)	bcereus	-	glp(64)	gmk(10)	ilv(22)	pta(105)	pur(83)	pyc(23?)	tpi(~11)
GCF_038007885.1	Bacillus sp.	FSL R10-2789	325[ST-196 complex](7/7)	bcereus	325	glp(64)	gmk(10)	ilv(22)	pta(36)	pur(57)	pyc(23)	tpi(11)
GCF_002014505.1	Bacillus mycoides	FSL M7-0109	410[ST-196 complex](7/7)	bcereus	410	glp(64)	gmk(10)	ilv(22)	pta(36)	pur(83)	pyc(23)	tpi(11)
GCF_038006705.1	Bacillus sp.	FSL M7-0110	410[ST-196 complex](7/7)	bcereus	410	glp(64)	gmk(10)	ilv(22)	pta(36)	pur(83)	pyc(23)	tpi(11)
GCF_002014695.1	Bacillus mycoides	FSL E2-0214	410[ST-196 complex](7/7)	bcereus	410	glp(64)	gmk(10)	ilv(22)	pta(36)	pur(83)	pyc(23)	tpi(11)
GCF_024297165.1	Bacillus mycoides	YL123	Unknown(missing alleles)	bcereus	-	glp(-)	gmk(10)	ilv(22)	pta(36)	pur(83)	pyc(23)	tpi(11)
GCF_038007175.1	Bacillus sp.	FSL E2-8895	566[No clonal complex](5/7)	bcereus	-	glp(~25)	gmk(10)	ilv(22)	pta(36)	pur(57)	pyc(23)	tpi(~11)
GCF_018739445.1	Bacillus mycoides	BPN36/2	650[No clonal complex](7/7)	bcereus	650	glp(25)	gmk(10)	ilv(22)	pta(36)	pur(83)	pyc(23)	tpi(11)
GCF_038004785.1	Bacillus sp.	FSL R5-0709	1144[No clonal complex](7/7)	bcereus	1144	glp(64)	gmk(10)	ilv(22)	pta(165)	pur(57)	pyc(23)	tpi(11)
GCF_002021835.1	Bacillus mycoides	FSL R5-0708	1144[No clonal complex](7/7)	bcereus	1144	glp(64)	gmk(10)	ilv(22)	pta(165)	pur(57)	pyc(23)	tpi(11)
GCF_018742285.1	Bacillus mycoides	JAS94/5	726[No clonal complex](7/7)	bcereus	726	glp(162)	gmk(10)	ilv(22)	pta(165)	pur(57)	pyc(23)	tpi(11)
GCF_018742185.1	Bacillus mycoides	JAS06/1	222[No clonal complex](7/7)	bcereus	222	glp(64)	gmk(10)	ilv(22)	pta(15)	pur(83)	pyc(23)	tpi(11)
GCF_018741145.1	Bacillus mycoides	JAS06/1	222[No clonal complex](7/7)	bcereus	222	glp(64)	gmk(10)	ilv(22)	pta(15)	pur(83)	pyc(23)	tpi(11)
GCF_000517985.1	Bacillus mycoides	FSL H7-687	1973[No clonal complex](7/7)	bcereus	1973	glp(64)	gmk(102)	ilv(22)	pta(159)	pur(57)	pyc(23)	tpi(11)
GCF_018741565.1	Bacillus mycoides	JAS23/1	727[No clonal complex](7/7)	bcereus	727	glp(64)	gmk(102)	ilv(22)	pta(165)	pur(83)	pyc(23)	tpi(11)
GCF_024498035.1	Bacillus mycoides	115003-1	410[ST-196 complex](7/7)	bcereus	410	glp(64)	gmk(10)	ilv(22)	pta(36)	pur(83)	pyc(23)	tpi(11)
GCF_018742105.1	Bacillus mycoides	JAS85/1	410[ST-196 complex](7/7)	bcereus	410	glp(64)	gmk(10)	ilv(22)	pta(36)	pur(83)	pyc(23)	tpi(11)
GCF_018742265.1	Bacillus mycoides	JAS85/1	410[ST-196 complex](7/7)	bcereus	410	glp(64)	gmk(10)	ilv(22)	pta(36)	pur(83)	pyc(23)	tpi(11)
GCF_002568935.1	Bacillus mycoides	AFS075998	2113[No clonal complex](7/7)	bcereus	2113	glp(294)	gmk(10)	ilv(22)	pta(36)	pur(83)	pyc(23)	tpi(11)
GCF_007673715.1	Bacillus mycoides	DE0340	325[ST-196 complex](7/7)	bcereus	325	glp(64)	gmk(10)	ilv(22)	pta(36)	pur(57)	pyc(23)	tpi(11)
GCF_038008405.1	Bacillus sp.	FSL M7-1431	414[ST-196 complex](7/7)	bcereus	414	glp(64)	gmk(10)	ilv(127)	pta(36)	pur(57)	pyc(23)	tpi(11)
GCF_038006925.1	Bacillus sp.	FSL M7-0996	Unknown(unknown ST)	bcereus	-	glp(64)	gmk(10)	ilv(173)	pta(158)	pur(162)	pyc(~23)	tpi(123)
GCF_038003645.1	Bacillus sp.	FSL E2-0195	649[No clonal complex](7/7)	bcereus	649	glp(25)	gmk(10)	ilv(22)	pta(36)	pur(150)	pyc(23)	tpi(11)
GCF_002014545.1	Bacillus mycoides	FSL M7-0669	655[No clonal complex](7/7)	bcereus	655	glp(64)	gmk(10)	ilv(22)	pta(159)	pur(83)	pyc(23)	tpi(11)
GCF_018739505.1	Bacillus mycoides	BPN37/1	655[No clonal complex](7/7)	bcereus	655	glp(64)	gmk(10)	ilv(22)	pta(159)	pur(83)	pyc(23)	tpi(11)
GCF_008042285.1	Bacillus sp.	AR13-1	655[No clonal complex](7/7)	bcereus	655	glp(64)	gmk(10)	ilv(22)	pta(159)	pur(83)	pyc(23)	tpi(11)
GCF_036222645.1	Bacillus mycoides	NRS-325	650[No clonal complex](7/7)	bcereus	650	glp(25)	gmk(10)	ilv(22)	pta(36)	pur(83)	pyc(23)	tpi(11)
GCF_018736745.1	Bacillus mycoides	BPN09/1	625[No clonal complex](7/7)	bcereus	625	glp(25)	gmk(10)	ilv(22)	pta(15)	pur(83)	pyc(23)	tpi(11)
GCF_018741645.1	Bacillus mycoides	JAS481	624[No clonal complex](7/7)	bcereus	624	glp(25)	gmk(10)	ilv(22)	pta(15)	pur(57)	pyc(23)	tpi(11)
GCF_002118205.1	Bacillus mycoides	SB8	712[No clonal complex](7/7)	bcereus	712	glp(25)	gmk(10)	ilv(22)	pta(15)	pur(167)	pyc(23)	tpi(11)
GCF_002118185.1	Bacillus mycoides	EC18	625[No clonal complex](7/7)	bcereus	625	glp(25)	gmk(10)	ilv(22)	pta(15)	pur(83)	pyc(23)	tpi(11)
GCF_036212265.1	Bacillus mycoides	B-347	222[No clonal complex](7/7)	bcereus	222	glp(64)	gmk(10)	ilv(22)	pta(15)	pur(83)	pyc(23)	tpi(11)
GCF_002014715.1	Bacillus mycoides	FSL H7-0683	222[No clonal complex](7/7)	bcereus	222	glp(64)	gmk(10)	ilv(22)	pta(15)	pur(83)	pyc(23)	tpi(11)
GCF_036209775.1	Bacillus mycoides	BD-28	187[No clonal complex](7/7)	bcereus	187	glp(64)	gmk(10)	ilv(22)	pta(15)	pur(57)	pyc(23)	tpi(11)
GCF_002118175.1	Bacillus mycoides	S2E19	187[No clonal complex](7/7)	bcereus	187	glp(64)	gmk(10)	ilv(22)	pta(15)	pur(57)	pyc(23)	tpi(11)
GCF_036209645.1	Bacillus mycoides	BD-38	222[No clonal complex](7/7)	bcereus	222	glp(64)	gmk(10)	ilv(22)	pta(15)	pur(83)	pyc(23)	tpi(11)
GCF_002118195.1	Bacillus mycoides	S3E15	222[No clonal complex](7/7)	bcereus	222	glp(64)	gmk(10)	ilv(22)	pta(15)	pur(83)	pyc(23)	tpi(11)
GCF_021097345.1	Bacillus mycoides	Ko01	625[No clonal complex](7/7)	bcereus	625	glp(25)	gmk(10)	ilv(22)	pta(15)	pur(83)	pyc(23)	tpi(11)
GCF_000290695.1	Bacillus mycoides	VDM022	222[No clonal complex](7/7)	bcereus	222	glp(64)	gmk(10)	ilv(22)	pta(15)	pur(83)	pyc(23)	tpi(11)
GCF_022814785.1	Bacillus mycoides	N4/130	222[No clonal complex](7/7)	bcereus	222	glp(64)	gmk(10)	ilv(22)	pta(15)	pur(83)	pyc(23)	tpi(11)
GCF_036211445.1	Bacillus mycoides	B-14828	222[No clonal complex](7/7)	bcereus	222	glp(64)	gmk(10)	ilv(22)	pta(15)	pur(83)	pyc(23)	tpi(11)
GCF_036209615.1	Bacillus mycoides	BD-40	222[No clonal complex](7/7)	bcereus	222	glp(64)	gmk(10)	ilv(22)	pta(15)	pur(83)	pyc(23)	tpi(11)
GCF_036209605.1	Bacillus mycoides	BD-39	222[No clonal complex](7/7)	bcereus	222	glp(64)	gmk(10)	ilv(22)	pta(15)	pur(83)	pyc(23)	tpi(11)
GCF_036209845.1	Bacillus mycoides	BD-23	624[No clonal complex](7/7)	bcereus	624	glp(25)	gmk(10)	ilv(22)	pta(15)	pur(57)	pyc(23)	tpi(11)
GCF_031324095.1	Bacillus mycoides	SIN2.3	2850[No clonal complex](7/7)	bcereus	2850	glp(25)	gmk(233)	ilv(430)	pta(15)	pur(57)	pyc(23)	tpi(11)
GCF_036209765.1	Bacillus mycoides	BD-29	2850[No clonal complex](7/7)	bcereus	2850	glp(25)	gmk(233)	ilv(430)	pta(15)	pur(57)	pyc(23)	tpi(11)
GCF_036209745.1	Bacillus mycoides	BD-27	Unknown(unknown ST)	bcereus	-	glp(64)	gmk(233)	ilv(430)	pta(15)	pur(57)	pyc(23)	tpi(11)
GCF_036209805.1	Bacillus mycoides	BD-26	Unknown(unknown ST)	bcereus	-	glp(64)	gmk(233)	ilv(430)	pta(15)	pur(57)	pyc(23)	tpi(11)
GCF_036209825.1	Bacillus mycoides	BD-24	Unknown(unknown ST)	bcereus	-	glp(64)	gmk(233)	ilv(430)	pta(15)	pur(57)	pyc(23)	tpi(11)
GCF_002909205.1	Bacillus mycoides	GM5LP	625[No clonal complex](7/7)	bcereus	625	glp(25)	gmk(10)	ilv(22)	pta(15)	pur(83)	pyc(23)	tpi(11)
GCF_002909185.1	Bacillus mycoides	GM6LP	625[No clonal complex](7/7)	bcereus	625	glp(25)	gmk(10)	ilv(22)	pta(15)	pur(83)	pyc(23)	tpi(11)
GCF_018751995.1	Bacillus mycoides	JAS15/1	624[No clonal complex](7/7)	bcereus	624	glp(25)	gmk(10)	ilv(22)	pta(15)	pur(57)	pyc(23)	tpi(11)
GCF_000399045.1	Bacillus mycoides	VDM019	624[No clonal complex](7/7)	bcereus	624	glp(25)	gmk(10)	ilv(22)	pta(15)	pur(57)	pyc(23)	tpi(11)
GCF_001044935.1	Bacillus mycoides	WSBC 10969	624[No clonal complex](7/7)	bcereus	624	glp(25)	gmk(10)	ilv(22)	pta(15)	pur(57)	pyc(23)	tpi(11)
GCF_900115885.1	Bacillus mycoides	OK634	625[No clonal complex](7/7)	bcereus	625	glp(25)	gmk(10)	ilv(22)	pta(15)	pur(83)	pyc(23)	tpi(11)
GCF_001484805.1	Bacillus mycoides	M2E_15	625[No clonal complex](7/7)	bcereus	625	glp(25)	gmk(10)	ilv(22)	pta(15)	pur(83)	pyc(23)	tpi(11)
GCF_000832605.1	Bacillus mycoides	CCUG:26678	116[No clonal complex](7/7)	bcereus	116	glp(25)	gmk(10)	ilv(22)	pta(53)	pur(57)	pyc(23)	tpi(44)
GCF_000003925.1	Bacillus mycoides	DSM 2048	116[No clonal complex](7/7)	bcereus	116	glp(25)	gmk(10)	ilv(22)	pta(53)	pur(57)	pyc(23)	tpi(44)
GCF_036211545.1	Bacillus mycoides	B-14799	116[No clonal complex](7/7)	bcereus	116	glp(25)	gmk(10)	ilv(22)	pta(53)	pur(57)	pyc(23)	tpi(44)
GCF_031316615.1	Bacillus mycoides	ATCC:6462	116[No clonal complex](7/7)	bcereus	116	glp(25)	gmk(10)	ilv(22)	pta(53)	pur(57)	pyc(23)	tpi(44)
GCF_029024805.1	Bacillus mycoides	DSM:2048	116[No clonal complex](7/7)	bcereus	116	glp(25)	gmk(10)	ilv(22)	pta(53)	pur(57)	pyc(23)	tpi(44)
GCF_036211485.1	Bacillus mycoides	B-14811	116[No clonal complex](7/7)	bcereus	116	glp(25)	gmk(10)	ilv(22)	pta(53)	pur(57)	pyc(23)	tpi(44)

## Sheet: TABLE S4
TABLE S4. Identity estimates between conserved genes within the MLST scheme for Bacillus cereus taken from the PubMLST database. The identity for each gene is calculated between selected type strains and the strains al37.1T and 2048T, respectively.
Gene/Strain	DSM 2048T	al37.1T	NCIMB 14858 (BCT-7112T)	4049T	MCCC 1A00365 (TD42T)	NH24A2T	JCM 34125 (BML-BC059T)	168
glp (al37.1T)	98.78	100	95.01	95.99	97.32	96.35	96.59	68
glp (DSM 2048T)	100	98.78	94.4	95.5	97.32	96.23	96.35	67.88
gmk (al37.1T)	99.35	100	95.15	95.94	97.25	97.25	97.25	73.01
gmk (DSM 2048T)	100	99.35	95.47	95.6	96.93	96.6	97.25	73.01
ilv (al37.1T)	98.27	100	91.32	92.11	91.94	94.92	98.03	66.07
ilv (DSM 2048T)	100	98.27	91.57	92.59	92.59	94.62	97.01	65.89
pta (al37.1T)	98.97	100	96.91	97.94	97.84	97.74	97.94	73.66
pta (DSM 2048T)	100	98.97	97.53	98.35	98.25	97.74	98.35	73.87
pur (al37.1T)	95.64	100	93.16	94.6	94.01	94.47	94.4	68.55
pur (DSM 2048T)	100	95.64	95.31	95.18	95.9	93.42	95.64	68.82
pyc (al37.1T)	95.74	100	91.73	92.25	92.46	94.95	95.91	69.74
pyc (DSM 2048T)	100	95.74	92.75	94.23	94.69	94.11	96.63	69.22
tpi (al37.1T)	98.54	100	98.28	98.41	98.54	98.68	98.81	71.69
tpi (DSM 2048T)	100	98.54	98.15	98.41	98.54	98.28	98.54	71.16

## Sheet: TABLE S5
TABLE S5. The joint characteristics of insecticidal potential within the analyzed dataset of the representatives of the B. mycoides species complex. Presented are the identified hits, similarity estimates, mutual coverage, and genomic properties of the respective loci. In case the hit was identified with the HMM method only, the name of the model is given. For each insecticidal moiety, the toxici…
Assembly	Gene	Toxin	Identity	HMM model	HMM e-value	Tool(s)	Query coverage	Target coverage	Contig	Start	Stop	Active against	Not active against	References
GCF_000003925.1	HBLPIHEF_05570	Bmp1	77.5956	Xpp	0	BtToxin_Digger	99.891	100	NZ_CM000742.1	5429529	5432279	-	-	-
GCF_000003925.1	HBLPIHEF_02325	Bmp1	79.2254	-	-	BtToxin_Digger	100	63.606	NZ_CM000742.1	2293330	2295033	-	-	-
GCF_000003925.1	HBLPIHEF_02240	Tpp	-	Tpp	4.1e-12	BtToxin_Digger	-	-	NZ_CM000742.1	2198496	2200976	-	-	-
GCF_000003925.1	HBLPIHEF_02946	Vpb	-	Vpb	1.1e-29	BtToxin_Digger	-	-	NZ_CM000742.1	2880830	2883046	-	-	-
GCF_000003925.1	HBLPIHEF_00292	ChitinaseC	94.8071	-	-	BtToxin_Digger	100	97.965	NZ_CM000742.1	249612	251636	-	-	-
GCF_000003925.1	HBLPIHEF_00901	InhA1	75.2201	-	-	BtToxin_Digger	97.906	99.874	NZ_CM000742.1	881124	883562	-	-	-
GCF_000003925.1	HBLPIHEF_01178	InhA1	92.3367	-	-	BtToxin_Digger	100	100	NZ_CM000742.1	1141597	1143984	-	-	-
GCF_000003925.1	HBLPIHEF_00546	InhA2	94.6183	-	-	BtToxin_Digger	100	100	NZ_CM000742.1	533587	535980	-	-	-
GCF_000018825.1	FOEIMFJJ_05514	Cry8Ca1	42.6	Cry	7e-162	BtToxin_Digger; CryProcessor; IDOPS	100	58.103	NC_010180.1	137680	139626	Alphitobius diaperinus:Coleoptera; Anomala corpulenta:Coleoptera; Anomala cuprea:Coleoptera; Popillia japonica:Coleoptera	Leptinotarsa decemlineata:Coleoptera	10.1007/BF01575980; 10.1007/s00284-007-9018-3; 10.1007/s10529-009-9913-8; 10.1016/j.jip.2008.05.009; 10.1016/j.jip.2014.08.008; 10.3109/02652048.2014.885609
GCF_000018825.1	FOEIMFJJ_02514	Bmp1	79.4014	-	-	BtToxin_Digger	100	63.606	NC_010184.1	2490084	2491787	-	-	-
GCF_000018825.1	FOEIMFJJ_00991	InhA1	74.9686	-	-	BtToxin_Digger	97.906	99.874	NC_010184.1	966305	968743	-	-	-
GCF_000018825.1	FOEIMFJJ_05486	Vpb	-	Vpb	9.6e-26	BtToxin_Digger	-	-	NC_010180.1	110443	112608	-	-	-
GCF_000018825.1	FOEIMFJJ_05597	App4Aa1	67.7054	App	0	BtToxin_Digger	100	99.718	NC_010180.1	259943	261004	-	-	-
GCF_000018825.1	FOEIMFJJ_05035	Spp1Aa1	80.2789	Spp	0	BtToxin_Digger; IDOPS	98.047	99.209	NC_010184.1	4875636	4877174	Blattella germanica:Blattodea		10.1128/AEM.00021-07
GCF_000018825.1	FOEIMFJJ_00674	InhA2	93.9925	-	-	BtToxin_Digger	100	100	NC_010184.1	673930	676320	-	-	-
GCF_000018825.1	FOEIMFJJ_01302	InhA1	92.3367	-	-	BtToxin_Digger	100	100	NC_010184.1	1268586	1270973	-	-	-
GCF_000018825.1	FOEIMFJJ_05270	Bmp1	31.2292	-	-	BtToxin_Digger	100	67.413	NC_010184.1	5116829	5118589	-	-	-
GCF_000018825.1	FOEIMFJJ_00434	ChitinaseC	94.8071	-	-	BtToxin_Digger	100	97.965	NC_010184.1	424392	426416	-	-	-
GCF_000160975.1	KKHNNLEL_01239	InhA1	92.0854	-	-	BtToxin_Digger	100	100	NZ_CM000719.1	1175091	1177478	-	-	-
GCF_000160975.1	KKHNNLEL_04777	Spp1Aa1	80.0797	Spp	0	BtToxin_Digger; IDOPS	98.047	99.209	NZ_CM000719.1	4605647	4607185	Blattella germanica:Blattodea		10.1128/AEM.00021-07
GCF_000160975.1	KKHNNLEL_00950	InhA1	75.4717	-	-	BtToxin_Digger	97.906	99.874	NZ_CM000719.1	897282	899720	-	-	-
GCF_000160975.1	KKHNNLEL_05488	Tpp80Aa1	39.4595	Tpp	1e-94	BtToxin_Digger	100	99.196	NZ_CM000719.1	5379247	5380353	Culex pipiens pallens:Diptera		10.1016/j.jip.2020.107386
GCF_000160975.1	KKHNNLEL_05492	Vpb4Ca1	28.1959	Vpb	3e-73	BtToxin_Digger	100	75.678	NZ_CM000719.1	5382635	5385022	-	-	-
GCF_000160975.1	KKHNNLEL_05692	Vpb	-	Vpb	2.8e-29	BtToxin_Digger	-	-	NZ_CM000719.1	5633330	5635546	-	-	-
GCF_000160975.1	KKHNNLEL_00404	ChitinaseC	94.5104	-	-	BtToxin_Digger	100	97.965	NZ_CM000719.1	348988	351012	-	-	-
GCF_000160975.1	KKHNNLEL_05486	Tpp78Ba1	74.5283	Tpp	2e-44	BtToxin_Digger	100	27.895	NZ_CM000719.1	5377311	5377631	Laodelphax striatellus:Hemiptera	Apis mellifera:Hymenoptera	10.1021/acs.jafc.9b07429; 10.1093/jee/toaa261
GCF_000160975.1	KKHNNLEL_05669	Spp1Aa1	79.5678	Spp	0	BtToxin_Digger; IDOPS	99.804	100	NZ_CM000719.1	5599982	5601514	Blattella germanica:Blattodea		10.1128/AEM.00021-07
GCF_000160975.1	KKHNNLEL_02563	Bmp1	79.4014	-	-	BtToxin_Digger	100	63.606	NZ_CM000719.1	2476155	2477858	-	-	-
GCF_000160975.1	KKHNNLEL_00647	InhA2	92.6158	-	-	BtToxin_Digger	100	100	NZ_CM000719.1	610024	612417	-	-	-
GCF_000161335.1	KKBIGGKI_05813	Cry70Bb1	100	Cry	0	BtToxin_Digger; CryProcessor; IDOPS	100	99.264	NZ_CM000737.1	5713272	5715701	-	-	-
GCF_000161335.1	KKBIGGKI_05474	InhA1	75.2201	-	-	BtToxin_Digger	100	99.874	NZ_CM000737.1	5336483	5338867	-	-	-
GCF_000161335.1	KKBIGGKI_04874	Spp1Aa1	79.9603	Spp	0	BtToxin_Digger; IDOPS	98.438	99.605	NZ_CM000737.1	4694911	4696449	Blattella germanica:Blattodea		10.1128/AEM.00021-07
GCF_000161335.1	KKBIGGKI_00388	ChitinaseC	95.1039	-	-	BtToxin_Digger	100	97.965	NZ_CM000737.1	368368	370392	-	-	-
GCF_000161335.1	KKBIGGKI_05077	Bmp1	31.0924	-	-	BtToxin_Digger	100	66.629	NZ_CM000737.1	4908753	4910504	-	-	-
GCF_000161335.1	KKBIGGKI_01180	InhA1	94.4724	-	-	BtToxin_Digger	100	100	NZ_CM000737.1	1169532	1171919	-	-	-
GCF_000161335.1	KKBIGGKI_02546	Bmp1	79.5775	-	-	BtToxin_Digger	100	63.606	NZ_CM000737.1	2530265	2531968	-	-	-
GCF_000161335.1	KKBIGGKI_00615	InhA2	94.6183	-	-	BtToxin_Digger	100	100	NZ_CM000737.1	607350	609743	-	-	-
GCF_000290695.1	NPMAEAAG_06047	Cry32Ua1	42.4	Cry	0	BtToxin_Digger; CryProcessor; IDOPS	86.14	100	NZ_JH791843.1	70409	74740	-	-	-
GCF_000290695.1	NPMAEAAG_02303	Spp1Aa1	79.1749	Spp	0	BtToxin_Digger; IDOPS	99.804	100	NZ_JH791837.1	2223677	2225209	Blattella germanica:Blattodea		10.1128/AEM.00021-07
GCF_000290695.1	NPMAEAAG_04151	InhA1	92.3367	-	-	BtToxin_Digger	100	100	NZ_JH791837.1	4044665	4047052	-	-	-
GCF_000290695.1	NPMAEAAG_05086	InhA2	94.6183	-	-	BtToxin_Digger	100	100	NZ_JH791838.1	396788	399181	-	-	-
GCF_000290695.1	NPMAEAAG_05733	Cry32Eb1	52.1154	Cry	3e-169	BtToxin_Digger; IDOPS	79.511	41.7	NZ_JH791841.1	63342	65306	-	-	-
GCF_000290695.1	NPMAEAAG_04837	ChitinaseC	94.5104	-	-	BtToxin_Digger	100	97.965	NZ_JH791838.1	135143	137167	-	-	-
GCF_000290695.1	NPMAEAAG_05140	Bmp1	55.3009	Xpp	1e-101	BtToxin_Digger	39.524	39.082	NZ_JH791839.1	1779	4430	-	-	-
GCF_000290695.1	NPMAEAAG_05734	Cry73Aa1	82.3	Cry	0	BtToxin_Digger; CryProcessor; IDOPS	100	100	NZ_JH791841.1	65545	67926	-	-	-
GCF_000290695.1	NPMAEAAG_05206	Bmp1	77.5956	Xpp	0	BtToxin_Digger	99.891	100	NZ_JH791839.1	72059	74809	-	-	-
GCF_000290695.1	NPMAEAAG_02952	Bmp1	79.4014	-	-	BtToxin_Digger	100	63.606	NZ_JH791837.1	2842117	2843820	-	-	-
GCF_000290695.1	NPMAEAAG_05857	Vpb4Ca1	67.1533	Mtx	1e-51	BtToxin_Digger	26.602	12.387	NZ_JH791841.1	218224	219771	-	-	-
GCF_000290695.1	NPMAEAAG_00485	Spp1Aa1	80.0797	Spp	0	BtToxin_Digger; IDOPS	98.047	99.209	NZ_JH791837.1	501316	502854	Blattella germanica:Blattodea		10.1128/AEM.00021-07
GCF_000290695.1	NPMAEAAG_04427	InhA1	75.0943	-	-	BtToxin_Digger	97.906	99.874	NZ_JH791837.1	4306182	4308620	-	-	-
GCF_000290695.1	NPMAEAAG_05859	App4Aa1	97.1671	App	0	BtToxin_Digger	100	99.718	NZ_JH791841.1	221109	222170	-	-	-
GCF_000290695.1	NPMAEAAG_06017	Cry32Ka1	40.5286	-	-	BtToxin_Digger	100	14.915	NZ_JH791843.1	41493	42161	-	-	-
GCF_000290695.1	NPMAEAAG_05981	Spp1Aa1	79.2818	Spp	0	BtToxin_Digger	100	71.542	NZ_JH791842.1	146119	147207	Blattella germanica:Blattodea		10.1128/AEM.00021-07
GCF_000290695.1	NPMAEAAG_05713	Cry73Aa1	46.7	Cry	0	BtToxin_Digger; CryProcessor; IDOPS	100	100	NZ_JH791841.1	15910	18384	-	-	-
GCF_000290695.1	NPMAEAAG_02403	Vpb	-	Vpb	6.1e-29	BtToxin_Digger	-	-	NZ_JH791837.1	2325121	2327337	-	-	-
GCF_000290695.1	NPMAEAAG_05975	Tpp80Aa1	29.5385	Tpp	2e-39	BtToxin_Digger	82.908	87.131	NZ_JH791842.1	137811	138989	Culex pipiens pallens:Diptera		10.1016/j.jip.2020.107386
GCF_000290815.1	BMAPPPKC_02255	Spp1Aa1	78.8618	Spp	0	BtToxin_Digger; IDOPS	99.595	97.233	NZ_JH792156.1	2185018	2186502	Blattella germanica:Blattodea		10.1128/AEM.00021-07
GCF_000290815.1	BMAPPPKC_00212	Bmp1	30.5882	-	-	BtToxin_Digger	100	66.629	NZ_JH792156.1	222682	224430	-	-	-
GCF_000290815.1	BMAPPPKC_05169	Vpb	-	Vpb	1.5e-25	BtToxin_Digger	-	-	NZ_JH792158.1	31365	33536	-	-	-
GCF_000290815.1	BMAPPPKC_05268	Spp1Aa1	77.49	Spp	0	BtToxin_Digger; IDOPS	98.047	99.209	NZ_JH792158.1	135673	137211	Blattella germanica:Blattodea		10.1128/AEM.00021-07
GCF_000290815.1	BMAPPPKC_05149	Tpp80Ab1	32.381	Tpp	4e-40	BtToxin_Digger	80.563	85.366	NZ_JH792158.1	11949	13124	-	-	-
GCF_000290815.1	BMAPPPKC_02757	Bmp1	78.6972	-	-	BtToxin_Digger	100	63.606	NZ_JH792156.1	2670870	2672573	-	-	-
GCF_000290815.1	BMAPPPKC_05323	Bmp1	64.3137	Xpp	2e-93	BtToxin_Digger	23.966	28.555	NZ_JH792158.1	202183	205377	-	-	-
GCF_000290815.1	BMAPPPKC_02166	Bmp1	61.6197	-	-	BtToxin_Digger	100	63.606	NZ_JH792156.1	2105511	2107208	-	-	-
GCF_000290815.1	BMAPPPKC_03173	Vpb	-	Vpb	1e-29	BtToxin_Digger	-	-	NZ_JH792156.1	3102679	3104895	-	-	-
GCF_000290815.1	BMAPPPKC_05031	ChitinaseC	94.2136	-	-	BtToxin_Digger	100	97.965	NZ_JH792157.1	321776	323800	-	-	-
GCF_000290815.1	BMAPPPKC_04497	InhA1	74.9686	-	-	BtToxin_Digger	100	99.874	NZ_JH792156.1	4422557	4424941	-	-	-
GCF_000290815.1	BMAPPPKC_02165	Enhancin	93.3962	-	-	BtToxin_Digger	100	100	NZ_JH792156.1	2103133	2105361	-	-	-
GCF_000290815.1	BMAPPPKC_02943	Bmp1	83.6506	Xpp	0	BtToxin_Digger	100	100	NZ_JH792156.1	2859994	2862666	-	-	-
GCF_000290815.1	BMAPPPKC_04235	InhA1	93.0905	-	-	BtToxin_Digger	100	100	NZ_JH792156.1	4171778	4174165	-	-	-
GCF_000290815.1	BMAPPPKC_02404	InhA1	78.7688	-	-	BtToxin_Digger	100	100	NZ_JH792156.1	2341734	2344121	-	-	-
GCF_000290815.1	BMAPPPKC_04789	InhA2	96.3705	-	-	BtToxin_Digger	100	100	NZ_JH792157.1	58316	60715	-	-	-
GCF_000290895.1	CAHEMKKP_00201	Bmp1	31.2292	-	-	BtToxin_Digger	100	67.413	NZ_JH792251.1	206678	208438	-	-	-
GCF_000290895.1	CAHEMKKP_02905	Bmp1	79.4014	-	-	BtToxin_Digger	100	63.606	NZ_JH792251.1	2799541	2801244	-	-	-
GCF_000290895.1	CAHEMKKP_04391	InhA1	75.0943	-	-	BtToxin_Digger	97.906	99.874	NZ_JH792251.1	4279127	4281565	-	-	-
GCF_000290895.1	CAHEMKKP_05760	App4Aa1	67.1388	App	0	BtToxin_Digger	100	99.718	NZ_JH792253.1	71542	72603	-	-	-
GCF_000290895.1	CAHEMKKP_05655	Tpp	-	Tpp	7e-14	BtToxin_Digger	-	-	NZ_JH792252.1	430839	433319	-	-	-
GCF_000290895.1	CAHEMKKP_02366	Vpb	-	Vpb	1e-29	BtToxin_Digger	-	-	NZ_JH792251.1	2282814	2285030	-	-	-
GCF_000290895.1	CAHEMKKP_05754	Cyt1Da2	34.5515	Mtx	2e-45	BtToxin_Digger	33.594	59.252	NZ_JH792253.1	62341	65031	-	-	-
GCF_000290895.1	CAHEMKKP_00448	Spp1Aa1	80.0797	Spp	0	BtToxin_Digger; IDOPS	98.047	99.209	NZ_JH792251.1	458857	460395	Blattella germanica:Blattodea		10.1128/AEM.00021-07
GCF_000290895.1	CAHEMKKP_05763	Xpp22Ba1	96.0443	Xpp	0	BtToxin_Digger; IDOPS	100	100	NZ_JH792253.1	76324	78222		Diabrotica virgifera virgifera:Coleoptera	Patent US 6541448 B2
GCF_000290895.1	CAHEMKKP_04100	InhA1	92.3367	-	-	BtToxin_Digger	100	100	NZ_JH792251.1	4001542	4003929	-	-	-
GCF_000290895.1	CAHEMKKP_02268	Spp1Aa1	80.3333	Spp	1e-174	BtToxin_Digger	100	59.289	NZ_JH792251.1	2185087	2185989	Blattella germanica:Blattodea		10.1128/AEM.00021-07
GCF_000290895.1	CAHEMKKP_04699	InhA2	94.6183	-	-	BtToxin_Digger	100	100	NZ_JH792251.1	4585281	4587674	-	-	-
GCF_000290895.1	CAHEMKKP_05774	Cry41Ba1	52.2	Cry	0	BtToxin_Digger; CryProcessor; IDOPS	100	99.074	NZ_JH792253.1	86214	88649	-	-	-
GCF_000290895.1	CAHEMKKP_04927	ChitinaseC	94.9555	-	-	BtToxin_Digger	100	97.965	NZ_JH792251.1	4833505	4835529	-	-	-
GCF_000290895.1	CAHEMKKP_02269	Spp1Aa1	77.4359	Spp	1e-115	BtToxin_Digger	98.485	38.538	NZ_JH792251.1	2186023	2186619	Blattella germanica:Blattodea		10.1128/AEM.00021-07
GCF_000290915.1	DLGELMKK_04611	Spp1Aa1	80.0797	Spp	0	BtToxin_Digger; IDOPS	98.047	99.209	NZ_JH792311.1	471619	473157	Blattella germanica:Blattodea		10.1128/AEM.00021-07
GCF_000290915.1	DLGELMKK_02350	Bmp1	79.5775	-	-	BtToxin_Digger	100	63.606	NZ_JH792310.1	2271020	2272723	-	-	-
GCF_000290915.1	DLGELMKK_04834	Sip1A2	93.2432	Mpp	0	BtToxin_Digger; IDOPS	100	98.339	NZ_JH792312.1	57358	58248	-	-	-
GCF_000290915.1	DLGELMKK_06036	Tpp78Aa1	64.8536	Tpp	6e-104	BtToxin_Digger	100	66.574	NZ_JH792319.1	7107	7826	Nilaparvata lugens:Hemiptera		10.1016/j.jip.2018.07.007
GCF_000290915.1	DLGELMKK_03570	InhA1	92.0854	-	-	BtToxin_Digger	100	100	NZ_JH792310.1	3505603	3507990	-	-	-
GCF_000290915.1	DLGELMKK_06041	Tpp80Aa1	37.0588	Tpp	2e-71	BtToxin_Digger	94.444	91.153	NZ_JH792319.1	15423	16505	Culex pipiens pallens:Diptera		10.1016/j.jip.2020.107386
GCF_000290915.1	DLGELMKK_05285	Tpp80Ab1	33.2248	Tpp	7e-42	BtToxin_Digger	79.948	83.198	NZ_JH792313.1	201222	202376	-	-	-
GCF_000290915.1	DLGELMKK_05443	ChitinaseC	94.5104	-	-	BtToxin_Digger	100	97.965	NZ_JH792314.1	102131	104155	-	-	-
GCF_000290915.1	DLGELMKK_03862	InhA1	75.4717	-	-	BtToxin_Digger	97.906	99.874	NZ_JH792310.1	3787255	3789693	-	-	-
GCF_000290915.1	DLGELMKK_01803	Vpb	-	Vpb	3.9e-29	BtToxin_Digger	-	-	NZ_JH792310.1	1753608	1755824	-	-	-
GCF_000290915.1	DLGELMKK_06039	Vpb4Ca1	26.7539	Vpb	6e-72	BtToxin_Digger	100	76.04	NZ_JH792319.1	10959	13343	-	-	-
GCF_000290915.1	DLGELMKK_01675	Spp1Aa1	79.5678	Spp	0	BtToxin_Digger; IDOPS	99.804	100	NZ_JH792310.1	1621691	1623223	Blattella germanica:Blattodea		10.1128/AEM.00021-07
GCF_000290915.1	DLGELMKK_05699	InhA2	94.6183	-	-	BtToxin_Digger	100	100	NZ_JH792315.1	148204	150597	-	-	-
GCF_000290975.2	JKJFGCKM_05923	Vpa	-	Vpa	1.1e-34	BtToxin_Digger	-	-	NZ_KE150063.1	46988	47746	-	-	-
GCF_000290975.2	JKJFGCKM_01746	Spp1Aa1	78.8462	Spp	8e-60	BtToxin_Digger	97.196	20.553	NZ_KE150045.1	6270	6593	Blattella germanica:Blattodea		10.1128/AEM.00021-07
GCF_000290975.2	JKJFGCKM_04387	Spp1Aa1	80.2789	Spp	0	BtToxin_Digger; IDOPS	98.047	99.209	NZ_KE150047.1	419967	421505	Blattella germanica:Blattodea		10.1128/AEM.00021-07
GCF_000290975.2	JKJFGCKM_00228	InhA1	75.3459	-	-	BtToxin_Digger	100	99.874	NZ_KE150044.1	216961	219348	-	-	-
GCF_000290975.2	JKJFGCKM_00508	InhA1	93.7186	-	-	BtToxin_Digger	100	100	NZ_KE150044.1	498108	500495	-	-	-
GCF_000290975.2	JKJFGCKM_04795	Sip1A2	93.2432	Mpp	0	BtToxin_Digger; IDOPS	100	98.339	NZ_KE150048.1	270752	271642	-	-	-
GCF_000290975.2	JKJFGCKM_01739	Bmp1	79.2254	-	-	BtToxin_Digger	100	63.606	NZ_KE150044.1	1716011	1717714	-	-	-
GCF_000290975.2	JKJFGCKM_04938	Tpp80Aa1	34.6705	Tpp	1e-62	BtToxin_Digger	98.034	93.566	NZ_KE150049.1	39877	40947	Culex pipiens pallens:Diptera		10.1016/j.jip.2020.107386
GCF_000290975.2	JKJFGCKM_05145	InhA2	93.2416	-	-	BtToxin_Digger	100	100	NZ_KE150050.1	51786	54176	-	-	-
GCF_000291075.1	HJPGCNNN_00212	Bmp1	31.0924	-	-	BtToxin_Digger	100	66.629	NZ_JH792148.1	228674	230425	-	-	-
GCF_000291075.1	HJPGCNNN_02974	Cry70Bb1	100	Cry	0	BtToxin_Digger; CryProcessor; IDOPS	100	99.264	NZ_JH792148.1	2880986	2883415	-	-	-
GCF_000291075.1	HJPGCNNN_02924	Bmp1	79.7535	-	-	BtToxin_Digger	100	63.606	NZ_JH792148.1	2827463	2829166	-	-	-
GCF_000291075.1	HJPGCNNN_04219	InhA1	94.4724	-	-	BtToxin_Digger	100	100	NZ_JH792148.1	4116063	4118450	-	-	-
GCF_000291075.1	HJPGCNNN_05527	InhA2	92.9912	-	-	BtToxin_Digger	100	100	NZ_JH792151.1	54069	56462	-	-	-
GCF_000291075.1	HJPGCNNN_00443	Spp1Aa1	80.2789	Spp	0	BtToxin_Digger; IDOPS	98.047	99.209	NZ_JH792148.1	463922	465460	Blattella germanica:Blattodea		10.1128/AEM.00021-07
GCF_000291075.1	HJPGCNNN_02421	InhA1	78.8945	-	-	BtToxin_Digger	100	100	NZ_JH792148.1	2349105	2351492	-	-	-
GCF_000291075.1	HJPGCNNN_04519	InhA1	74.8428	-	-	BtToxin_Digger	97.906	99.874	NZ_JH792148.1	4407463	4409901	-	-	-
GCF_000291155.1	IOKDGNDG_04408	Spp1Aa1	80.0469	Spp	0	BtToxin_Digger	100	84.19	NZ_JH792114.1	1542125	1543399	Blattella germanica:Blattodea		10.1128/AEM.00021-07
GCF_000291155.1	IOKDGNDG_05699	Bmp1	56.7039	Xpp	7e-105	BtToxin_Digger	33.396	40.09	NZ_JH792116.1	114360	117578	-	-	-
GCF_000291155.1	IOKDGNDG_04266	Vpb	-	Vpb	3.1e-28	BtToxin_Digger	-	-	NZ_JH792114.1	1407702	1410011	-	-	-
GCF_000291155.1	IOKDGNDG_02391	Bmp1	31.4286	-	-	BtToxin_Digger	100	66.629	NZ_JH792113.1	2417138	2418898	-	-	-
GCF_000291155.1	IOKDGNDG_01349	InhA1	75	-	-	BtToxin_Digger	97.789	100	NZ_JH792113.1	1323664	1326108	-	-	-
GCF_000291155.1	IOKDGNDG_01634	InhA2	93.2416	-	-	BtToxin_Digger	100	100	NZ_JH792113.1	1597373	1599766	-	-	-
GCF_000291155.1	IOKDGNDG_05011	Bmp1	79.2254	-	-	BtToxin_Digger	100	63.606	NZ_JH792114.1	2134642	2136345	-	-	-
GCF_000291155.1	IOKDGNDG_05218	Spp1Aa1	79.4749	Spp	0	BtToxin_Digger	98.821	82.806	NZ_JH792115.1	74724	75998	Blattella germanica:Blattodea		10.1128/AEM.00021-07
GCF_000291155.1	IOKDGNDG_01054	InhA1	92.5879	-	-	BtToxin_Digger	100	100	NZ_JH792113.1	1038591	1040978	-	-	-
GCF_000291155.1	IOKDGNDG_04524	InhA1	78.8945	-	-	BtToxin_Digger	100	100	NZ_JH792114.1	1666045	1668432	-	-	-
GCF_000291155.1	IOKDGNDG_05342	Bmp1	55.8559	Xpp	1e-99	BtToxin_Digger	34.906	37.29	NZ_JH792115.1	207338	210202	-	-	-
GCF_000291295.1	AHBFIKML_04550	InhA2	93.8673	-	-	BtToxin_Digger	100	100	NZ_JH791996.1	4448339	4450732	-	-	-
GCF_000291295.1	AHBFIKML_00143	Bmp1	31.0966	-	-	BtToxin_Digger	100	68.421	NZ_JH791996.1	158729	160489	-	-	-
GCF_000291295.1	AHBFIKML_00376	Spp1Aa1	80.2789	Spp	0	BtToxin_Digger; IDOPS	98.047	99.209	NZ_JH791996.1	401360	402898	Blattella germanica:Blattodea		10.1128/AEM.00021-07
GCF_000291295.1	AHBFIKML_02734	Bmp1	76.0274	-	-	BtToxin_Digger	99.32	16.349	NZ_JH791996.1	2634682	2635125	-	-	-
GCF_000291295.1	AHBFIKML_04217	InhA1	75.6281	-	-	BtToxin_Digger	93.979	100	NZ_JH791996.1	4115754	4118297	-	-	-
GCF_000291295.1	AHBFIKML_05348	Bmp1	61.0119	Xpp	3e-109	BtToxin_Digger	31.97	37.626	NZ_JH791998.1	76014	79169	-	-	-
GCF_000291295.1	AHBFIKML_03916	InhA1	94.2211	-	-	BtToxin_Digger	100	100	NZ_JH791996.1	3810367	3812754	-	-	-
GCF_000291295.1	AHBFIKML_02735	Bmp1	80.1724	-	-	BtToxin_Digger	100	38.97	NZ_JH791996.1	2635165	2636205	-	-	-
GCF_000291295.1	AHBFIKML_02249	InhA1	79.7739	-	-	BtToxin_Digger	100	100	NZ_JH791996.1	2185615	2188002	-	-	-
GCF_000291295.1	AHBFIKML_05153	Vpb	-	Vpb	1.5e-27	BtToxin_Digger	-	-	NZ_JH791997.1	93463	95679	-	-	-
GCF_000291315.1	MPDDLBIH_02474	Vpb	-	Vpb	1.1e-29	BtToxin_Digger	-	-	NZ_JH791991.1	2383107	2385323	-	-	-
GCF_000291315.1	MPDDLBIH_05432	InhA1	70.5747	-	-	BtToxin_Digger	100	54.648	NZ_JH791992.1	16567	17871	-	-	-
GCF_000291315.1	MPDDLBIH_04528	InhA1	75.4717	-	-	BtToxin_Digger	100	99.874	NZ_JH791991.1	4421871	4424258	-	-	-
GCF_000291315.1	MPDDLBIH_00223	Bmp1	31.2292	-	-	BtToxin_Digger	100	67.413	NZ_JH791991.1	237639	239399	-	-	-
GCF_000291315.1	MPDDLBIH_05519	Bmp1	60.177	Xpp	4e-108	BtToxin_Digger	32.194	37.962	NZ_JH791992.1	116473	119634	-	-	-
GCF_000291315.1	MPDDLBIH_05097	ChitinaseC	94.6588	-	-	BtToxin_Digger	100	97.965	NZ_JH791991.1	4976565	4978589	-	-	-
GCF_000291315.1	MPDDLBIH_00463	Spp1Aa1	80.0797	Spp	0	BtToxin_Digger; IDOPS	98.047	99.209	NZ_JH791991.1	480747	482285	Blattella germanica:Blattodea		10.1128/AEM.00021-07
GCF_000291315.1	MPDDLBIH_04862	InhA2	94.6183	-	-	BtToxin_Digger	100	100	NZ_JH791991.1	4731245	4733638	-	-	-
GCF_000291315.1	MPDDLBIH_02369	Spp1Aa1	78.7819	Spp	0	BtToxin_Digger; IDOPS	99.804	100	NZ_JH791991.1	2278039	2279571	Blattella germanica:Blattodea		10.1128/AEM.00021-07
GCF_000291315.1	MPDDLBIH_02993	Bmp1	79.4014	-	-	BtToxin_Digger	100	63.606	NZ_JH791991.1	2883330	2885033	-	-	-
GCF_000291315.1	MPDDLBIH_04233	InhA1	92.3367	-	-	BtToxin_Digger	100	100	NZ_JH791991.1	4148510	4150897	-	-	-
GCF_000291335.1	JJGAIFGA_05174	Bmp1	31.2292	-	-	BtToxin_Digger	100	67.413	NZ_JH792011.1	5082791	5084551	-	-	-
GCF_000291335.1	JJGAIFGA_03038	Spp1Aa1	78.7819	Spp	0	BtToxin_Digger; IDOPS	99.804	100	NZ_JH792011.1	3034109	3035641	Blattella germanica:Blattodea		10.1128/AEM.00021-07
GCF_000291335.1	JJGAIFGA_02928	Vpb	-	Vpb	1.1e-29	BtToxin_Digger	-	-	NZ_JH792011.1	2927134	2929350	-	-	-
GCF_000291335.1	JJGAIFGA_04934	Spp1Aa1	80.0797	Spp	0	BtToxin_Digger; IDOPS	98.047	99.209	NZ_JH792011.1	4839742	4841280	Blattella germanica:Blattodea		10.1128/AEM.00021-07
GCF_000291335.1	JJGAIFGA_05408	InhA1	70.5747	-	-	BtToxin_Digger	100	54.648	NZ_JH792012.1	16567	17871	-	-	-
GCF_000291335.1	JJGAIFGA_02409	Bmp1	79.4014	-	-	BtToxin_Digger	100	63.606	NZ_JH792011.1	2427468	2429171	-	-	-
GCF_000291335.1	JJGAIFGA_01171	InhA1	92.3367	-	-	BtToxin_Digger	100	100	NZ_JH792011.1	1160376	1162763	-	-	-
GCF_000291335.1	JJGAIFGA_05495	Bmp1	60.177	Xpp	4e-108	BtToxin_Digger	32.194	37.962	NZ_JH792012.1	116479	119640	-	-	-
GCF_000291335.1	JJGAIFGA_00878	InhA1	75.4717	-	-	BtToxin_Digger	100	99.874	NZ_JH792011.1	886275	888662	-	-	-
GCF_000291335.1	JJGAIFGA_00322	ChitinaseC	94.6588	-	-	BtToxin_Digger	100	97.965	NZ_JH792011.1	326040	328064	-	-	-
GCF_000291335.1	JJGAIFGA_00553	InhA2	94.6183	-	-	BtToxin_Digger	100	100	NZ_JH792011.1	574101	576494	-	-	-
GCF_000293545.1	FMCLHDAM_04037	InhA1	91.8342	-	-	BtToxin_Digger	100	100	NZ_JH804629.1	994413	996800	-	-	-
GCF_000293545.1	FMCLHDAM_00102	Spp1Aa1	79.2829	Spp	0	BtToxin_Digger; IDOPS	98.047	99.209	NZ_JH804628.1	103359	104897	Blattella germanica:Blattodea		10.1128/AEM.00021-07
GCF_000293545.1	FMCLHDAM_00667	InhA1	79.8995	-	-	BtToxin_Digger	100	100	NZ_JH804628.1	646915	649302	-	-	-
GCF_000293545.1	FMCLHDAM_04905	InhA2	92.6158	-	-	BtToxin_Digger	100	100	NZ_JH804630.1	521570	523963	-	-	-
GCF_000293545.1	FMCLHDAM_04994	Bmp1	38.5475	-	-	BtToxin_Digger	98.895	20.045	NZ_JH804631.1	32923	33468	-	-	-
GCF_000293545.1	FMCLHDAM_02814	Bmp1	31.0966	-	-	BtToxin_Digger	100	68.421	NZ_JH804628.1	2690013	2691773	-	-	-
GCF_000293545.1	FMCLHDAM_00196	Bmp1	78.826	-	-	BtToxin_Digger	100	53.415	NZ_JH804628.1	206961	208388	-	-	-
GCF_000293545.1	FMCLHDAM_05527	Bmp1	61.3569	Xpp	1e-112	BtToxin_Digger	32.194	37.962	NZ_JH804632.1	205199	208360	-	-	-
GCF_000293545.1	FMCLHDAM_05769	Tpp80Ab1	32.0635	Tpp	1e-43	BtToxin_Digger	80.769	85.366	NZ_JH804634.1	29906	31078	-	-	-
GCF_000293545.1	FMCLHDAM_04324	InhA1	75.1256	-	-	BtToxin_Digger	100	100	NZ_JH804629.1	1269117	1271507	-	-	-
GCF_000293545.1	FMCLHDAM_00967	Vpb	-	Vpb	1.1e-27	BtToxin_Digger	-	-	NZ_JH804628.1	914331	916640	-	-	-
GCF_000293545.1	FMCLHDAM_02567	Spp1Aa1	79.8805	Spp	0	BtToxin_Digger; IDOPS	98.047	99.209	NZ_JH804628.1	2440842	2442380	Blattella germanica:Blattodea		10.1128/AEM.00021-07
GCF_000293605.1	IILODIJH_01185	InhA1	92.3367	-	-	BtToxin_Digger	100	100	NZ_JH804642.1	1170934	1173321	-	-	-
GCF_000293605.1	IILODIJH_00891	InhA1	75.4717	-	-	BtToxin_Digger	100	99.874	NZ_JH804642.1	896918	899305	-	-	-
GCF_000293605.1	IILODIJH_05631	InhA1	70.5747	-	-	BtToxin_Digger	100	54.648	NZ_JH804643.1	180241	181545	-	-	-
GCF_000293605.1	IILODIJH_02944	Vpb	-	Vpb	1.1e-29	BtToxin_Digger	-	-	NZ_JH804642.1	2936388	2938604	-	-	-
GCF_000293605.1	IILODIJH_00324	ChitinaseC	94.6588	-	-	BtToxin_Digger	100	97.965	NZ_JH804642.1	339681	341705	-	-	-
GCF_000293605.1	IILODIJH_03049	Spp1Aa1	78.7819	Spp	0	BtToxin_Digger; IDOPS	99.804	100	NZ_JH804642.1	3045492	3047024	Blattella germanica:Blattodea		10.1128/AEM.00021-07
GCF_000293605.1	IILODIJH_05025	Spp1Aa1	80.0797	Spp	0	BtToxin_Digger; IDOPS	98.047	99.209	NZ_JH804642.1	4858450	4859988	Blattella germanica:Blattodea		10.1128/AEM.00021-07
GCF_000293605.1	IILODIJH_02423	Bmp1	79.4014	-	-	BtToxin_Digger	100	63.606	NZ_JH804642.1	2436998	2438701	-	-	-
GCF_000293605.1	IILODIJH_05544	Bmp1	60.177	Xpp	4e-108	BtToxin_Digger	32.194	37.962	NZ_JH804643.1	77479	80640	-	-	-
GCF_000293605.1	IILODIJH_00557	InhA2	94.6183	-	-	BtToxin_Digger	100	100	NZ_JH804642.1	588067	590460	-	-	-
GCF_000293605.1	IILODIJH_05264	Bmp1	31.2292	-	-	BtToxin_Digger	100	67.413	NZ_JH804642.1	5101972	5103732	-	-	-
GCF_000293705.1	COIAMIDI_06306	Vpb4Ca1	76.4228	Mtx	2e-125	BtToxin_Digger	40.796	22.242	NZ_JH804678.1	131307	133118	-	-	-
GCF_000293705.1	COIAMIDI_04980	Spp1Aa1	79.8805	Spp	0	BtToxin_Digger; IDOPS	98.047	99.209	NZ_JH804673.1	476911	478449	Blattella germanica:Blattodea		10.1128/AEM.00021-07
GCF_000293705.1	COIAMIDI_00146	InhA2	93.7422	-	-	BtToxin_Digger	100	100	NZ_JH804672.1	148151	150544	-	-	-
GCF_000293705.1	COIAMIDI_05485	Sip1A2	94.2568	Mpp	0	BtToxin_Digger; IDOPS	100	98.339	NZ_JH804674.1	366942	367832	-	-	-
GCF_000293705.1	COIAMIDI_00448	InhA1	75.3459	-	-	BtToxin_Digger	97.906	99.874	NZ_JH804672.1	440011	442449	-	-	-
GCF_000293705.1	COIAMIDI_05497	Tpp	-	Tpp	2.4e-14	BtToxin_Digger	-	-	NZ_JH804674.1	381324	383804	-	-	-
GCF_000293705.1	COIAMIDI_00732	InhA1	94.598	-	-	BtToxin_Digger	100	100	NZ_JH804672.1	719758	722145	-	-	-
GCF_000293705.1	COIAMIDI_02121	Bmp1	79.0493	-	-	BtToxin_Digger	100	63.606	NZ_JH804672.1	2155931	2157634	-	-	-
GCF_000293705.1	COIAMIDI_05684	ChitinaseC	94.9555	-	-	BtToxin_Digger	100	97.965	NZ_JH804675.1	186186	188210	-	-	-
GCF_000293705.1	COIAMIDI_05524	Cry70Bb1	99	Cry	0	BtToxin_Digger; CryProcessor; IDOPS	100	86.38	NZ_JH804674.1	408813	410927	-	-	-
GCF_000398965.1	DMBEFOBD_06258	InhA2	94.7434	-	-	BtToxin_Digger	100	100	NZ_KB976151.1	144020	146413	-	-	-
GCF_000398965.1	DMBEFOBD_02536	Cry70Bb1	99.9	Cry	0	BtToxin_Digger; CryProcessor; IDOPS	99.142	99.264	NZ_KB976136.1	226143	228593	-	-	-
GCF_000398965.1	DMBEFOBD_05193	Spp1Aa1	79.9603	Spp	0	BtToxin_Digger; IDOPS	98.438	99.605	NZ_KB976147.1	411876	413414	Blattella germanica:Blattodea		10.1128/AEM.00021-07
GCF_000398965.1	DMBEFOBD_05876	ChitinaseC	94.8071	-	-	BtToxin_Digger	100	97.965	NZ_KB976149.1	137852	139876	-	-	-
GCF_000398965.1	DMBEFOBD_02589	Bmp1	79.5775	-	-	BtToxin_Digger	100	63.606	NZ_KB976136.1	283797	285500	-	-	-
GCF_000398965.1	DMBEFOBD_04950	Bmp1	31.0924	-	-	BtToxin_Digger	100	66.629	NZ_KB976147.1	164499	166250	-	-	-
GCF_000398965.1	DMBEFOBD_06078	InhA1	72.0201	-	-	BtToxin_Digger	100	100	NZ_KB976150.1	154347	156737	-	-	-
GCF_000398965.1	DMBEFOBD_01287	InhA1	75.2201	-	-	BtToxin_Digger	100	99.874	NZ_KB976125.1	1274925	1277309	-	-	-
GCF_000398965.1	DMBEFOBD_05467	Mpp46Ab1	34.5992	-	-	BtToxin_Digger	93.676	77.961	NZ_KB976148.1	76061	76822	Culex pipiens:Diptera		10.1016/j.ibmb.2017.06.015
GCF_000398965.1	DMBEFOBD_05983	Tpp80Aa1	38.9189	Tpp	8e-91	BtToxin_Digger	100	99.196	NZ_KB976150.1	22091	23197	Culex pipiens pallens:Diptera		10.1016/j.jip.2020.107386
GCF_000398965.1	DMBEFOBD_01017	InhA1	94.3467	-	-	BtToxin_Digger	100	100	NZ_KB976125.1	1005100	1007487	-	-	-
GCF_000398985.1	NFHMDFGO_05423	Sip1A2	93.2432	Mpp	0	BtToxin_Digger; IDOPS	100	98.339	NZ_KB976155.1	110392	111282	-	-	-
GCF_000398985.1	NFHMDFGO_05349	Tpp80Aa1	36.7816	Tpp	8e-76	BtToxin_Digger	96.936	93.298	NZ_KB976155.1	24204	25283	Culex pipiens pallens:Diptera		10.1016/j.jip.2020.107386
GCF_000398985.1	NFHMDFGO_05682	Tpp	-	Tpp	6.5e-14	BtToxin_Digger	-	-	NZ_KB976155.1	387462	389942	-	-	-
GCF_000398985.1	NFHMDFGO_05674	Cry70Bb1	98.9	Cry	0	BtToxin_Digger; CryProcessor; IDOPS	100	99.264	NZ_KB976155.1	375554	377983	-	-	-
GCF_000398985.1	NFHMDFGO_03728	InhA1	94.598	-	-	BtToxin_Digger	100	100	NZ_KB976153.1	1200535	1202922	-	-	-
GCF_000398985.1	NFHMDFGO_04548	ChitinaseC	94.9555	-	-	BtToxin_Digger	100	97.965	NZ_KB976153.1	2026985	2029009	-	-	-
GCF_000398985.1	NFHMDFGO_00077	Bmp1	79.4014	-	-	BtToxin_Digger	100	63.606	NZ_KB976152.1	75506	77209	-	-	-
GCF_000398985.1	NFHMDFGO_04852	Spp1Aa1	79.8805	Spp	0	BtToxin_Digger; IDOPS	98.047	99.209	NZ_KB976154.1	172996	174534	Blattella germanica:Blattodea		10.1128/AEM.00021-07
GCF_000398985.1	NFHMDFGO_04004	InhA1	75.3459	-	-	BtToxin_Digger	97.906	99.874	NZ_KB976153.1	1473740	1476178	-	-	-
GCF_000398985.1	NFHMDFGO_04307	InhA2	93.1164	-	-	BtToxin_Digger	100	100	NZ_KB976153.1	1772921	1775311	-	-	-
GCF_000399045.1	JBFNFGBF_00847	InhA1	75.3459	-	-	BtToxin_Digger	97.906	99.874	NZ_KB976196.1	860254	862692	-	-	-
GCF_000399045.1	JBFNFGBF_00310	ChitinaseC	94.9555	-	-	BtToxin_Digger	100	97.965	NZ_KB976196.1	326607	328631	-	-	-
GCF_000399045.1	JBFNFGBF_03035	Spp1Aa1	79.8805	Spp	0	BtToxin_Digger; IDOPS	97.856	99.209	NZ_KB976196.1	2991139	2992680	Blattella germanica:Blattodea		10.1128/AEM.00021-07
GCF_000399045.1	JBFNFGBF_02278	Tpp	-	Tpp	8.2e-12	BtToxin_Digger	-	-	NZ_KB976196.1	2266149	2268629	-	-	-
GCF_000399045.1	JBFNFGBF_05449	Bmp1	77.5956	Xpp	0	BtToxin_Digger	99.891	100	NZ_KB976200.1	19114	21864	-	-	-
GCF_000399045.1	JBFNFGBF_01172	InhA1	92.3367	-	-	BtToxin_Digger	100	100	NZ_KB976196.1	1162578	1164965	-	-	-
GCF_000399045.1	JBFNFGBF_05850	Tpp80Aa1	29.5385	Tpp	2e-39	BtToxin_Digger	82.908	87.131	NZ_KB976201.1	5253	6431	Culex pipiens pallens:Diptera		10.1016/j.jip.2020.107386
GCF_000399045.1	JBFNFGBF_00551	InhA2	94.6183	-	-	BtToxin_Digger	100	100	NZ_KB976196.1	583235	585628	-	-	-
GCF_000399045.1	JBFNFGBF_02366	Bmp1	79.2254	-	-	BtToxin_Digger	100	63.606	NZ_KB976196.1	2361745	2363448	-	-	-
GCF_000399045.1	JBFNFGBF_05239	Spp1Aa1	80.0797	Spp	0	BtToxin_Digger; IDOPS	98.047	99.209	NZ_KB976199.1	532688	534226	Blattella germanica:Blattodea		10.1128/AEM.00021-07
GCF_000399045.1	JBFNFGBF_02925	Vpb	-	Vpb	1.1e-29	BtToxin_Digger	-	-	NZ_KB976196.1	2890350	2892566	-	-	-
GCF_000399045.1	JBFNFGBF_05856	Spp1Aa1	78.2869	Spp	0	BtToxin_Digger; IDOPS	98.047	99.209	NZ_KB976201.1	12705	14243	Blattella germanica:Blattodea		10.1128/AEM.00021-07
GCF_000399145.1	LBEMMBFN_04534	Vpb4Aa2	35.3038	Vpb	3e-92	BtToxin_Digger	68.045	63.109	NZ_KB976282.1	132151	134838	-	-	-
GCF_000399145.1	LBEMMBFN_02944	InhA2	93.9925	-	-	BtToxin_Digger	100	100	NZ_KB976279.1	981920	984310	-	-	-
GCF_000399145.1	LBEMMBFN_05928	ChitinaseC	94.6588	-	-	BtToxin_Digger	100	97.965	NZ_KB976285.1	162914	164938	-	-	-
GCF_000399145.1	LBEMMBFN_02611	InhA1	75.0943	-	-	BtToxin_Digger	97.786	99.874	NZ_KB976279.1	669196	671637	-	-	-
GCF_000399145.1	LBEMMBFN_01857	InhA1	65.3317	-	-	BtToxin_Digger	100	100	NZ_KB976276.1	15526	17913	-	-	-
GCF_000399145.1	LBEMMBFN_03196	Bmp1	79.4014	-	-	BtToxin_Digger	100	63.606	NZ_KB976280.1	111590	113293	-	-	-
GCF_000399145.1	LBEMMBFN_04195	Bmp1	31.0178	-	-	BtToxin_Digger	100	69.317	NZ_KB976281.1	413550	415310	-	-	-
GCF_000399145.1	LBEMMBFN_03960	Spp1Aa1	80.2789	Spp	0	BtToxin_Digger; IDOPS	98.047	99.209	NZ_KB976281.1	172674	174212	Blattella germanica:Blattodea		10.1128/AEM.00021-07
GCF_000399145.1	LBEMMBFN_02261	InhA1	92.7136	-	-	BtToxin_Digger	100	100	NZ_KB976279.1	339946	342333	-	-	-
GCF_000399245.1	PJEEFMKG_05199	Spp1Aa1	79.9607	Spp	0	BtToxin_Digger; IDOPS	99.804	100	NZ_KB976496.1	17047	18579	Blattella germanica:Blattodea		10.1128/AEM.00021-07
GCF_000399245.1	PJEEFMKG_01180	Bmp1	31.3659	-	-	BtToxin_Digger	100	66.405	NZ_KB976394.1	20284	22044	-	-	-
GCF_000399245.1	PJEEFMKG_05268	InhA1	75	-	-	BtToxin_Digger	97.789	100	NZ_KB976500.1	3048	5492	-	-	-
GCF_000399245.1	PJEEFMKG_02009	Bmp1	79.2254	-	-	BtToxin_Digger	100	63.606	NZ_KB976431.1	71506	73209	-	-	-
GCF_000399245.1	PJEEFMKG_01515	InhA1	92.4419	-	-	BtToxin_Digger	100	86.432	NZ_KB976427.1	240	2303	-	-	-
GCF_000399245.1	PJEEFMKG_01281	Bmp1	56.4263	Xpp	5e-107	BtToxin_Digger	97.853	35.722	NZ_KB976403.1	1283	2263	-	-	-
GCF_000399245.1	PJEEFMKG_03942	InhA2	93.2416	-	-	BtToxin_Digger	100	100	NZ_KB976462.1	52464	54857	-	-	-
GCF_000399245.1	PJEEFMKG_04170	InhA1	78.8945	-	-	BtToxin_Digger	100	100	NZ_KB976467.1	9566	11953	-	-	-
GCF_000399245.1	PJEEFMKG_00614	Bmp1	56.7039	Xpp	3e-105	BtToxin_Digger	36.419	40.09	NZ_KB976352.1	8737	11688	-	-	-
GCF_000399245.1	PJEEFMKG_05361	Vpb	-	Vpb	3.1e-28	BtToxin_Digger	-	-	NZ_KB976505.1	6060	8369	-	-	-
GCF_000399425.1	FHMGAEHP_01044	InhA1	75.2201	-	-	BtToxin_Digger	97.786	99.874	NZ_KB976677.1	234625	237066	-	-	-
GCF_000399425.1	FHMGAEHP_03139	Spp1Aa1	79.1749	Spp	0	BtToxin_Digger; IDOPS	99.804	100	NZ_KB976677.1	2283840	2285372	Blattella germanica:Blattodea		10.1128/AEM.00021-07
GCF_000399425.1	FHMGAEHP_04986	Spp1Aa1	80.0797	Spp	0	BtToxin_Digger; IDOPS	98.047	99.209	NZ_KB976678.1	175374	176912	Blattella germanica:Blattodea		10.1128/AEM.00021-07
GCF_000399425.1	FHMGAEHP_05228	Bmp1	31.2292	-	-	BtToxin_Digger	100	67.413	NZ_KB976678.1	426971	428731	-	-	-
GCF_000399425.1	FHMGAEHP_02541	Bmp1	79.5775	-	-	BtToxin_Digger	100	63.606	NZ_KB976677.1	1722836	1724539	-	-	-
GCF_000399425.1	FHMGAEHP_05888	ChitinaseC	94.8071	-	-	BtToxin_Digger	100	97.965	NZ_KB976690.1	123039	125063	-	-	-
GCF_000399425.1	FHMGAEHP_01330	InhA1	92.3367	-	-	BtToxin_Digger	100	100	NZ_KB976677.1	517424	519811	-	-	-
GCF_000399425.1	FHMGAEHP_06113	InhA2	94.1176	-	-	BtToxin_Digger	100	100	NZ_KB976691.1	151530	153920	-	-	-
GCF_000399425.1	FHMGAEHP_00250	Vpb	-	Vpb	6.3e-26	BtToxin_Digger	-	-	NZ_KB976675.1	119657	121822	-	-	-
GCF_000399425.1	FHMGAEHP_00648	Vpb4Ca1	67.1533	Mtx	2e-51	BtToxin_Digger	26.602	12.387	NZ_KB976675.1	620064	621611	-	-	-
GCF_000399525.1	DMNKNGEH_02680	Bmp1	79.5775	-	-	BtToxin_Digger	100	63.606	NZ_KB976798.1	1442601	1444304	-	-	-
GCF_000399525.1	DMNKNGEH_03182	InhA1	79.397	-	-	BtToxin_Digger	100	100	NZ_KB976798.1	1933811	1936198	-	-	-
GCF_000399525.1	DMNKNGEH_03504	Vpb	-	Vpb	1.1e-27	BtToxin_Digger	-	-	NZ_KB976798.1	2224777	2227086	-	-	-
GCF_000399525.1	DMNKNGEH_01086	InhA1	75.1256	-	-	BtToxin_Digger	97.789	100	NZ_KB976795.1	238490	240934	-	-	-
GCF_000399525.1	DMNKNGEH_00633	Vpb	-	Vpb	1.1e-25	BtToxin_Digger	-	-	NZ_KB976794.1	27870	30053	-	-	-
GCF_000399525.1	DMNKNGEH_01502	InhA1	92.2111	-	-	BtToxin_Digger	100	100	NZ_KB976798.1	274869	277256	-	-	-
GCF_000399525.1	DMNKNGEH_05611	Bmp1	31.0966	-	-	BtToxin_Digger	100	68.421	NZ_KB976800.1	1768828	1770588	-	-	-
GCF_000399525.1	DMNKNGEH_00547	InhA2	92.9912	-	-	BtToxin_Digger	100	100	NZ_KB976793.1	449855	452248	-	-	-
GCF_000399525.1	DMNKNGEH_05376	Spp1Aa1	80.0797	Spp	0	BtToxin_Digger; IDOPS	98.047	99.209	NZ_KB976800.1	1523024	1524562	Blattella germanica:Blattodea		10.1128/AEM.00021-07
GCF_000496285.1	JFMNLDML_04004	InhA1	93.3417	-	-	BtToxin_Digger	100	100	NC_022781.1	3847805	3850192	-	-	-
GCF_000496285.1	JFMNLDML_03173	ChitinaseC	94.5614	-	-	BtToxin_Digger	100	82.849	NC_022781.1	3041507	3043219	-	-	-
GCF_000496285.1	JFMNLDML_00621	Bmp1	61.6197	-	-	BtToxin_Digger	100	63.606	NC_022781.1	589234	590931	-	-	-
GCF_000496285.1	JFMNLDML_02614	Bmp1	30.5882	-	-	BtToxin_Digger	100	66.629	NC_022781.1	2477998	2479746	-	-	-
GCF_000496285.1	JFMNLDML_00027	Bmp1	78.6972	-	-	BtToxin_Digger	100	63.606	NC_022781.1	33034	34737	-	-	-
GCF_000496285.1	JFMNLDML_03736	InhA1	73.4483	-	-	BtToxin_Digger	100	72.864	NC_022781.1	3595633	3597372	-	-	-
GCF_000496285.1	JFMNLDML_00388	InhA1	78.7688	-	-	BtToxin_Digger	100	100	NC_022781.1	361682	364069	-	-	-
GCF_000496285.1	JFMNLDML_05081	Vpb	-	Vpb	5.1e-30	BtToxin_Digger	-	-	NC_022781.1	4921665	4923881	-	-	-
GCF_000496285.1	JFMNLDML_00622	Enhancin	93.531	-	-	BtToxin_Digger	100	100	NC_022781.1	591081	593309	-	-	-
GCF_000496285.1	JFMNLDML_03737	InhA1	80.9249	-	-	BtToxin_Digger	100	21.734	NC_022781.1	3597495	3598016	-	-	-
GCF_000496285.1	JFMNLDML_03418	InhA2	96.4956	-	-	BtToxin_Digger	100	100	NC_022781.1	3295804	3298203	-	-	-
GCF_000513155.1	DDDLGKDE_01084	ChitinaseC	94.6588	-	-	BtToxin_Digger	100	97.965	NZ_BAUY01000064.1	8922	10946	-	-	-
GCF_000513155.1	DDDLGKDE_01300	InhA2	93.8673	-	-	BtToxin_Digger	100	100	NZ_BAUY01000056.1	52066	54456	-	-	-
GCF_000513155.1	DDDLGKDE_00110	Vpa	-	Vpa	5.9e-32	BtToxin_Digger	-	-	NZ_BAUY01000084.1	1143	2687	-	-	-
GCF_000513155.1	DDDLGKDE_02513	Bmp1	31.5162	-	-	BtToxin_Digger	100	65.733	NZ_BAUY01000041.1	65537	67297	-	-	-
GCF_000513155.1	DDDLGKDE_05508	Vpb	-	Vpb	2.3e-28	BtToxin_Digger	-	-	NZ_BAUY01000002.1	20356	22542	-	-	-
GCF_000513155.1	DDDLGKDE_00793	InhA1	74.717	-	-	BtToxin_Digger	100	99.874	NZ_BAUY01000069.1	2156	4540	-	-	-
GCF_000513155.1	DDDLGKDE_01906	InhA1	92.3367	-	-	BtToxin_Digger	100	100	NZ_BAUY01000046.1	49259	51646	-	-	-
GCF_000513155.1	DDDLGKDE_04974	Bmp1	79.5775	-	-	BtToxin_Digger	100	63.606	NZ_BAUY01000005.1	139823	141526	-	-	-
GCF_000513155.1	DDDLGKDE_02770	Spp1Aa1	80.0797	Spp	0	BtToxin_Digger; IDOPS	98.047	99.209	NZ_BAUY01000037.1	5274	6812	Blattella germanica:Blattodea		10.1128/AEM.00021-07
GCF_000517985.1	GBGDHCEA_04040	InhA2	94.6183	-	-	BtToxin_Digger	100	100	NZ_ASPY01000088.1	155035	157428	-	-	-
GCF_000517985.1	GBGDHCEA_01128	Cry70Bb1	98.9	Cry	0	BtToxin_Digger; CryProcessor; IDOPS	100	99.264	NZ_ASPY01000026.1	693	3122	-	-	-
GCF_000517985.1	GBGDHCEA_00395	Sip1A2	93.2432	Mpp	0	BtToxin_Digger; IDOPS	100	98.339	NZ_ASPY01000009.1	2339	3229	-	-	-
GCF_000517985.1	GBGDHCEA_01009	Bmp1	79.2254	-	-	BtToxin_Digger	100	63.606	NZ_ASPY01000022.1	338421	340124	-	-	-
GCF_000517985.1	GBGDHCEA_00624	Vpb	-	Vpb	1.1e-22	BtToxin_Digger	-	-	NZ_ASPY01000019.1	20371	20604	-	-	-
GCF_000517985.1	GBGDHCEA_03680	InhA1	75.0943	-	-	BtToxin_Digger	97.906	99.874	NZ_ASPY01000073.1	54081	56519	-	-	-
GCF_000517985.1	GBGDHCEA_00446	Cry18Ca1	33.8192	Cry	8e-95	BtToxin_Digger	97.582	98.705	NZ_ASPY01000010.1	23512	25623	-	-	-
GCF_000517985.1	GBGDHCEA_01168	Spp1Aa2	80.7692	Spp	3e-61	BtToxin_Digger	98.113	20.758	NZ_ASPY01000027.1	34190	34510	Blattella germanica:Blattodea		10.1128/AEM.00021-07
GCF_000517985.1	GBGDHCEA_00012	ChitinaseC	94.8071	-	-	BtToxin_Digger	100	97.965	NZ_ASPY01000001.1	9380	11404	-	-	-
GCF_000517985.1	GBGDHCEA_01099	Tpp	-	Tpp	4.1e-12	BtToxin_Digger	-	-	NZ_ASPY01000022.1	432794	435274	-	-	-
GCF_000517985.1	GBGDHCEA_03302	Vpb	-	Vpb	1.2e-29	BtToxin_Digger	-	-	NZ_ASPY01000061.1	101365	103581	-	-	-
GCF_000517985.1	GBGDHCEA_02906	InhA1	92.3367	-	-	BtToxin_Digger	100	100	NZ_ASPY01000059.1	112770	115157	-	-	-
GCF_000517985.1	GBGDHCEA_03392	Spp1Aa1	79.8077	Spp	3e-61	BtToxin_Digger	97.196	20.553	NZ_ASPY01000063.1	56864	57187	Blattella germanica:Blattodea		10.1128/AEM.00021-07
GCF_000517985.1	GBGDHCEA_04403	Bmp1	31.0631	-	-	BtToxin_Digger	100	67.413	NZ_ASPY01000107.1	31527	33287	-	-	-
GCF_000633475.1	NBBHMPJO_01017	Bmp1	65.493	-	-	BtToxin_Digger	100	15.901	NZ_AYMH01000012.1	14271	14693	-	-	-
GCF_000633475.1	NBBHMPJO_05265	InhA1	94.0955	-	-	BtToxin_Digger	100	100	NZ_AYMH01000070.1	78865	81252	-	-	-
GCF_000633475.1	NBBHMPJO_04607	Vpb	-	Vpb	2.8e-28	BtToxin_Digger	-	-	NZ_AYMH01000054.1	51477	53786	-	-	-
GCF_000633475.1	NBBHMPJO_03253	InhA1	75.4078	-	-	BtToxin_Digger	100	100	NZ_AYMH01000037.1	70326	72713	-	-	-
GCF_000633475.1	NBBHMPJO_04947	Bmp1	78.3607	-	-	BtToxin_Digger	99.891	100	NZ_AYMH01000065.1	9370	12120	-	-	-
GCF_000633475.1	NBBHMPJO_00144	Bmp1	31.9218	-	-	BtToxin_Digger	100	68.757	NZ_AYMH01000001.1	153125	154885	-	-	-
GCF_000633475.1	NBBHMPJO_03775	InhA2	93.3667	-	-	BtToxin_Digger	100	100	NZ_AYMH01000042.1	141056	143455	-	-	-
GCF_000633475.1	NBBHMPJO_05649	Spp1Aa1	76.9231	Spp	8e-59	BtToxin_Digger	98.113	20.553	NZ_AYMH01000088.1	846	1166	Blattella germanica:Blattodea		10.1128/AEM.00021-07
GCF_000633475.1	NBBHMPJO_01016	Bmp1	49.0566	-	-	BtToxin_Digger	100	29.675	NZ_AYMH01000012.1	13230	13934	-	-	-
GCF_000633475.1	NBBHMPJO_01211	InhA1	78.5176	-	-	BtToxin_Digger	100	100	NZ_AYMH01000015.1	19992	22379	-	-	-
GCF_000633475.1	NBBHMPJO_03026	Spp1Aa1	73.7557	Spp	1e-123	BtToxin_Digger	100	43.676	NZ_AYMH01000032.1	14035	14700	Blattella germanica:Blattodea		10.1128/AEM.00021-07
GCF_000633475.1	NBBHMPJO_04424	Spp1Aa1	82.0789	Spp	7e-175	BtToxin_Digger	100	55.138	NZ_AYMH01000048.1	15970	16809	Blattella germanica:Blattodea		10.1128/AEM.00021-07
GCF_000633475.1	NBBHMPJO_05633	Spp1Aa1	76.9231	Spp	9e-60	BtToxin_Digger	98.113	20.553	NZ_AYMH01000087.1	302	622	Blattella germanica:Blattodea		10.1128/AEM.00021-07
GCF_000775975.1	DPCMKOBJ_02366	Bmp1	79.5775	-	-	BtToxin_Digger	100	63.606	NZ_CP009746.1	2254092	2255795	-	-	-
GCF_000775975.1	DPCMKOBJ_05215	Vpa	-	Vpa	5.9e-32	BtToxin_Digger	-	-	NZ_CP009746.1	5164279	5165823	-	-	-
GCF_000775975.1	DPCMKOBJ_03906	InhA1	74.717	-	-	BtToxin_Digger	100	99.874	NZ_CP009746.1	3803693	3806077	-	-	-
GCF_000775975.1	DPCMKOBJ_03618	InhA1	92.3367	-	-	BtToxin_Digger	100	100	NZ_CP009746.1	3528934	3531321	-	-	-
GCF_000775975.1	DPCMKOBJ_01910	Vpb	-	Vpb	9.1e-28	BtToxin_Digger	-	-	NZ_CP009746.1	1824168	1826354	-	-	-
GCF_000775975.1	DPCMKOBJ_04534	Spp1Aa1	80.0797	Spp	0	BtToxin_Digger; IDOPS	98.047	99.209	NZ_CP009746.1	4441583	4443121	Blattella germanica:Blattodea		10.1128/AEM.00021-07
GCF_000775975.1	DPCMKOBJ_05597	Vpb4Ca1	35.4354	Vpb	2e-97	BtToxin_Digger	100	60.217	NZ_CP009746.1	5531427	5533400	-	-	-
GCF_000775975.1	DPCMKOBJ_05048	ChitinaseC	94.6588	-	-	BtToxin_Digger	100	97.965	NZ_CP009746.1	4953065	4955089	-	-	-
GCF_000775975.1	DPCMKOBJ_04297	Bmp1	31.5162	-	-	BtToxin_Digger	100	65.733	NZ_CP009746.1	4198042	4199802	-	-	-
GCF_000775975.1	DPCMKOBJ_05216	Vpb1Aa1	39.3665	Vpb	2e-34	BtToxin_Digger	59.569	25	NZ_CP009746.1	5166425	5167540	-	-	-
GCF_000775975.1	DPCMKOBJ_04772	InhA2	93.8673	-	-	BtToxin_Digger	100	100	NZ_CP009746.1	4664493	4666883	-	-	-
GCF_000775975.1	DPCMKOBJ_05217	Vpb4Ca1	35.4354	Vpb	2e-95	BtToxin_Digger	73.591	60.217	NZ_CP009746.1	5168004	5170721	-	-	-
GCF_000832605.1	CPDPMEIB_02860	Vpb	-	Vpb	1.1e-29	BtToxin_Digger	-	-	NZ_CP009692.1	2748261	2750477	-	-	-
GCF_000832605.1	CPDPMEIB_00082	ChitinaseC	94.8071	-	-	BtToxin_Digger	100	97.965	NZ_CP009692.1	82009	84033	-	-	-
GCF_000832605.1	CPDPMEIB_04612	InhA1	92.3367	-	-	BtToxin_Digger	100	100	NZ_CP009692.1	4472722	4475109	-	-	-
GCF_000832605.1	CPDPMEIB_03406	Bmp1	79.2254	-	-	BtToxin_Digger	100	63.606	NZ_CP009692.1	3262815	3264518	-	-	-
GCF_000832605.1	CPDPMEIB_05462	Bmp1	77.5956	Xpp	0	BtToxin_Digger	99.891	100	NZ_CP009691.1	34645	37395	-	-	-
GCF_000832605.1	CPDPMEIB_02741	Spp1Aa1	79.8805	Spp	0	BtToxin_Digger; IDOPS	97.856	99.209	NZ_CP009692.1	2637816	2639357	Blattella germanica:Blattodea		10.1128/AEM.00021-07
GCF_000832605.1	CPDPMEIB_04916	InhA1	75.2201	-	-	BtToxin_Digger	97.906	99.874	NZ_CP009692.1	4758128	4760566	-	-	-
GCF_000832605.1	CPDPMEIB_05245	InhA2	94.6183	-	-	BtToxin_Digger	100	100	NZ_CP009692.1	5058010	5060403	-	-	-
GCF_000832605.1	CPDPMEIB_00929	Spp1Aa1	80.0797	Spp	0	BtToxin_Digger; IDOPS	98.047	99.209	NZ_CP009692.1	925415	926953	Blattella germanica:Blattodea		10.1128/AEM.00021-07
GCF_000832605.1	CPDPMEIB_03491	Tpp	-	Tpp	4.1e-12	BtToxin_Digger	-	-	NZ_CP009692.1	3356870	3359350	-	-	-
GCF_000931375.1	JINOJPFJ_04048	Vpb	-	Vpb	8.7e-30	BtToxin_Digger	-	-	NZ_JYFS01000085.1	17226	19442	-	-	-
GCF_000931375.1	JINOJPFJ_01862	InhA1	75.2201	-	-	BtToxin_Digger	97.906	99.874	NZ_JYFS01000043.1	27508	29946	-	-	-
GCF_000931375.1	JINOJPFJ_05493	Bmp1	79.2254	-	-	BtToxin_Digger	100	63.606	NZ_JYFS01000029.1	336	2039	-	-	-
GCF_000931375.1	JINOJPFJ_05408	Spp1Aa1	79.3713	Spp	0	BtToxin_Digger; IDOPS	99.804	100	NZ_JYFS01000074.1	98378	99910	Blattella germanica:Blattodea		10.1128/AEM.00021-07
GCF_000931375.1	JINOJPFJ_04458	InhA2	94.368	-	-	BtToxin_Digger	100	100	NZ_JYFS01000098.1	193597	195990	-	-	-
GCF_000931375.1	JINOJPFJ_03650	Spp1Aa1	80.2789	Spp	0	BtToxin_Digger; IDOPS	98.047	99.209	NZ_JYFS01000020.1	170858	172396	Blattella germanica:Blattodea		10.1128/AEM.00021-07
GCF_000931375.1	JINOJPFJ_02276	InhA1	92.5879	-	-	BtToxin_Digger	100	100	NZ_JYFS01000003.1	133565	135952	-	-	-
GCF_000931375.1	JINOJPFJ_02840	Bmp1	31.8408	-	-	BtToxin_Digger	100	67.525	NZ_JYFS01000010.1	9444	11204	-	-	-
GCF_000931375.1	JINOJPFJ_05877	Spp1Aa1	78.0335	Spp	0	BtToxin_Digger	92.1	94.466	NZ_JYFS01000018.1	1497	3056	Blattella germanica:Blattodea		10.1128/AEM.00021-07
GCF_000931375.1	JINOJPFJ_02631	Bmp1	77.5956	Xpp	0	BtToxin_Digger	99.891	100	NZ_JYFS01000051.1	11687	14437	-	-	-
GCF_000931375.1	JINOJPFJ_02700	Bmp1	46.4912	Xpp	8e-81	BtToxin_Digger	84.236	38.298	NZ_JYFS01000051.1	86582	87802	-	-	-
GCF_000931375.1	JINOJPFJ_02727	Bmp1	59.7796	Xpp	4e-123	BtToxin_Digger	49.388	40.649	NZ_JYFS01000051.1	107517	109724	-	-	-
GCF_001043575.1	LAJEFNJC_02489	Bmp1	78.3607	Xpp	0	BtToxin_Digger	99.891	100	NZ_LDUK01000023.1	1821	4571	-	-	-
GCF_001043575.1	LAJEFNJC_03782	InhA1	78.392	-	-	BtToxin_Digger	100	100	NZ_LDUK01000044.1	6446	8833	-	-	-
GCF_001043575.1	LAJEFNJC_04426	Spp1Aa1	77.4194	Spp	8e-166	BtToxin_Digger	100	55.138	NZ_LDUK01000050.1	74	913	Blattella germanica:Blattodea		10.1128/AEM.00021-07
GCF_001043575.1	LAJEFNJC_04972	Vpb	-	Vpb	5.9e-28	BtToxin_Digger	-	-	NZ_LDUK01000061.1	23929	26238	-	-	-
GCF_001043575.1	LAJEFNJC_00086	InhA1	95.3518	-	-	BtToxin_Digger	100	100	NZ_LDUK01000001.1	78404	80794	-	-	-
GCF_001043575.1	LAJEFNJC_02873	Spp1Aa1	80	Spp	0	BtToxin_Digger	100	81.028	NZ_LDUK01000030.1	145	1377	Blattella germanica:Blattodea		10.1128/AEM.00021-07
GCF_001043575.1	LAJEFNJC_03550	Bmp1	31.3505	-	-	BtToxin_Digger	100	69.653	NZ_LDUK01000040.1	49325	51085	-	-	-
GCF_001043575.1	LAJEFNJC_03450	InhA2	93.1164	-	-	BtToxin_Digger	100	100	NZ_LDUK01000004.1	139869	142268	-	-	-
GCF_001043575.1	LAJEFNJC_05338	Vpb	-	Vpb	3.9e-27	BtToxin_Digger	-	-	NZ_LDUK01000007.1	139491	141779	-	-	-
GCF_001043575.1	LAJEFNJC_00348	InhA1	75.8491	-	-	BtToxin_Digger	100	99.874	NZ_LDUK01000001.1	333574	335961	-	-	-
GCF_001044775.1	AAIHIFPJ_00833	InhA1	74.9686	-	-	BtToxin_Digger	100	99.874	NZ_LABJ01000010.1	239188	241572	-	-	-
GCF_001044775.1	AAIHIFPJ_00341	InhA2	96.4956	-	-	BtToxin_Digger	100	100	NZ_LABJ01000005.1	54903	57302	-	-	-
GCF_001044775.1	AAIHIFPJ_01098	InhA1	93.3417	-	-	BtToxin_Digger	100	100	NZ_LABJ01000010.1	491377	493764	-	-	-
GCF_001044775.1	AAIHIFPJ_01675	Bmp1	78.6972	-	-	BtToxin_Digger	100	63.606	NZ_LABJ01000012.1	155771	157474	-	-	-
GCF_001044775.1	AAIHIFPJ_03338	ChitinaseC	94.2136	-	-	BtToxin_Digger	100	97.965	NZ_LABJ01000019.1	11117	13141	-	-	-
GCF_001044775.1	AAIHIFPJ_03093	Bmp1	30.5882	-	-	BtToxin_Digger	100	66.629	NZ_LABJ01000001.1	7097	8845	-	-	-
GCF_001044775.1	AAIHIFPJ_02659	Spp1Aa1	78.8618	Spp	0	BtToxin_Digger; IDOPS	99.595	97.233	NZ_LABJ01000017.1	89110	90594	Blattella germanica:Blattodea		10.1128/AEM.00021-07
GCF_001044775.1	AAIHIFPJ_02748	Bmp1	61.6197	-	-	BtToxin_Digger	100	63.606	NZ_LABJ01000017.1	167281	168978	-	-	-
GCF_001044775.1	AAIHIFPJ_02749	Enhancin	93.531	-	-	BtToxin_Digger	100	100	NZ_LABJ01000017.1	169128	171356	-	-	-
GCF_001044775.1	AAIHIFPJ_02077	InhA1	78.7688	-	-	BtToxin_Digger	100	100	NZ_LABJ01000013.1	78587	80974	-	-	-
GCF_001044775.1	AAIHIFPJ_03500	Vpb	-	Vpb	5.1e-30	BtToxin_Digger	-	-	NZ_LABJ01000023.1	13432	15648	-	-	-
GCF_001044935.1	HFCIIEAG_05198	InhA1	92.3367	-	-	BtToxin_Digger	100	100	NZ_LABT01000038.1	429767	432154	-	-	-
GCF_001044935.1	HFCIIEAG_00366	Spp1Aa1	79.8805	Spp	0	BtToxin_Digger; IDOPS	97.856	99.209	NZ_LABT01000005.1	159	1700	Blattella germanica:Blattodea		10.1128/AEM.00021-07
GCF_001044935.1	HFCIIEAG_01034	Bmp1	79.2254	-	-	BtToxin_Digger	100	63.606	NZ_LABT01000005.1	629663	631366	-	-	-
GCF_001044935.1	HFCIIEAG_00194	Spp1Aa1	80.0797	Spp	0	BtToxin_Digger; IDOPS	98.047	99.209	NZ_LABT01000004.1	159	1697	Blattella germanica:Blattodea		10.1128/AEM.00021-07
GCF_001044935.1	HFCIIEAG_03295	Vip3Aa26	28.7356	Vip	1e-71	BtToxin_Digger	72.576	88.213	NZ_LABT01000031.1	20694	23573	Aedes aegypti:Diptera; Agrotis ipsilon:Lepidoptera; Agrotis segetum:Lepidoptera; Bombyx mori:Lepidoptera; Chilo suppresallis:Lepidoptera; Chrysodeixis includens:Lepidoptera; Conogethes punctiferalis:Lepidoptera; Dendrolimus pini:Lepidoptera; Diatraea flavipennella:Lepidoptera; Ectomyelois ceratoniae:Lepidoptera; Ephestia kuehniella:Lepidoptera; Ephestia kuehniella? :Lepidoptera; Grapholita molest…	Culex quinquefasciatus:Diptera; Prays oleae:Lepidoptera; Spodoptera exigua:Lepidoptera	10.1002/ps.4223; 10.1002/ps.4805; 10.1002/ps.6157; 10.1002/ps.6224; 10.1007/s00253-008-1613-0; 10.1007/s00253-012-4213-y; 10.1007/s00284-011-0070-7; 10.1007/s00284-012-0201-9; 10.1007/s00284-017-1233-y; 10.1007/s00284-018-1578-x; 10.1007/s10646-015-1517-6; 10.1007/s12010-014-1393-1; 10.1007/s12010-019-02952-z; 10.1007/s12033-009-9178-4; 10.1007/s13562-012-0148-8; 10.1016/S0022-2011(02)00035-6; 10…
GCF_001044935.1	HFCIIEAG_05505	Spp1Aa1	78.2869	Spp	0	BtToxin_Digger; IDOPS	98.047	99.209	NZ_LABT01000039.1	22166	23704	Blattella germanica:Blattodea		10.1128/AEM.00021-07
GCF_001044935.1	HFCIIEAG_00474	Vpb	-	Vpb	1.1e-29	BtToxin_Digger	-	-	NZ_LABT01000005.1	100420	102636	-	-	-
GCF_001044935.1	HFCIIEAG_01597	InhA1	75.3459	-	-	BtToxin_Digger	97.906	99.874	NZ_LABT01000008.1	45148	47586	-	-	-
GCF_001044935.1	HFCIIEAG_03297	Tpp80Aa1	34.957	Tpp	2e-64	BtToxin_Digger	98.034	93.566	NZ_LABT01000031.1	25078	26148	Culex pipiens pallens:Diptera		10.1016/j.jip.2020.107386
GCF_001044935.1	HFCIIEAG_01122	Tpp	-	Tpp	8.2e-12	BtToxin_Digger	-	-	NZ_LABT01000005.1	724491	726971	-	-	-
GCF_001044935.1	HFCIIEAG_02127	InhA2	94.6183	-	-	BtToxin_Digger	100	100	NZ_LABT01000015.1	131277	133670	-	-	-
GCF_001044935.1	HFCIIEAG_02463	ChitinaseC	94.9555	-	-	BtToxin_Digger	100	97.965	NZ_LABT01000018.1	9357	11381	-	-	-
GCF_001044935.1	HFCIIEAG_03020	Bmp1	77.4863	Xpp	0	BtToxin_Digger	99.891	100	NZ_LABT01000024.1	20302	23052	-	-	-
GCF_001484805.1	CJMEHALD_05538	Spp1Aa1	78.2869	Spp	0	BtToxin_Digger; IDOPS	98.047	99.209	NZ_LLWA01000229.1	7074	8612	Blattella germanica:Blattodea		10.1128/AEM.00021-07
GCF_001484805.1	CJMEHALD_00970	ChitinaseC	95.3629	-	-	BtToxin_Digger	98.805	72.093	NZ_LLWA01000132.1	9328	10836	-	-	-
GCF_001484805.1	CJMEHALD_00971	ChitinaseB	87.5912	-	-	BtToxin_Digger	100	20.326	NZ_LLWA01000132.1	10938	11351	-	-	-
GCF_001484805.1	CJMEHALD_01830	Vpb	-	Vpb	1.1e-29	BtToxin_Digger	-	-	NZ_LLWA01000150.1	373468	375684	-	-	-
GCF_001484805.1	CJMEHALD_03833	InhA1	78.0488	-	-	BtToxin_Digger	100	30.905	NZ_LLWA01000180.1	911	1651	-	-	-
GCF_001484805.1	CJMEHALD_05802	Bmp1	79.2254	-	-	BtToxin_Digger	100	63.606	NZ_LLWA01000071.1	92799	94502	-	-	-
GCF_001484805.1	CJMEHALD_03556	InhA1	92.3367	-	-	BtToxin_Digger	100	100	NZ_LLWA01000032.1	29198	31585	-	-	-
GCF_001484805.1	CJMEHALD_05285	InhA2	94.4931	-	-	BtToxin_Digger	100	100	NZ_LLWA01000058.1	41103	43496	-	-	-
GCF_001484805.1	CJMEHALD_05959	Tpp	-	Tpp	4.1e-12	BtToxin_Digger	-	-	NZ_LLWA01000071.1	247808	250288	-	-	-
GCF_001484805.1	CJMEHALD_05076	Bmp1	77.5956	Xpp	0	BtToxin_Digger	99.891	100	NZ_LLWA01000220.1	41892	44642	-	-	-
GCF_001541985.1	FPNNJLFG_05880	Bmp1	79.4014	-	-	BtToxin_Digger	100	63.606	NZ_LRPH01000114.1	3423	5126	-	-	-
GCF_001541985.1	FPNNJLFG_00722	Spp1Aa1	80.0797	Spp	0	BtToxin_Digger; IDOPS	98.047	99.209	NZ_LRPH01000027.1	279026	280564	Blattella germanica:Blattodea		10.1128/AEM.00021-07
GCF_001541985.1	FPNNJLFG_05960	ChitinaseC	94.8071	-	-	BtToxin_Digger	100	97.965	NZ_LRPH01000116.1	9399	11423	-	-	-
GCF_001541985.1	FPNNJLFG_05064	InhA2	93.617	-	-	BtToxin_Digger	100	100	NZ_LRPH01000088.1	3316	5715	-	-	-
GCF_001541985.1	FPNNJLFG_01165	Spp1Aa1	81.2796	Spp	0	BtToxin_Digger	100	83.399	NZ_LRPH01000032.1	4216	5484	Blattella germanica:Blattodea		10.1128/AEM.00021-07
GCF_001541985.1	FPNNJLFG_02032	Vpb	-	Vpb	6.2e-29	BtToxin_Digger	-	-	NZ_LRPH01000039.1	99162	101378	-	-	-
GCF_001541985.1	FPNNJLFG_05661	Spp1Aa1	77.7143	Spp	2e-104	BtToxin_Digger	93.085	34.585	NZ_LRPH01000104.1	335	901	Blattella germanica:Blattodea		10.1128/AEM.00021-07
GCF_001541985.1	FPNNJLFG_03840	InhA1	74.8428	-	-	BtToxin_Digger	100	99.874	NZ_LRPH01000069.1	73926	76310	-	-	-
GCF_001541985.1	FPNNJLFG_00475	Bmp1	31.3953	-	-	BtToxin_Digger	100	67.413	NZ_LRPH01000027.1	17188	18948	-	-	-
GCF_001541985.1	FPNNJLFG_04532	InhA1	91.9598	-	-	BtToxin_Digger	100	100	NZ_LRPH01000080.1	58916	61303	-	-	-
GCF_001619505.1	JCMJBFEM_05371	Bmp1	57.2626	Xpp	7e-103	BtToxin_Digger	33.396	40.09	NZ_LJKG01000023.1	2597	5815	-	-	-
GCF_001619505.1	JCMJBFEM_05635	Vpb	-	Vpb	2.3e-29	BtToxin_Digger	-	-	NZ_LJKG01000086.1	563	2779	-	-	-
GCF_001619505.1	JCMJBFEM_01831	InhA1	75.4717	-	-	BtToxin_Digger	100	99.874	NZ_LJKG01000111.1	128726	131113	-	-	-
GCF_001619505.1	JCMJBFEM_03358	ChitinaseC	95.1039	-	-	BtToxin_Digger	100	97.965	NZ_LJKG01000078.1	112847	114871	-	-	-
GCF_001619505.1	JCMJBFEM_02281	Bmp1	31.2292	-	-	BtToxin_Digger	100	67.413	NZ_LJKG01000001.1	97159	98919	-	-	-
GCF_001619505.1	JCMJBFEM_00477	InhA1	92.3367	-	-	BtToxin_Digger	100	100	NZ_LJKG01000058.1	456260	458647	-	-	-
GCF_001619505.1	JCMJBFEM_03720	Tpp	-	Tpp	2.4e-14	BtToxin_Digger	-	-	NZ_LJKG01000002.1	7324	9804	-	-	-
GCF_001619505.1	JCMJBFEM_04657	Vpb	-	Vpb	1.7e-25	BtToxin_Digger	-	-	NZ_LJKG01000047.1	4277	6442	-	-	-
GCF_001619505.1	JCMJBFEM_03949	Bmp1	79.4014	-	-	BtToxin_Digger	100	63.606	NZ_LJKG01000063.1	149768	151471	-	-	-
GCF_001619505.1	JCMJBFEM_01348	InhA2	94.1176	-	-	BtToxin_Digger	100	100	NZ_LJKG01000012.1	85484	87877	-	-	-
GCF_001619505.1	JCMJBFEM_02669	Spp1Aa1	80.0797	Spp	0	BtToxin_Digger; IDOPS	98.047	99.209	NZ_LJKG01000053.1	41679	43217	Blattella germanica:Blattodea		10.1128/AEM.00021-07
GCF_001619505.1	JCMJBFEM_04206	InhA1	70.5747	-	-	BtToxin_Digger	100	54.648	NZ_LJKG01000096.1	1453	2757	-	-	-
GCF_001757785.1	JAMHPAAD_00977	Bmp1	39.1061	-	-	BtToxin_Digger	98.895	20.045	NZ_LXLM01000018.1	8546	9091	-	-	-
GCF_001757785.1	JAMHPAAD_00628	InhA2	92.4906	-	-	BtToxin_Digger	100	100	NZ_LXLM01000011.1	130672	133065	-	-	-
GCF_001757785.1	JAMHPAAD_02537	Bmp1	79.4014	-	-	BtToxin_Digger	100	63.606	NZ_LXLM01000028.1	136663	138366	-	-	-
GCF_001757785.1	JAMHPAAD_05316	Bmp1	31.0966	-	-	BtToxin_Digger	100	68.421	NZ_LXLM01000049.1	148160	149920	-	-	-
GCF_001757785.1	JAMHPAAD_01027	InhA1	75.1256	-	-	BtToxin_Digger	100	100	NZ_LXLM01000022.1	804	3194	-	-	-
GCF_001757785.1	JAMHPAAD_02883	Tpp80Ab1	32.0635	Tpp	1e-43	BtToxin_Digger	80.769	85.366	NZ_LXLM01000034.1	22335	23507	-	-	-
GCF_001757785.1	JAMHPAAD_03428	Vpb	-	Vpb	2.7e-28	BtToxin_Digger	-	-	NZ_LXLM01000041.1	224153	226462	-	-	-
GCF_001757785.1	JAMHPAAD_05596	Bmp1	55.5556	Xpp	2e-100	BtToxin_Digger	42.366	37.29	NZ_LXLM01000081.1	218	2578	-	-	-
GCF_001757785.1	JAMHPAAD_05739	InhA1	71.625	-	-	BtToxin_Digger	100	100	NZ_LXLM01000112.1	353	2755	-	-	-
GCF_001757785.1	JAMHPAAD_03039	InhA1	79.1457	-	-	BtToxin_Digger	100	100	NZ_LXLM01000036.1	79377	81764	-	-	-
GCF_001757785.1	JAMHPAAD_01313	InhA1	91.8342	-	-	BtToxin_Digger	100	100	NZ_LXLM01000024.1	3056	5443	-	-	-
GCF_001757785.1	JAMHPAAD_02443	Spp1Aa1	79.2829	Spp	0	BtToxin_Digger; IDOPS	98.047	99.209	NZ_LXLM01000028.1	32544	34082	Blattella germanica:Blattodea		10.1128/AEM.00021-07
GCF_001757785.1	JAMHPAAD_05636	Bmp1	61.3569	Xpp	1e-112	BtToxin_Digger	32.194	37.962	NZ_LXLM01000093.1	2413	5574	-	-	-
GCF_001757785.1	JAMHPAAD_05077	Spp1Aa1	79.8805	Spp	0	BtToxin_Digger; IDOPS	98.047	99.209	NZ_LXLM01000048.1	160284	161822	Blattella germanica:Blattodea		10.1128/AEM.00021-07
GCF_001757825.1	NDHGLAPB_05322	Bmp1	31.0966	-	-	BtToxin_Digger	100	68.421	NZ_LXLN01000040.1	403526	405286	-	-	-
GCF_001757825.1	NDHGLAPB_05504	Bmp1	55.5556	Xpp	2e-100	BtToxin_Digger	42.366	37.29	NZ_LXLN01000051.1	218	2578	-	-	-
GCF_001757825.1	NDHGLAPB_00614	InhA2	92.4906	-	-	BtToxin_Digger	100	100	NZ_LXLN01000011.1	220358	222751	-	-	-
GCF_001757825.1	NDHGLAPB_02480	Bmp1	79.4014	-	-	BtToxin_Digger	100	63.606	NZ_LXLN01000029.1	131028	132731	-	-	-
GCF_001757825.1	NDHGLAPB_02386	Spp1Aa1	79.2829	Spp	0	BtToxin_Digger; IDOPS	98.047	99.209	NZ_LXLN01000029.1	26933	28471	Blattella germanica:Blattodea		10.1128/AEM.00021-07
GCF_001757825.1	NDHGLAPB_05084	Spp1Aa1	79.8805	Spp	0	BtToxin_Digger; IDOPS	98.047	99.209	NZ_LXLN01000040.1	160286	161824	Blattella germanica:Blattodea		10.1128/AEM.00021-07
GCF_001757825.1	NDHGLAPB_05530	InhA1	71.625	-	-	BtToxin_Digger	100	100	NZ_LXLN01000055.1	14547	16949	-	-	-
GCF_001757825.1	NDHGLAPB_00895	Bmp1	39.1061	-	-	BtToxin_Digger	98.895	20.045	NZ_LXLN01000015.1	8652	9197	-	-	-
GCF_001757825.1	NDHGLAPB_03120	InhA1	79.1457	-	-	BtToxin_Digger	100	100	NZ_LXLN01000034.1	82770	85157	-	-	-
GCF_001757825.1	NDHGLAPB_05554	Bmp1	61.3569	Xpp	1e-112	BtToxin_Digger	32.194	37.962	NZ_LXLN01000057.1	2413	5574	-	-	-
GCF_001757825.1	NDHGLAPB_03444	Vpb	-	Vpb	2.7e-28	BtToxin_Digger	-	-	NZ_LXLN01000037.1	125646	127955	-	-	-
GCF_001757825.1	NDHGLAPB_01265	InhA1	91.8342	-	-	BtToxin_Digger	100	100	NZ_LXLN01000023.1	3159	5546	-	-	-
GCF_001757825.1	NDHGLAPB_00980	InhA1	74.9686	-	-	BtToxin_Digger	99.874	99.874	NZ_LXLN01000019.1	809	3199	-	-	-
GCF_001757825.1	NDHGLAPB_02905	Tpp80Ab1	32.0635	Tpp	1e-43	BtToxin_Digger	80.769	85.366	NZ_LXLN01000032.1	36243	37415	-	-	-
GCF_001757835.1	HDOEDCDK_00960	InhA1	74.5912	-	-	BtToxin_Digger	100	99.874	NZ_LXLT01000014.1	6198	8582	-	-	-
GCF_001757835.1	HDOEDCDK_02582	Spp1Aa1	79.6813	Spp	0	BtToxin_Digger; IDOPS	98.047	99.209	NZ_LXLT01000033.1	8303	9841	Blattella germanica:Blattodea		10.1128/AEM.00021-07
GCF_001757835.1	HDOEDCDK_05655	Spp1Aa1	78.8845	Spp	0	BtToxin_Digger; IDOPS	98.625	99.209	NZ_LXLT01000091.1	5882	7411	Blattella germanica:Blattodea		10.1128/AEM.00021-07
GCF_001757835.1	HDOEDCDK_05978	Tpp80Ab1	30.1242	Tpp	5e-35	BtToxin_Digger	80.905	87.263	NZ_LXLT01000150.1	553	1749	-	-	-
GCF_001757835.1	HDOEDCDK_03156	InhA1	79.397	-	-	BtToxin_Digger	100	100	NZ_LXLT01000042.1	21432	23819	-	-	-
GCF_001757835.1	HDOEDCDK_00638	InhA2	92.2403	-	-	BtToxin_Digger	100	100	NZ_LXLT01000010.1	147155	149548	-	-	-
GCF_001757835.1	HDOEDCDK_01303	InhA1	91.7085	-	-	BtToxin_Digger	100	100	NZ_LXLT01000018.1	282504	284891	-	-	-
GCF_001757835.1	HDOEDCDK_03490	Vpb	-	Vpb	1.4e-29	BtToxin_Digger	-	-	NZ_LXLT01000054.1	345	2654	-	-	-
GCF_001757835.1	HDOEDCDK_05409	Bmp1	31.2608	-	-	BtToxin_Digger	98.805	64.838	NZ_LXLT01000069.1	64615	66375	-	-	-
GCF_001757835.1	HDOEDCDK_02568	Bmp1	78.3451	-	-	BtToxin_Digger	99.475	63.606	NZ_LXLT01000032.1	1461	3176	-	-	-
GCF_001757835.1	HDOEDCDK_05338	Bmp1	79.2521	Xpp	0	BtToxin_Digger	82.9	92.833	NZ_LXLT01000068.1	6922	9924	-	-	-
GCF_001757845.1	ECIJEJHC_03170	InhA1	79.397	-	-	BtToxin_Digger	100	100	NZ_LXLU01000043.1	21432	23819	-	-	-
GCF_001757845.1	ECIJEJHC_00950	InhA1	74.5912	-	-	BtToxin_Digger	100	99.874	NZ_LXLU01000017.1	6196	8580	-	-	-
GCF_001757845.1	ECIJEJHC_00634	InhA2	92.2403	-	-	BtToxin_Digger	100	100	NZ_LXLU01000011.1	146597	148990	-	-	-
GCF_001757845.1	ECIJEJHC_02592	Bmp1	79.2521	Xpp	0	BtToxin_Digger	82.9	92.833	NZ_LXLU01000033.1	7800	10802	-	-	-
GCF_001757845.1	ECIJEJHC_01279	InhA1	91.7085	-	-	BtToxin_Digger	100	100	NZ_LXLU01000020.1	283689	286076	-	-	-
GCF_001757845.1	ECIJEJHC_02613	Spp1Aa1	79.6813	Spp	0	BtToxin_Digger; IDOPS	98.047	99.209	NZ_LXLU01000035.1	8269	9807	Blattella germanica:Blattodea		10.1128/AEM.00021-07
GCF_001757845.1	ECIJEJHC_03504	Tpp80Ab1	30.1242	Tpp	5e-35	BtToxin_Digger	80.905	87.263	NZ_LXLU01000055.1	10174	11370	-	-	-
GCF_001757845.1	ECIJEJHC_05487	Bmp1	31.2608	-	-	BtToxin_Digger	98.805	64.838	NZ_LXLU01000075.1	64927	66687	-	-	-
GCF_001757845.1	ECIJEJHC_02599	Bmp1	78.3451	-	-	BtToxin_Digger	99.475	63.606	NZ_LXLU01000034.1	1457	3172	-	-	-
GCF_001757845.1	ECIJEJHC_03563	Vpb	-	Vpb	1.4e-29	BtToxin_Digger	-	-	NZ_LXLU01000057.1	345	2654	-	-	-
GCF_001757845.1	ECIJEJHC_05645	Spp1Aa1	78.8845	Spp	0	BtToxin_Digger; IDOPS	98.625	99.209	NZ_LXLU01000079.1	8660	10189	Blattella germanica:Blattodea		10.1128/AEM.00021-07
GCF_001757875.1	MMDILLBA_02538	Bmp1	79.4014	-	-	BtToxin_Digger	100	63.606	NZ_LXLW01000022.1	162345	164048	-	-	-
GCF_001757875.1	MMDILLBA_05624	InhA1	71.625	-	-	BtToxin_Digger	100	100	NZ_LXLW01000075.1	8365	10767	-	-	-
GCF_001757875.1	MMDILLBA_02996	InhA1	79.1457	-	-	BtToxin_Digger	100	100	NZ_LXLW01000023.1	257533	259920	-	-	-
GCF_001757875.1	MMDILLBA_01241	InhA1	91.8342	-	-	BtToxin_Digger	100	100	NZ_LXLW01000017.1	267517	269904	-	-	-
GCF_001757875.1	MMDILLBA_05633	Bmp1	42	-	-	BtToxin_Digger	94.937	16.797	NZ_LXLW01000077.1	9889	10365	-	-	-
GCF_001757875.1	MMDILLBA_02445	Spp1Aa1	79.2829	Spp	0	BtToxin_Digger; IDOPS	98.047	99.209	NZ_LXLW01000022.1	58759	60297	Blattella germanica:Blattodea		10.1128/AEM.00021-07
GCF_001757875.1	MMDILLBA_00621	InhA2	92.6158	-	-	BtToxin_Digger	100	100	NZ_LXLW01000013.1	113389	115782	-	-	-
GCF_001757875.1	MMDILLBA_05362	Bmp1	31.0966	-	-	BtToxin_Digger	100	68.421	NZ_LXLW01000038.1	147157	148917	-	-	-
GCF_001757875.1	MMDILLBA_00961	InhA1	75	-	-	BtToxin_Digger	100	100	NZ_LXLW01000017.1	1099	3489	-	-	-
GCF_001757875.1	MMDILLBA_03359	Vpb	-	Vpb	2.1e-28	BtToxin_Digger	-	-	NZ_LXLW01000029.1	56942	59251	-	-	-
GCF_001757875.1	MMDILLBA_05125	Spp1Aa1	79.8805	Spp	0	BtToxin_Digger; IDOPS	98.047	99.209	NZ_LXLW01000037.1	81370	82908	Blattella germanica:Blattodea		10.1128/AEM.00021-07
GCF_001757875.1	MMDILLBA_05669	Bmp1	61.3569	Xpp	6e-113	BtToxin_Digger	32.754	37.962	NZ_LXLW01000086.1	9438	12545	-	-	-
GCF_001757875.1	MMDILLBA_03031	Tpp80Ab1	32.0635	Tpp	1e-43	BtToxin_Digger	82.461	85.366	NZ_LXLW01000024.1	38716	39864	-	-	-
GCF_001757905.1	JFHFLACE_02623	Bmp1	80.6338	-	-	BtToxin_Digger	100	63.606	NZ_LXLX01000030.1	442	2145	-	-	-
GCF_001757905.1	JFHFLACE_01380	InhA1	91.8342	-	-	BtToxin_Digger	100	100	NZ_LXLX01000021.1	203746	206133	-	-	-
GCF_001757905.1	JFHFLACE_05435	Bmp1	31.0966	-	-	BtToxin_Digger	100	68.421	NZ_LXLX01000050.1	398483	400243	-	-	-
GCF_001757905.1	JFHFLACE_03142	InhA1	79.7739	-	-	BtToxin_Digger	100	100	NZ_LXLX01000034.1	247152	249539	-	-	-
GCF_001757905.1	JFHFLACE_00691	InhA2	92.4906	-	-	BtToxin_Digger	100	100	NZ_LXLX01000013.1	131295	133688	-	-	-
GCF_001757905.1	JFHFLACE_03552	Vpb	-	Vpb	2.7e-28	BtToxin_Digger	-	-	NZ_LXLX01000045.1	40607	42916	-	-	-
GCF_001757905.1	JFHFLACE_05202	Spp1Aa1	80.2789	Spp	0	BtToxin_Digger; IDOPS	98.047	99.209	NZ_LXLX01000050.1	158431	159969	Blattella germanica:Blattodea		10.1128/AEM.00021-07
GCF_001757905.1	JFHFLACE_01042	InhA1	75	-	-	BtToxin_Digger	100	100	NZ_LXLX01000016.1	842	3232	-	-	-
GCF_001757905.1	JFHFLACE_00213	Bmp1	38.5475	-	-	BtToxin_Digger	98.895	20.045	NZ_LXLX01000004.1	68586	69131	-	-	-
GCF_001757905.1	JFHFLACE_01144	Bmp1	51.3661	Xpp	2e-91	BtToxin_Digger	40.353	40.985	NZ_LXLX01000020.1	9385	12108	-	-	-
GCF_001757905.1	JFHFLACE_02538	Spp1Aa1	79.4821	Spp	0	BtToxin_Digger; IDOPS	98.047	99.209	NZ_LXLX01000028.1	32515	34053	Blattella germanica:Blattodea		10.1128/AEM.00021-07
GCF_001757905.1	JFHFLACE_02657	Bmp1	79.2254	-	-	BtToxin_Digger	100	63.606	NZ_LXLX01000032.1	12245	13948	-	-	-
GCF_001757915.1	FMGKCBBE_05726	Bmp1	55.5556	Xpp	2e-100	BtToxin_Digger	42.366	37.29	NZ_LXLO01000104.1	1877	4237	-	-	-
GCF_001757915.1	FMGKCBBE_00607	InhA2	92.4906	-	-	BtToxin_Digger	100	100	NZ_LXLO01000011.1	44836	47229	-	-	-
GCF_001757915.1	FMGKCBBE_03119	InhA1	79.0201	-	-	BtToxin_Digger	100	100	NZ_LXLO01000047.1	35898	38285	-	-	-
GCF_001757915.1	FMGKCBBE_01050	InhA1	75.1256	-	-	BtToxin_Digger	100	100	NZ_LXLO01000022.1	950	3340	-	-	-
GCF_001757915.1	FMGKCBBE_05744	InhA1	71.625	-	-	BtToxin_Digger	100	100	NZ_LXLO01000105.1	8377	10779	-	-	-
GCF_001757915.1	FMGKCBBE_05552	Bmp1	39.1061	-	-	BtToxin_Digger	98.895	20.045	NZ_LXLO01000073.1	5917	6462	-	-	-
GCF_001757915.1	FMGKCBBE_05088	Spp1Aa1	80.0797	Spp	0	BtToxin_Digger; IDOPS	98.047	99.209	NZ_LXLO01000064.1	163082	164620	Blattella germanica:Blattodea		10.1128/AEM.00021-07
GCF_001757915.1	FMGKCBBE_02585	Bmp1	79.4014	-	-	BtToxin_Digger	100	63.606	NZ_LXLO01000038.1	44505	46208	-	-	-
GCF_001757915.1	FMGKCBBE_03412	Vpb	-	Vpb	1.1e-27	BtToxin_Digger	-	-	NZ_LXLO01000054.1	55451	57760	-	-	-
GCF_001757915.1	FMGKCBBE_05328	Bmp1	31.0966	-	-	BtToxin_Digger	100	68.421	NZ_LXLO01000065.1	151815	153575	-	-	-
GCF_001757915.1	FMGKCBBE_05654	Bmp1	61.3569	Xpp	1e-112	BtToxin_Digger	32.194	37.962	NZ_LXLO01000094.1	1737	4898	-	-	-
GCF_001757915.1	FMGKCBBE_03069	Tpp80Ab1	32.0635	Tpp	1e-43	BtToxin_Digger	80.769	85.366	NZ_LXLO01000044.1	18674	19846	-	-	-
GCF_001757915.1	FMGKCBBE_01333	InhA1	91.8342	-	-	BtToxin_Digger	100	100	NZ_LXLO01000022.1	263516	265903	-	-	-
GCF_001757935.1	EJPPNHOG_01509	InhA1	91.8342	-	-	BtToxin_Digger	100	100	NZ_LXLP01000021.1	46908	49295	-	-	-
GCF_001757935.1	EJPPNHOG_03481	Vpb	-	Vpb	2.1e-28	BtToxin_Digger	-	-	NZ_LXLP01000072.1	259	2568	-	-	-
GCF_001757935.1	EJPPNHOG_02546	Bmp1	79.4014	-	-	BtToxin_Digger	100	63.606	NZ_LXLP01000045.1	8998	10701	-	-	-
GCF_001757935.1	EJPPNHOG_05617	Bmp1	38.6503	-	-	BtToxin_Digger	95.322	18.253	NZ_LXLP01000098.1	9888	10403	-	-	-
GCF_001757935.1	EJPPNHOG_00627	InhA2	92.6158	-	-	BtToxin_Digger	100	100	NZ_LXLP01000012.1	130718	133111	-	-	-
GCF_001757935.1	EJPPNHOG_05650	Bmp1	61.3569	Xpp	1e-112	BtToxin_Digger	32.194	37.962	NZ_LXLP01000103.1	11906	15067	-	-	-
GCF_001757935.1	EJPPNHOG_01789	InhA1	75	-	-	BtToxin_Digger	100	100	NZ_LXLP01000021.1	313431	315821	-	-	-
GCF_001757935.1	EJPPNHOG_02926	Tpp80Ab1	32.0635	Tpp	1e-43	BtToxin_Digger	82.461	85.366	NZ_LXLP01000055.1	38716	39864	-	-	-
GCF_001757935.1	EJPPNHOG_03151	InhA1	79.1457	-	-	BtToxin_Digger	100	100	NZ_LXLP01000062.1	21113	23500	-	-	-
GCF_001757935.1	EJPPNHOG_04960	Spp1Aa1	79.8805	Spp	0	BtToxin_Digger; IDOPS	98.047	99.209	NZ_LXLP01000081.1	31606	33144	Blattella germanica:Blattodea		10.1128/AEM.00021-07
GCF_001757935.1	EJPPNHOG_05197	Bmp1	31.0966	-	-	BtToxin_Digger	100	68.421	NZ_LXLP01000081.1	274353	276113	-	-	-
GCF_001757935.1	EJPPNHOG_02456	Spp1Aa1	79.2829	Spp	0	BtToxin_Digger; IDOPS	98.047	99.209	NZ_LXLP01000038.1	19095	20633	Blattella germanica:Blattodea		10.1128/AEM.00021-07
GCF_001757935.1	EJPPNHOG_05535	InhA1	71.625	-	-	BtToxin_Digger	100	100	NZ_LXLP01000090.1	353	2755	-	-	-
GCF_001757965.1	AHACBFLC_05108	Spp1Aa1	79.1749	Spp	0	BtToxin_Digger; IDOPS	99.414	100	NZ_LXLR01000054.1	161369	162907	Blattella germanica:Blattodea		10.1128/AEM.00021-07
GCF_001757965.1	AHACBFLC_05711	Bmp1	61.3569	Xpp	1e-112	BtToxin_Digger	32.194	37.962	NZ_LXLR01000096.1	9384	12545	-	-	-
GCF_001757965.1	AHACBFLC_03064	InhA1	79.0201	-	-	BtToxin_Digger	100	100	NZ_LXLR01000036.1	350867	353254	-	-	-
GCF_001757965.1	AHACBFLC_01084	InhA1	75.1256	-	-	BtToxin_Digger	100	100	NZ_LXLR01000023.1	1149	3539	-	-	-
GCF_001757965.1	AHACBFLC_05351	Bmp1	31.0966	-	-	BtToxin_Digger	100	68.421	NZ_LXLR01000055.1	150438	152198	-	-	-
GCF_001757965.1	AHACBFLC_03472	Vpb	-	Vpb	4.1e-28	BtToxin_Digger	-	-	NZ_LXLR01000048.1	56292	57764	-	-	-
GCF_001757965.1	AHACBFLC_05565	Bmp1	55.5556	Xpp	2e-100	BtToxin_Digger	42.366	37.29	NZ_LXLR01000068.1	1907	4267	-	-	-
GCF_001757965.1	AHACBFLC_01367	InhA1	91.8342	-	-	BtToxin_Digger	100	100	NZ_LXLR01000024.1	141505	143892	-	-	-
GCF_001757965.1	AHACBFLC_00636	InhA2	92.4906	-	-	BtToxin_Digger	100	100	NZ_LXLR01000013.1	44836	47229	-	-	-
GCF_001757965.1	AHACBFLC_03086	Tpp80Ab1	32.0635	Tpp	1e-43	BtToxin_Digger	80.769	85.366	NZ_LXLR01000037.1	16843	18015	-	-	-
GCF_001757965.1	AHACBFLC_02554	Bmp1	79.4014	-	-	BtToxin_Digger	100	63.606	NZ_LXLR01000033.1	16556	18259	-	-	-
GCF_001757965.1	AHACBFLC_00988	Bmp1	39.1061	-	-	BtToxin_Digger	98.895	20.045	NZ_LXLR01000018.1	8716	9261	-	-	-
GCF_001757965.1	AHACBFLC_05643	InhA1	71.625	-	-	BtToxin_Digger	100	100	NZ_LXLR01000081.1	8377	10779	-	-	-
GCF_001757985.1	CANIAGDG_05769	Bmp1	61.3569	Xpp	6e-113	BtToxin_Digger	32.754	37.962	NZ_LXLS01000112.1	9438	12545	-	-	-
GCF_001757985.1	CANIAGDG_03149	Tpp80Ab1	32.0635	Tpp	1e-43	BtToxin_Digger	82.461	85.366	NZ_LXLS01000042.1	38716	39864	-	-	-
GCF_001757985.1	CANIAGDG_02388	Spp1Aa1	79.2829	Spp	0	BtToxin_Digger; IDOPS	98.047	99.209	NZ_LXLS01000028.1	26533	28071	Blattella germanica:Blattodea		10.1128/AEM.00021-07
GCF_001757985.1	CANIAGDG_02481	Bmp1	79.4014	-	-	BtToxin_Digger	100	63.606	NZ_LXLS01000030.1	16485	18188	-	-	-
GCF_001757985.1	CANIAGDG_02939	InhA1	79.1457	-	-	BtToxin_Digger	100	100	NZ_LXLS01000039.1	98698	101085	-	-	-
GCF_001757985.1	CANIAGDG_03396	Vpb	-	Vpb	2.1e-28	BtToxin_Digger	-	-	NZ_LXLS01000046.1	35813	38122	-	-	-
GCF_001757985.1	CANIAGDG_00598	InhA2	92.6158	-	-	BtToxin_Digger	100	100	NZ_LXLS01000010.1	130658	133051	-	-	-
GCF_001757985.1	CANIAGDG_05731	InhA1	71.625	-	-	BtToxin_Digger	100	100	NZ_LXLS01000107.1	8365	10767	-	-	-
GCF_001757985.1	CANIAGDG_00967	InhA1	75	-	-	BtToxin_Digger	100	100	NZ_LXLS01000016.1	1099	3489	-	-	-
GCF_001757985.1	CANIAGDG_05129	Spp1Aa1	79.8805	Spp	0	BtToxin_Digger; IDOPS	98.047	99.209	NZ_LXLS01000055.1	165507	167045	Blattella germanica:Blattodea		10.1128/AEM.00021-07
GCF_001757985.1	CANIAGDG_05798	Bmp1	42	-	-	BtToxin_Digger	94.937	16.797	NZ_LXLS01000124.1	9992	10468	-	-	-
GCF_001757985.1	CANIAGDG_01247	InhA1	91.8342	-	-	BtToxin_Digger	100	100	NZ_LXLS01000016.1	267517	269904	-	-	-
GCF_001757985.1	CANIAGDG_05365	Bmp1	31.0966	-	-	BtToxin_Digger	100	68.421	NZ_LXLS01000057.1	110514	112274	-	-	-
GCF_001757995.1	BBHCMAAD_05842	Spp1Aa1	78.8845	Spp	0	BtToxin_Digger; IDOPS	98.625	99.209	NZ_LXLV01000102.1	8660	10189	Blattella germanica:Blattodea		10.1128/AEM.00021-07
GCF_001757995.1	BBHCMAAD_00638	InhA2	92.2403	-	-	BtToxin_Digger	100	100	NZ_LXLV01000010.1	147155	149548	-	-	-
GCF_001757995.1	BBHCMAAD_05384	Bmp1	76.663	Xpp	0	BtToxin_Digger	100	100	NZ_LXLV01000072.1	6922	9675	-	-	-
GCF_001757995.1	BBHCMAAD_00966	InhA1	74.5912	-	-	BtToxin_Digger	100	99.874	NZ_LXLV01000016.1	6196	8580	-	-	-
GCF_001757995.1	BBHCMAAD_03206	InhA1	79.397	-	-	BtToxin_Digger	100	100	NZ_LXLV01000045.1	21433	23820	-	-	-
GCF_001757995.1	BBHCMAAD_05682	Tpp80Ab1	30.1242	Tpp	5e-35	BtToxin_Digger	80.905	87.263	NZ_LXLV01000087.1	766	1962	-	-	-
GCF_001757995.1	BBHCMAAD_02648	Spp1Aa1	79.6813	Spp	0	BtToxin_Digger; IDOPS	98.047	99.209	NZ_LXLV01000034.1	8303	9841	Blattella germanica:Blattodea		10.1128/AEM.00021-07
GCF_001757995.1	BBHCMAAD_01284	InhA1	91.7085	-	-	BtToxin_Digger	100	100	NZ_LXLV01000019.1	282504	284891	-	-	-
GCF_001757995.1	BBHCMAAD_03519	Vpb	-	Vpb	1.4e-29	BtToxin_Digger	-	-	NZ_LXLV01000057.1	412	2721	-	-	-
GCF_001757995.1	BBHCMAAD_02634	Bmp1	78.3451	-	-	BtToxin_Digger	99.475	63.606	NZ_LXLV01000033.1	1456	3171	-	-	-
GCF_001757995.1	BBHCMAAD_05455	Bmp1	31.2608	-	-	BtToxin_Digger	98.805	64.838	NZ_LXLV01000073.1	64615	66375	-	-	-
GCF_001758015.1	DEFFBFMM_01117	Bmp1	51.3661	Xpp	2e-91	BtToxin_Digger	40.353	40.985	NZ_LXLY01000026.1	9385	12108	-	-	-
GCF_001758015.1	DEFFBFMM_00993	InhA1	75	-	-	BtToxin_Digger	100	100	NZ_LXLY01000021.1	807	3197	-	-	-
GCF_001758015.1	DEFFBFMM_00654	InhA2	92.4906	-	-	BtToxin_Digger	100	100	NZ_LXLY01000016.1	114048	116441	-	-	-
GCF_001758015.1	DEFFBFMM_02623	Bmp1	79.2254	-	-	BtToxin_Digger	100	63.606	NZ_LXLY01000040.1	12245	13948	-	-	-
GCF_001758015.1	DEFFBFMM_03479	Vpb	-	Vpb	2.7e-28	BtToxin_Digger	-	-	NZ_LXLY01000053.1	33502	35811	-	-	-
GCF_001758015.1	DEFFBFMM_01353	InhA1	91.8342	-	-	BtToxin_Digger	100	100	NZ_LXLY01000027.1	203800	206187	-	-	-
GCF_001758015.1	DEFFBFMM_02486	Bmp1	80.6338	-	-	BtToxin_Digger	100	63.606	NZ_LXLY01000037.1	442	2145	-	-	-
GCF_001758015.1	DEFFBFMM_05353	Bmp1	31.0966	-	-	BtToxin_Digger	100	68.421	NZ_LXLY01000060.1	145177	146937	-	-	-
GCF_001758015.1	DEFFBFMM_01009	Bmp1	38.5475	-	-	BtToxin_Digger	98.895	20.045	NZ_LXLY01000022.1	9264	9809	-	-	-
GCF_001758015.1	DEFFBFMM_03108	InhA1	79.7739	-	-	BtToxin_Digger	100	100	NZ_LXLY01000043.1	86829	89216	-	-	-
GCF_001758015.1	DEFFBFMM_05120	Spp1Aa1	80.2789	Spp	0	BtToxin_Digger; IDOPS	98.047	99.209	NZ_LXLY01000059.1	158431	159969	Blattella germanica:Blattodea		10.1128/AEM.00021-07
GCF_001758015.1	DEFFBFMM_02529	Spp1Aa1	79.4821	Spp	0	BtToxin_Digger; IDOPS	98.047	99.209	NZ_LXLY01000039.1	32515	34053	Blattella germanica:Blattodea		10.1128/AEM.00021-07
GCF_001855755.1	EOIDNEPK_01045	Bmp1	51.6393	Xpp	7e-92	BtToxin_Digger	40.353	40.985	NZ_LXLQ01000021.1	9385	12108	-	-	-
GCF_001855755.1	EOIDNEPK_02544	Bmp1	79.2254	-	-	BtToxin_Digger	100	63.606	NZ_LXLQ01000036.1	43501	45204	-	-	-
GCF_001855755.1	EOIDNEPK_03426	Vpb	-	Vpb	1.1e-27	BtToxin_Digger	-	-	NZ_LXLQ01000052.1	35719	38028	-	-	-
GCF_001855755.1	EOIDNEPK_00982	InhA1	75.1256	-	-	BtToxin_Digger	100	100	NZ_LXLQ01000020.1	935	3325	-	-	-
GCF_001855755.1	EOIDNEPK_05077	Spp1Aa1	79.8805	Spp	0	BtToxin_Digger; IDOPS	98.047	99.209	NZ_LXLQ01000066.1	28458	29996	Blattella germanica:Blattodea		10.1128/AEM.00021-07
GCF_001855755.1	EOIDNEPK_02924	Tpp80Ab1	32.0635	Tpp	1e-43	BtToxin_Digger	80.769	85.366	NZ_LXLQ01000044.1	16384	17556	-	-	-
GCF_001855755.1	EOIDNEPK_03384	Cry	-	Cry	7e-19	BtToxin_Digger	-	-	NZ_LXLQ01000051.1	13385	13882	-	-	-
GCF_001855755.1	EOIDNEPK_03119	InhA1	79.8995	-	-	BtToxin_Digger	100	100	NZ_LXLQ01000047.1	80880	83267	-	-	-
GCF_001855755.1	EOIDNEPK_00633	InhA2	92.6158	-	-	BtToxin_Digger	100	100	NZ_LXLQ01000013.1	131254	133647	-	-	-
GCF_001855755.1	EOIDNEPK_05313	Bmp1	31.0966	-	-	BtToxin_Digger	100	68.421	NZ_LXLQ01000069.1	21824	23584	-	-	-
GCF_001855755.1	EOIDNEPK_02448	Spp1Aa1	79.2829	Spp	0	BtToxin_Digger; IDOPS	98.047	99.209	NZ_LXLQ01000033.1	26445	27983	Blattella germanica:Blattodea		10.1128/AEM.00021-07
GCF_001855755.1	EOIDNEPK_01274	InhA1	91.8342	-	-	BtToxin_Digger	100	100	NZ_LXLQ01000022.1	200416	202803	-	-	-
GCF_001855755.1	EOIDNEPK_05528	Bmp1	42	-	-	BtToxin_Digger	94.937	16.797	NZ_LXLQ01000099.1	7996	8472	-	-	-
GCF_001884065.1	FKBIIJNM_00809	Spp1Aa1	79.2829	Spp	0	BtToxin_Digger; IDOPS	98.047	99.209	NZ_MACH01000043.1	1817	3355	Blattella germanica:Blattodea		10.1128/AEM.00021-07
GCF_001884065.1	FKBIIJNM_03442	InhA1	79.2714	-	-	BtToxin_Digger	100	100	NZ_MACH01000093.1	207359	209746	-	-	-
GCF_001884065.1	FKBIIJNM_02584	Mpp	-	Mpp	1.9e-43	BtToxin_Digger	-	-	NZ_MACH01000085.1	10861	11868	-	-	-
GCF_001884065.1	FKBIIJNM_05522	Spp1Aa1	79.6813	Spp	0	BtToxin_Digger; IDOPS	98.047	99.209	NZ_MACH01000157.1	102352	103890	Blattella germanica:Blattodea		10.1128/AEM.00021-07
GCF_001884065.1	FKBIIJNM_01306	InhA1	92.0854	-	-	BtToxin_Digger	100	100	NZ_MACH01000054.1	109607	111994	-	-	-
GCF_001884065.1	FKBIIJNM_03671	Vpb	-	Vpb	1.8e-29	BtToxin_Digger	-	-	NZ_MACH01000111.1	34827	37043	-	-	-
GCF_001884065.1	FKBIIJNM_05320	InhA1	75.7233	-	-	BtToxin_Digger	97.666	99.874	NZ_MACH01000156.1	27596	30040	-	-	-
GCF_001884065.1	FKBIIJNM_00067	InhA2	92.3655	-	-	BtToxin_Digger	100	100	NZ_MACH01000002.1	53386	55785	-	-	-
GCF_001884065.1	FKBIIJNM_03737	Bmp1	77.6445	Xpp	0	BtToxin_Digger	99.458	100	NZ_MACH01000115.1	3715	6483	-	-	-
GCF_001884135.1	PALDGHPD_03845	InhA1	93.0905	-	-	BtToxin_Digger	100	100	NZ_MAOC01000077.1	94754	97141	-	-	-
GCF_001884135.1	PALDGHPD_00865	InhA1	75.6587	-	-	BtToxin_Digger	98.153	100	NZ_MAOC01000010.1	25335	27773	-	-	-
GCF_001884135.1	PALDGHPD_03605	Bmp1	77.1585	Xpp	0	BtToxin_Digger	100	100	NZ_MAOC01000072.1	14693	17440	-	-	-
GCF_001884135.1	PALDGHPD_05409	InhA2	92.7409	-	-	BtToxin_Digger	100	100	NZ_MAOC01000093.1	155635	158028	-	-	-
GCF_001884135.1	PALDGHPD_03057	Vpb	-	Vpb	1.5e-28	BtToxin_Digger	-	-	NZ_MAOC01000050.1	8183	10399	-	-	-
GCF_001884135.1	PALDGHPD_02318	Bmp1	78.8732	-	-	BtToxin_Digger	100	63.606	NZ_MAOC01000027.1	150383	152086	-	-	-
GCF_001884135.1	PALDGHPD_02628	Spp1Aa1	79.8805	Spp	0	BtToxin_Digger; IDOPS	98.047	99.209	NZ_MAOC01000035.1	24150	25688	Blattella germanica:Blattodea		10.1128/AEM.00021-07
GCF_001884205.1	DBKMPLIP_00955	InhA1	92.0854	-	-	BtToxin_Digger	100	100	NZ_MAOG01000019.1	103271	105658	-	-	-
GCF_001884205.1	DBKMPLIP_01511	Bmp1	77.7049	Xpp	0	BtToxin_Digger	99.457	100	NZ_MAOG01000039.1	1565	4327	-	-	-
GCF_001884205.1	DBKMPLIP_04792	InhA1	75.3459	-	-	BtToxin_Digger	97.666	99.874	NZ_MAOG01000132.1	94472	96916	-	-	-
GCF_001884205.1	DBKMPLIP_05756	InhA1	79.1457	-	-	BtToxin_Digger	100	100	NZ_MAOG01000147.1	101084	103471	-	-	-
GCF_001884205.1	DBKMPLIP_05652	Spp1Aa1	79.2829	Spp	0	BtToxin_Digger; IDOPS	98.047	99.209	NZ_MAOG01000146.1	383	1921	Blattella germanica:Blattodea		10.1128/AEM.00021-07
GCF_001884205.1	DBKMPLIP_01766	Bmp1	81.338	-	-	BtToxin_Digger	100	63.606	NZ_MAOG01000061.1	12682	14385	-	-	-
GCF_001884205.1	DBKMPLIP_04643	InhA2	92.3655	-	-	BtToxin_Digger	100	100	NZ_MAOG01000130.1	143516	145915	-	-	-
GCF_001884205.1	DBKMPLIP_01977	Spp1Aa1	79.3713	Spp	0	BtToxin_Digger; IDOPS	99.414	100	NZ_MAOG01000066.1	34297	35835	Blattella germanica:Blattodea		10.1128/AEM.00021-07
GCF_001884205.1	DBKMPLIP_04414	Vpb	-	Vpb	8.2e-30	BtToxin_Digger	-	-	NZ_MAOG01000125.1	22749	24965	-	-	-
GCF_001884235.1	NLKFANOA_03079	InhA1	78.2663	-	-	BtToxin_Digger	100	100	NZ_MAOI01000079.1	9367	11754	-	-	-
GCF_001884235.1	NLKFANOA_04254	Spp1Aa1	79.8805	Spp	0	BtToxin_Digger; IDOPS	98.047	99.209	NZ_MAOI01000102.1	22984	24522	Blattella germanica:Blattodea		10.1128/AEM.00021-07
GCF_001884235.1	NLKFANOA_04428	InhA1	94.9749	-	-	BtToxin_Digger	100	100	NZ_MAOI01000107.1	72058	74448	-	-	-
GCF_001884235.1	NLKFANOA_01102	Vpb	-	Vpb	2e-28	BtToxin_Digger	-	-	NZ_MAOI01000039.1	16276	18585	-	-	-
GCF_001884235.1	NLKFANOA_01077	Bmp1	31.9218	-	-	BtToxin_Digger	100	68.757	NZ_MAOI01000036.1	23260	25020	-	-	-
GCF_001884235.1	NLKFANOA_00643	InhA1	75.9748	-	-	BtToxin_Digger	97.786	99.874	NZ_MAOI01000020.1	135057	137498	-	-	-
GCF_001884235.1	NLKFANOA_00413	InhA2	93.3667	-	-	BtToxin_Digger	100	100	NZ_MAOI01000015.1	136495	138894	-	-	-
GCF_002014485.1	KLEJHIOM_04022	Spp1Aa1	80.0797	Spp	0	BtToxin_Digger; IDOPS	98.047	99.209	NZ_MUAG01000004.1	100163	101701	Blattella germanica:Blattodea		10.1128/AEM.00021-07
GCF_002014485.1	KLEJHIOM_03647	InhA1	92.0854	-	-	BtToxin_Digger	100	100	NZ_MUAG01000003.1	99052	101439	-	-	-
GCF_002014485.1	KLEJHIOM_04966	InhA2	93.1164	-	-	BtToxin_Digger	100	100	NZ_MUAG01000008.1	52364	54757	-	-	-
GCF_002014485.1	KLEJHIOM_02333	InhA1	79.397	-	-	BtToxin_Digger	100	100	NZ_MUAG01000020.1	55844	58231	-	-	-
GCF_002014485.1	KLEJHIOM_02846	Bmp1	79.5775	-	-	BtToxin_Digger	100	63.606	NZ_MUAG01000027.1	43169	44872	-	-	-
GCF_002014485.1	KLEJHIOM_02431	InhA1	74.8744	-	-	BtToxin_Digger	97.789	100	NZ_MUAG01000021.1	76770	79214	-	-	-
GCF_002014485.1	KLEJHIOM_02655	Bmp1	31.0966	-	-	BtToxin_Digger	100	68.421	NZ_MUAG01000024.1	51976	53736	-	-	-
GCF_002014505.1	ENBAKMKI_02468	Spp1Aa1	79.1749	Spp	0	BtToxin_Digger; IDOPS	99.804	100	NZ_MUAH01000027.1	22107	23639	Blattella germanica:Blattodea		10.1128/AEM.00021-07
GCF_002014505.1	ENBAKMKI_03291	Spp1Aa2	80.7692	Spp	3e-61	BtToxin_Digger	98.113	20.758	NZ_MUAH01000030.1	171	491	Blattella germanica:Blattodea		10.1128/AEM.00021-07
GCF_002014505.1	ENBAKMKI_04965	InhA1	75.0943	-	-	BtToxin_Digger	97.786	99.874	NZ_MUAH01000006.1	252213	254654	-	-	-
GCF_002014505.1	ENBAKMKI_00774	ChitinaseC	94.9555	-	-	BtToxin_Digger	100	97.965	NZ_MUAH01000014.1	112708	114732	-	-	-
GCF_002014505.1	ENBAKMKI_03421	Vpb4Ca1	67.1533	Mtx	2e-51	BtToxin_Digger	26.602	12.387	NZ_MUAH01000036.1	7326	8873	-	-	-
GCF_002014505.1	ENBAKMKI_05238	Bmp1	31.2292	-	-	BtToxin_Digger	100	67.413	NZ_MUAH01000008.1	9853	11613	-	-	-
GCF_002014505.1	ENBAKMKI_00132	InhA2	94.6183	-	-	BtToxin_Digger	100	100	NZ_MUAH01000010.1	150652	153045	-	-	-
GCF_002014505.1	ENBAKMKI_02384	Tpp	-	Tpp	3.7e-14	BtToxin_Digger	-	-	NZ_MUAH01000025.1	6596	9076	-	-	-
GCF_002014505.1	ENBAKMKI_05166	Vpb	-	Vpb	1.1e-29	BtToxin_Digger	-	-	NZ_MUAH01000007.1	181405	183621	-	-	-
GCF_002014505.1	ENBAKMKI_01527	InhA1	92.3367	-	-	BtToxin_Digger	100	100	NZ_MUAH01000001.1	259248	261635	-	-	-
GCF_002014505.1	ENBAKMKI_00963	Mpp	-	Mpp	5e-34	BtToxin_Digger	-	-	NZ_MUAH01000016.1	94424	95350	-	-	-
GCF_002014505.1	ENBAKMKI_04399	Mpp	-	Mpp	8e-19	BtToxin_Digger	-	-	NZ_MUAH01000056.1	87	1082	-	-	-
GCF_002014505.1	ENBAKMKI_01079	Bmp1	79.4014	-	-	BtToxin_Digger	100	63.606	NZ_MUAH01000018.1	15160	16863	-	-	-
GCF_002014535.1	HGNCMNLC_02981	InhA1	92.2111	-	-	BtToxin_Digger	100	100	NZ_MUAI01000002.1	124608	126995	-	-	-
GCF_002014535.1	HGNCMNLC_04264	Bmp1	77.4617	-	-	BtToxin_Digger	99.891	100	NZ_MUAI01000043.1	25713	28460	-	-	-
GCF_002014535.1	HGNCMNLC_05296	ChitinaseC	94.9555	-	-	BtToxin_Digger	100	97.965	NZ_MUAI01000006.1	112781	114805	-	-	-
GCF_002014535.1	HGNCMNLC_05720	Spp1Aa1	81.7073	Spp	0	BtToxin_Digger	100	81.028	NZ_MUAI01000080.1	7294	8526	Blattella germanica:Blattodea		10.1128/AEM.00021-07
GCF_002014535.1	HGNCMNLC_04524	Spp1Aa1	80.0797	Spp	0	BtToxin_Digger; IDOPS	98.047	99.209	NZ_MUAI01000004.1	102433	103971	Blattella germanica:Blattodea		10.1128/AEM.00021-07
GCF_002014535.1	HGNCMNLC_02213	InhA2	94.4931	-	-	BtToxin_Digger	100	100	NZ_MUAI01000022.1	37060	39453	-	-	-
GCF_002014535.1	HGNCMNLC_03729	Bmp1	79.4014	-	-	BtToxin_Digger	100	63.606	NZ_MUAI01000035.1	29306	31009	-	-	-
GCF_002014535.1	HGNCMNLC_00579	InhA1	74.9686	-	-	BtToxin_Digger	97.786	99.874	NZ_MUAI01000013.1	110872	113313	-	-	-
GCF_002014535.1	HGNCMNLC_05177	App4Aa1	71.6714	App	0	BtToxin_Digger	100	99.718	NZ_MUAI01000068.1	630	1691	-	-	-
GCF_002014535.1	HGNCMNLC_05194	Vpb	-	Vpb	1.1e-25	BtToxin_Digger	-	-	NZ_MUAI01000069.1	8960	11125	-	-	-
GCF_002014545.1	AMCGCKEJ_03343	Spp1Aa1	79.8077	Spp	3e-61	BtToxin_Digger	97.196	20.553	NZ_MUAK01000342.1	283	606	Blattella germanica:Blattodea		10.1128/AEM.00021-07
GCF_002014545.1	AMCGCKEJ_04300	Cyt	-	Cyt	7.4e-14	BtToxin_Digger	-	-	NZ_MUAK01000052.1	13333	15447	-	-	-
GCF_002014545.1	AMCGCKEJ_05296	Spp1Aa2	80.7692	Spp	3e-61	BtToxin_Digger	98.113	20.758	NZ_MUAK01000007.1	128807	129127	Blattella germanica:Blattodea		10.1128/AEM.00021-07
GCF_002014545.1	AMCGCKEJ_05724	InhA2	94.6183	-	-	BtToxin_Digger	100	100	NZ_MUAK01000009.1	52225	54618	-	-	-
GCF_002014545.1	AMCGCKEJ_00623	ChitinaseC	94.6588	-	-	BtToxin_Digger	100	97.965	NZ_MUAK01000130.1	356	2380	-	-	-
GCF_002014545.1	AMCGCKEJ_00026	Vpb	-	Vpb	2.5e-29	BtToxin_Digger	-	-	NZ_MUAK01000102.1	204	2420	-	-	-
GCF_002014545.1	AMCGCKEJ_03188	InhA1	75.2201	-	-	BtToxin_Digger	97.906	99.874	NZ_MUAK01000031.1	12199	14637	-	-	-
GCF_002014545.1	AMCGCKEJ_01527	Bmp1	31.2292	-	-	BtToxin_Digger	100	67.413	NZ_MUAK01000018.1	72120	73880	-	-	-
GCF_002014545.1	AMCGCKEJ_04049	Tpp	-	Tpp	4.1e-12	BtToxin_Digger	-	-	NZ_MUAK01000048.1	19520	22000	-	-	-
GCF_002014545.1	AMCGCKEJ_05395	Vpb	-	Vpb	2.7e-35	BtToxin_Digger	-	-	NZ_MUAK01000086.1	1482	1952	-	-	-
GCF_002014545.1	AMCGCKEJ_02271	Sip1A2	93.2432	Mpp	0	BtToxin_Digger; IDOPS	100	98.339	NZ_MUAK01000235.1	842	1732	-	-	-
GCF_002014545.1	AMCGCKEJ_01151	Vpb	-	Vpb	5.4e-38	BtToxin_Digger	-	-	NZ_MUAK01000166.1	2128	2550	-	-	-
GCF_002014545.1	AMCGCKEJ_02647	Bmp1	79.2254	-	-	BtToxin_Digger	100	63.606	NZ_MUAK01000276.1	161	1864	-	-	-
GCF_002014545.1	AMCGCKEJ_02155	InhA1	92.3367	-	-	BtToxin_Digger	100	100	NZ_MUAK01000021.1	61591	63978	-	-	-
GCF_002014575.1	MHAHPDOE_02011	Bmp1	31.0178	-	-	BtToxin_Digger	100	69.317	NZ_MUAL01000001.1	363849	365609	-	-	-
GCF_002014575.1	MHAHPDOE_02738	InhA1	93.7186	-	-	BtToxin_Digger	100	100	NZ_MUAL01000002.1	136	2523	-	-	-
GCF_002014575.1	MHAHPDOE_02066	InhA2	93.1164	-	-	BtToxin_Digger	100	100	NZ_MUAL01000020.1	24770	27163	-	-	-
GCF_002014575.1	MHAHPDOE_00993	Bmp1	79.7535	-	-	BtToxin_Digger	100	63.606	NZ_MUAL01000151.1	669	2372	-	-	-
GCF_002014575.1	MHAHPDOE_04108	InhA1	75.6281	-	-	BtToxin_Digger	97.789	100	NZ_MUAL01000004.1	133296	135740	-	-	-
GCF_002014575.1	MHAHPDOE_03301	InhA1	79.5226	-	-	BtToxin_Digger	100	100	NZ_MUAL01000037.1	18267	20654	-	-	-
GCF_002014575.1	MHAHPDOE_02263	Bmp1	52.8767	Xpp	1e-92	BtToxin_Digger	37.707	40.873	NZ_MUAL01000022.1	50346	53252	-	-	-
GCF_002014585.1	LGEBMGJC_05298	Cry	-	Cry	1e-17	BtToxin_Digger	-	-	NZ_MUAJ01000069.1	12344	14083	-	-	-
GCF_002014585.1	LGEBMGJC_04296	Cry32Ja1	46.1686	Cry	2e-140	BtToxin_Digger; IDOPS	42.892	40.309	NZ_MUAJ01000049.1	8798	12451	-	-	-
GCF_002014585.1	LGEBMGJC_05544	Cry32Mb1	39.6	Cry	0	BtToxin_Digger; CryProcessor; IDOPS	100	100	NZ_MUAJ01000070.1	9030	12686	-	-	-
GCF_002014585.1	LGEBMGJC_05541	Cry32Qa1	48.7	Cry	0	BtToxin_Digger; CryProcessor; IDOPS	100	94.811	NZ_MUAJ01000070.1	2770	6591	-	-	-
GCF_002014585.1	LGEBMGJC_05583	Cry32Ma1	41.9	Cry	0	BtToxin_Digger; CryProcessor; IDOPS	100	100	NZ_MUAJ01000073.1	4864	8625	-	-	-
GCF_002014585.1	LGEBMGJC_01003	Spp1Aa1	80.2789	Spp	0	BtToxin_Digger; IDOPS	98.047	99.209	NZ_MUAJ01000017.1	8919	10457	Blattella germanica:Blattodea		10.1128/AEM.00021-07
GCF_002014585.1	LGEBMGJC_03268	Mpp46Ab1	34.5992	-	-	BtToxin_Digger	93.676	77.961	NZ_MUAJ01000033.1	15934	16695	Culex pipiens:Diptera		10.1016/j.ibmb.2017.06.015
GCF_002014585.1	LGEBMGJC_03333	Vpb4Ca1	68.6131	Mtx	9e-52	BtToxin_Digger	26.602	12.387	NZ_MUAJ01000034.1	44070	45617	-	-	-
GCF_002014585.1	LGEBMGJC_06182	Mpp	-	Mpp	8.9e-26	BtToxin_Digger	-	-	NZ_MUAJ01000097.1	480	1661	-	-	-
GCF_002014585.1	LGEBMGJC_03377	Bmp1	79.4014	-	-	BtToxin_Digger	100	63.606	NZ_MUAJ01000035.1	39882	41585	-	-	-
GCF_002014585.1	LGEBMGJC_06037	ChitinaseC	94.9555	-	-	BtToxin_Digger	100	97.965	NZ_MUAJ01000008.1	89541	91565	-	-	-
GCF_002014585.1	LGEBMGJC_04302	Xpp22Ba1	93.0189	Xpp	0	BtToxin_Digger; IDOPS	96.189	83.861	NZ_MUAJ01000049.1	15889	17544		Diabrotica virgifera virgifera:Coleoptera	Patent US 6541448 B2
GCF_002014585.1	LGEBMGJC_05259	Tpp	-	Tpp	7e-14	BtToxin_Digger	-	-	NZ_MUAJ01000067.1	6274	8754	-	-	-
GCF_002014585.1	LGEBMGJC_05428	InhA1	92.7136	-	-	BtToxin_Digger	100	100	NZ_MUAJ01000006.1	123029	125416	-	-	-
GCF_002014585.1	LGEBMGJC_05815	Bmp1	31.8091	-	-	BtToxin_Digger	99.604	56.327	NZ_MUAJ01000007.1	162208	163725	-	-	-
GCF_002014585.1	LGEBMGJC_04292	App4Aa1	97.4504	App	0	BtToxin_Digger	100	99.718	NZ_MUAJ01000049.1	5187	6248	-	-	-
GCF_002014585.1	LGEBMGJC_03478	Cry32Ha1	49.3	Cry	0	BtToxin_Digger; CryProcessor; IDOPS	100	93.082	NZ_MUAJ01000037.1	42888	46763	-	-	-
GCF_002014585.1	LGEBMGJC_00566	InhA2	93.7422	-	-	BtToxin_Digger	100	100	NZ_MUAJ01000013.1	24052	26445	-	-	-
GCF_002014585.1	LGEBMGJC_01969	InhA1	75.3769	-	-	BtToxin_Digger	98.03	100	NZ_MUAJ01000022.1	7705	10143	-	-	-
GCF_002014585.1	LGEBMGJC_04689	Vpb4Ca1	31.1987	Vpb	2e-75	BtToxin_Digger	86.261	55.063	NZ_MUAJ01000053.1	18303	20423	-	-	-
GCF_002014655.1	BBBPDNHM_04818	Spp1Aa1	82.4645	Spp	0	BtToxin_Digger	100	83.399	NZ_MUAS01000006.1	18454	19722	Blattella germanica:Blattodea		10.1128/AEM.00021-07
GCF_002014655.1	BBBPDNHM_03902	InhA1	75.3769	-	-	BtToxin_Digger	98.03	100	NZ_MUAS01000003.1	238225	240663	-	-	-
GCF_002014655.1	BBBPDNHM_02514	Bmp1	79.4014	-	-	BtToxin_Digger	100	63.606	NZ_MUAS01000029.1	41307	43010	-	-	-
GCF_002014655.1	BBBPDNHM_05425	Bmp1	31.0924	-	-	BtToxin_Digger	100	66.629	NZ_MUAS01000008.1	165493	167244	-	-	-
GCF_002014655.1	BBBPDNHM_01363	InhA1	92.7136	-	-	BtToxin_Digger	100	100	NZ_MUAS01000001.1	234105	236492	-	-	-
GCF_002014655.1	BBBPDNHM_05585	InhA2	94.368	-	-	BtToxin_Digger	100	100	NZ_MUAS01000009.1	133890	136283	-	-	-
GCF_002014655.1	BBBPDNHM_00212	ChitinaseC	94.8071	-	-	BtToxin_Digger	100	97.965	NZ_MUAS01000011.1	44512	46536	-	-	-
GCF_002014695.1	GOAEEJFM_02952	Vpb	-	Vpb	1.1e-29	BtToxin_Digger	-	-	NZ_MUAT01000031.1	18735	20951	-	-	-
GCF_002014695.1	GOAEEJFM_04211	InhA1	75.2201	-	-	BtToxin_Digger	97.786	99.874	NZ_MUAT01000004.1	253911	256352	-	-	-
GCF_002014695.1	GOAEEJFM_04820	InhA2	94.6183	-	-	BtToxin_Digger	100	100	NZ_MUAT01000006.1	52366	54759	-	-	-
GCF_002014695.1	GOAEEJFM_05121	ChitinaseC	94.9555	-	-	BtToxin_Digger	100	97.965	NZ_MUAT01000007.1	89826	91850	-	-	-
GCF_002014695.1	GOAEEJFM_03108	Spp1Aa1	79.8077	Spp	3e-61	BtToxin_Digger	97.196	20.553	NZ_MUAT01000035.1	32125	32448	Blattella germanica:Blattodea		10.1128/AEM.00021-07
GCF_002014695.1	GOAEEJFM_05246	Spp1Aa2	80.7692	Spp	3e-61	BtToxin_Digger	98.113	20.758	NZ_MUAT01000008.1	216	536	Blattella germanica:Blattodea		10.1128/AEM.00021-07
GCF_002014695.1	GOAEEJFM_03171	Bmp1	79.4014	-	-	BtToxin_Digger	100	63.606	NZ_MUAT01000037.1	30508	32211	-	-	-
GCF_002014695.1	GOAEEJFM_02647	InhA1	92.3367	-	-	BtToxin_Digger	100	100	NZ_MUAT01000002.1	349004	351391	-	-	-
GCF_002014695.1	GOAEEJFM_04654	Bmp1	31.2292	-	-	BtToxin_Digger	100	67.413	NZ_MUAT01000005.1	255721	257481	-	-	-
GCF_002014715.1	FFEDIPMO_03389	Bmp1	55.3009	Xpp	2e-103	BtToxin_Digger	43.625	39.082	NZ_MUAR01000035.1	24455	26857	-	-	-
GCF_002014715.1	FFEDIPMO_05622	Spp1Aa1	78.2869	Spp	0	BtToxin_Digger; IDOPS	98.047	99.209	NZ_MUAR01000080.1	1133	2671	Blattella germanica:Blattodea		10.1128/AEM.00021-07
GCF_002014715.1	FFEDIPMO_05809	ChitinaseC	94.6588	-	-	BtToxin_Digger	100	97.965	NZ_MUAR01000008.1	89679	91703	-	-	-
GCF_002014715.1	FFEDIPMO_05413	InhA1	92.3367	-	-	BtToxin_Digger	100	100	NZ_MUAR01000077.1	10344	12731	-	-	-
GCF_002014715.1	FFEDIPMO_05639	Vpb	-	Vpb	1.1e-29	BtToxin_Digger	-	-	NZ_MUAR01000081.1	9793	12009	-	-	-
GCF_002014715.1	FFEDIPMO_04146	Bmp1	79.2254	-	-	BtToxin_Digger	100	63.606	NZ_MUAR01000046.1	23797	25500	-	-	-
GCF_002014715.1	FFEDIPMO_05715	Bmp1	77.5956	Xpp	0	BtToxin_Digger	99.891	100	NZ_MUAR01000089.1	1031	3781	-	-	-
GCF_002014715.1	FFEDIPMO_05341	Tpp	-	Tpp	4.1e-12	BtToxin_Digger	-	-	NZ_MUAR01000072.1	6702	9182	-	-	-
GCF_002014715.1	FFEDIPMO_04284	InhA2	94.4931	-	-	BtToxin_Digger	100	100	NZ_MUAR01000004.1	52226	54619	-	-	-
GCF_002014715.1	FFEDIPMO_02995	InhA1	75.0943	-	-	BtToxin_Digger	97.906	99.874	NZ_MUAR01000002.1	272402	274840	-	-	-
GCF_002021835.1	IIIBPKAL_04804	InhA1	75.0943	-	-	BtToxin_Digger	100	99.874	NZ_MUAN01000007.1	92355	94739	-	-	-
GCF_002021835.1	IIIBPKAL_04014	InhA1	92.3367	-	-	BtToxin_Digger	100	100	NZ_MUAN01000056.1	10387	12774	-	-	-
GCF_002021835.1	IIIBPKAL_04944	Spp1Aa2	80.7692	Spp	3e-61	BtToxin_Digger	98.113	20.758	NZ_MUAN01000008.1	216	536	Blattella germanica:Blattodea		10.1128/AEM.00021-07
GCF_002021835.1	IIIBPKAL_02444	Bmp1	31.2292	-	-	BtToxin_Digger	100	67.413	NZ_MUAN01000002.1	161616	163376	-	-	-
GCF_002021835.1	IIIBPKAL_00988	ChitinaseC	94.6588	-	-	BtToxin_Digger	100	97.965	NZ_MUAN01000017.1	89986	92010	-	-	-
GCF_002021835.1	IIIBPKAL_00625	InhA2	94.6183	-	-	BtToxin_Digger	100	100	NZ_MUAN01000014.1	52164	54557	-	-	-
GCF_002021835.1	IIIBPKAL_05158	Vpb	-	Vpb	6.1e-29	BtToxin_Digger	-	-	NZ_MUAN01000009.1	9664	11880	-	-	-
GCF_002021835.1	IIIBPKAL_02205	Spp1Aa1	79.8077	Spp	3e-61	BtToxin_Digger	97.196	20.553	NZ_MUAN01000027.1	49186	49509	Blattella germanica:Blattodea		10.1128/AEM.00021-07
GCF_002021835.1	IIIBPKAL_02686	Bmp1	79.2254	-	-	BtToxin_Digger	100	63.606	NZ_MUAN01000030.1	3590	5293	-	-	-
GCF_002081505.1	EINPPPLD_05706	Vpa	-	Vpa	3.8e-26	BtToxin_Digger	-	-	NZ_ALBR01000103.1	6086	6937	-	-	-
GCF_002081505.1	EINPPPLD_04216	InhA2	91.99	-	-	BtToxin_Digger	100	100	NZ_ALBR01000084.1	53480	55879	-	-	-
GCF_002081505.1	EINPPPLD_05845	Vpa	-	Vpa	1.4e-21	BtToxin_Digger	-	-	NZ_ALBR01000111.1	2895	3572	-	-	-
GCF_002081505.1	EINPPPLD_01765	InhA1	79.2714	-	-	BtToxin_Digger	100	100	NZ_ALBR01000026.1	3300	5687	-	-	-
GCF_002081505.1	EINPPPLD_04313	Vpa	-	Vpa	4.5e-21	BtToxin_Digger	-	-	NZ_ALBR01000089.1	10974	12137	-	-	-
GCF_002081505.1	EINPPPLD_01483	Vpa	-	Vpa	4.1e-29	BtToxin_Digger	-	-	NZ_ALBR01000022.1	1907	2773	-	-	-
GCF_002081505.1	EINPPPLD_03906	InhA1	75.0943	-	-	BtToxin_Digger	100	99.874	NZ_ALBR01000077.1	25505	27889	-	-	-
GCF_002081505.1	EINPPPLD_04315	Bmp1	54.0107	-	-	BtToxin_Digger	99.468	62.822	NZ_ALBR01000090.1	2669	4363	-	-	-
GCF_002081505.1	EINPPPLD_03629	InhA1	96.3568	-	-	BtToxin_Digger	100	100	NZ_ALBR01000073.1	101788	104178	-	-	-
GCF_002081505.1	EINPPPLD_04325	Vpa	-	Vpa	2.3e-26	BtToxin_Digger	-	-	NZ_ALBR01000090.1	14869	15747	-	-	-
GCF_002104575.1	GNGGAOCM_00745	InhA2	93.9925	-	-	BtToxin_Digger	100	100	NZ_CP020743.1	725551	727944	-	-	-
GCF_002104575.1	GNGGAOCM_06563	Cry4Ca1	79.1887	Cry	0	BtToxin_Digger; IDOPS	100	46.098	NZ_CP020747.1	5593	7284	-	-	-
GCF_002104575.1	GNGGAOCM_06387	Cry4Ca2	74.2049	Cry	0	BtToxin_Digger; IDOPS	100	45.942	NZ_CP020745.1	73497	75140	-	-	-
GCF_002104575.1	GNGGAOCM_06377	Cry68Aa1	47.1	Cry	0	BtToxin_Digger; CryProcessor; IDOPS	98.356	78.708	NZ_CP020745.1	49217	51226	-	-	-
GCF_002104575.1	GNGGAOCM_06391	Cry56Aa4	76.9	Cry	0	BtToxin_Digger; CryProcessor; IDOPS	100	100	NZ_CP020745.1	81320	83296	Helicoverpa armigera:Lepidoptera		10.1007/s10529-009-0147-6
GCF_002104575.1	GNGGAOCM_06564	Cry40Da1	77.3	Cry	0	BtToxin_Digger; CryProcessor; IDOPS	100	100	NZ_CP020747.1	7352	9322	-	-	-
GCF_002104575.1	GNGGAOCM_00501	ChitinaseC	94.9555	-	-	BtToxin_Digger	100	97.965	NZ_CP020743.1	470645	472669	-	-	-
GCF_002104575.1	GNGGAOCM_06388	Cry30Ga2	65.2	Cry	0	BtToxin_Digger; CryProcessor; IDOPS	97.36	94.428	NZ_CP020745.1	75208	77142	Plutella xylostella:Lepidoptera		10.1016/j.jip.2009.12.004
GCF_002104575.1	GNGGAOCM_02812	Bmp1	78.8732	-	-	BtToxin_Digger	100	63.606	NZ_CP020743.1	2703387	2705090	-	-	-
GCF_002104575.1	GNGGAOCM_06392	Cry4Ca1	73.2394	Cry	0	BtToxin_Digger; IDOPS	100	46.179	NZ_CP020745.1	83364	84947	-	-	-
GCF_002104575.1	GNGGAOCM_06798	Cry4Ca1	73.2394	Cry	0	BtToxin_Digger; IDOPS	100	46.179	NZ_CP020749.1	46279	47862	-	-	-
GCF_002104575.1	GNGGAOCM_05487	Spp1Aa1	80.0797	Spp	0	BtToxin_Digger; IDOPS	98.047	99.209	NZ_CP020743.1	5202518	5204056	Blattella germanica:Blattodea		10.1128/AEM.00021-07
GCF_002104575.1	GNGGAOCM_01416	InhA1	93.0905	-	-	BtToxin_Digger	100	100	NZ_CP020743.1	1349024	1351411	-	-	-
GCF_002104575.1	GNGGAOCM_06495	Mtx	-	Mtx	5.3e-17	BtToxin_Digger	-	-	NZ_CP020746.1	46841	48490	-	-	-
GCF_002104575.1	GNGGAOCM_03464	Spp1Aa1	81.6712	Spp	0	BtToxin_Digger	99.731	73.32	NZ_CP020743.1	3317909	3319027	Blattella germanica:Blattodea		10.1128/AEM.00021-07
GCF_002104575.1	GNGGAOCM_06393	Cry30Aa1	80.5556	Cry	2e-35	BtToxin_Digger	57.6	10.465	NZ_CP020745.1	85593	85970		Aedes aegypti:Diptera	10.1078/072320203770865783
GCF_002104575.1	GNGGAOCM_06091	Vpb4Ca1	74.6939	Mtx	3e-121	BtToxin_Digger	40.63	22.152	NZ_CP020744.1	243264	245075	-	-	-
GCF_002104575.1	GNGGAOCM_06799	Cry56Aa4	76.9	Cry	0	BtToxin_Digger; CryProcessor; IDOPS	100	100	NZ_CP020749.1	47930	49906	Helicoverpa armigera:Lepidoptera		10.1007/s10529-009-0147-6
GCF_002104575.1	GNGGAOCM_05727	Bmp1	31.2292	-	-	BtToxin_Digger	100	67.413	NZ_CP020743.1	5444527	5446287	-	-	-
GCF_002104575.1	GNGGAOCM_06417	Mpp15Aa1	36.4	Mpp	1e-36	BtToxin_Digger	92.593	73.529	NZ_CP020745.1	100900	101712	-	-	-
GCF_002104575.1	GNGGAOCM_03465	Spp1Aa1	70.9091	Spp	3e-48	BtToxin_Digger	94.017	21.739	NZ_CP020743.1	3319088	3319441	Blattella germanica:Blattodea		10.1128/AEM.00021-07
GCF_002104575.1	GNGGAOCM_01116	InhA1	75.0943	-	-	BtToxin_Digger	97.906	99.874	NZ_CP020743.1	1060781	1063219	-	-	-
GCF_002118175.1	PPAFALNK_03969	ChitinaseC	94.6588	-	-	BtToxin_Digger	100	97.965	NZ_MRWV01000039.1	3952	5976	-	-	-
GCF_002118175.1	PPAFALNK_02615	Tpp	-	Tpp	8.2e-12	BtToxin_Digger	-	-	NZ_MRWV01000002.1	595565	598045	-	-	-
GCF_002118175.1	PPAFALNK_03211	Tpp80Aa1	29.5385	Tpp	2e-39	BtToxin_Digger	82.908	87.131	NZ_MRWV01000029.1	3844	5022	Culex pipiens pallens:Diptera		10.1016/j.jip.2020.107386
GCF_002118175.1	PPAFALNK_02525	Bmp1	79.2254	-	-	BtToxin_Digger	100	63.606	NZ_MRWV01000002.1	500750	502453	-	-	-
GCF_002118175.1	PPAFALNK_01613	InhA1	75.2201	-	-	BtToxin_Digger	97.906	99.874	NZ_MRWV01000015.1	100953	103391	-	-	-
GCF_002118175.1	PPAFALNK_03217	Spp1Aa1	78.2869	Spp	0	BtToxin_Digger; IDOPS	98.047	99.209	NZ_MRWV01000029.1	11295	12833	Blattella germanica:Blattodea		10.1128/AEM.00021-07
GCF_002118175.1	PPAFALNK_04714	InhA1	92.0854	-	-	BtToxin_Digger	100	100	NZ_MRWV01000005.1	214681	217068	-	-	-
GCF_002118175.1	PPAFALNK_00777	InhA2	94.368	-	-	BtToxin_Digger	100	100	NZ_MRWV01000010.1	52187	54580	-	-	-
GCF_002118175.1	PPAFALNK_03758	Bmp1	77.5956	Xpp	0	BtToxin_Digger	99.891	100	NZ_MRWV01000032.1	20470	23220	-	-	-
GCF_002118175.1	PPAFALNK_01502	Vpb	-	Vpb	1.1e-29	BtToxin_Digger	-	-	NZ_MRWV01000014.1	99322	101538	-	-	-
GCF_002118185.1	KGJINPHL_01312	InhA1	75.2201	-	-	BtToxin_Digger	97.786	99.874	NZ_MRWW01000010.1	65519	67960	-	-	-
GCF_002118185.1	KGJINPHL_05192	Tpp	-	Tpp	4.1e-12	BtToxin_Digger	-	-	NZ_MRWW01000006.1	353059	355539	-	-	-
GCF_002118185.1	KGJINPHL_05554	InhA2	94.6183	-	-	BtToxin_Digger	100	100	NZ_MRWW01000008.1	52172	54565	-	-	-
GCF_002118185.1	KGJINPHL_03095	Bmp1	77.5956	Xpp	0	BtToxin_Digger	99.891	100	NZ_MRWW01000022.1	34600	37350	-	-	-
GCF_002118185.1	KGJINPHL_01597	ChitinaseC	94.8071	-	-	BtToxin_Digger	100	97.965	NZ_MRWW01000012.1	9845	11869	-	-	-
GCF_002118185.1	KGJINPHL_00231	InhA1	92.3367	-	-	BtToxin_Digger	100	100	NZ_MRWW01000001.1	241969	244356	-	-	-
GCF_002118185.1	KGJINPHL_03885	Spp1Aa1	78.2869	Spp	0	BtToxin_Digger; IDOPS	98.047	99.209	NZ_MRWW01000037.1	11639	13177	Blattella germanica:Blattodea		10.1128/AEM.00021-07
GCF_002118185.1	KGJINPHL_04676	Vpb	-	Vpb	1.1e-29	BtToxin_Digger	-	-	NZ_MRWW01000005.1	256315	258531	-	-	-
GCF_002118185.1	KGJINPHL_05104	Bmp1	78.8732	-	-	BtToxin_Digger	100	63.606	NZ_MRWW01000006.1	257885	259588	-	-	-
GCF_002118185.1	KGJINPHL_02017	Bmp1	55.3009	Xpp	2e-103	BtToxin_Digger	43.625	39.082	NZ_MRWW01000016.1	55520	57922	-	-	-
GCF_002118195.1	CGFDGKIO_00653	Bmp1	79.2254	-	-	BtToxin_Digger	100	63.606	NZ_MRWU01000001.1	620304	622007	-	-	-
GCF_002118195.1	CGFDGKIO_02533	InhA1	92.3367	-	-	BtToxin_Digger	100	100	NZ_MRWU01000002.1	691665	694052	-	-	-
GCF_002118195.1	CGFDGKIO_00106	Vpb	-	Vpb	1.1e-29	BtToxin_Digger	-	-	NZ_MRWU01000001.1	100533	102749	-	-	-
GCF_002118195.1	CGFDGKIO_00740	Tpp	-	Tpp	8.2e-12	BtToxin_Digger	-	-	NZ_MRWU01000001.1	714323	716803	-	-	-
GCF_002118195.1	CGFDGKIO_05789	ChitinaseC	94.9097	-	-	BtToxin_Digger	100	88.517	NZ_MRWU01000009.1	89882	91711	-	-	-
GCF_002118195.1	CGFDGKIO_02783	Bmp1	55.3009	Xpp	2e-103	BtToxin_Digger	43.625	39.082	NZ_MRWU01000023.1	44291	46693	-	-	-
GCF_002118195.1	CGFDGKIO_02950	Spp1Aa1	78.2869	Spp	0	BtToxin_Digger; IDOPS	98.047	99.209	NZ_MRWU01000029.1	8010	9548	Blattella germanica:Blattodea		10.1128/AEM.00021-07
GCF_002118195.1	CGFDGKIO_05579	InhA2	94.6183	-	-	BtToxin_Digger	100	100	NZ_MRWU01000008.1	52163	54556	-	-	-
GCF_002118195.1	CGFDGKIO_01732	Bmp1	77.5956	Xpp	0	BtToxin_Digger	99.891	100	NZ_MRWU01000018.1	11069	13819	-	-	-
GCF_002118195.1	CGFDGKIO_01274	InhA1	75.0943	-	-	BtToxin_Digger	97.906	99.874	NZ_MRWU01000013.1	7151	9589	-	-	-
GCF_002118195.1	CGFDGKIO_02947	Tpp80Aa1	29.5385	Tpp	2e-39	BtToxin_Digger	82.908	87.131	NZ_MRWU01000029.1	5461	6639	Culex pipiens pallens:Diptera		10.1016/j.jip.2020.107386
GCF_002118195.1	CGFDGKIO_04792	Spp1Aa1	79.8077	Spp	3e-61	BtToxin_Digger	97.196	20.553	NZ_MRWU01000050.1	166	489	Blattella germanica:Blattodea		10.1128/AEM.00021-07
GCF_002118195.1	CGFDGKIO_01111	Spp1Aa2	80.7692	Spp	3e-61	BtToxin_Digger	98.113	20.758	NZ_MRWU01000011.1	167179	167499	Blattella germanica:Blattodea		10.1128/AEM.00021-07
GCF_002118205.1	MHPABBJM_06083	InhA1	75.2201	-	-	BtToxin_Digger	97.906	99.874	NZ_MRWS01000086.1	16850	19288	-	-	-
GCF_002118205.1	MHPABBJM_05821	InhA1	92.3367	-	-	BtToxin_Digger	100	100	NZ_MRWS01000075.1	101134	103521	-	-	-
GCF_002118205.1	MHPABBJM_04533	Tpp	-	Tpp	8.2e-12	BtToxin_Digger	-	-	NZ_MRWS01000205.1	1697560	1700040	-	-	-
GCF_002118205.1	MHPABBJM_04061	Vpb	-	Vpb	1.1e-29	BtToxin_Digger	-	-	NZ_MRWS01000205.1	1212805	1215021	-	-	-
GCF_002118205.1	MHPABBJM_00070	Tpp80Aa1	29.5385	Tpp	2e-39	BtToxin_Digger	82.908	87.131	NZ_MRWS01000094.1	3234	4412	Culex pipiens pallens:Diptera		10.1016/j.jip.2020.107386
GCF_002118205.1	MHPABBJM_00188	Bmp1	55.3009	Xpp	2e-104	BtToxin_Digger	48.675	39.082	NZ_MRWS01000101.1	460	2613	-	-	-
GCF_002118205.1	MHPABBJM_00361	Bmp1	77.5956	Xpp	0	BtToxin_Digger	99.891	100	NZ_MRWS01000108.1	934	3684	-	-	-
GCF_002118205.1	MHPABBJM_02955	Bmp1	78.8732	-	-	BtToxin_Digger	100	63.606	NZ_MRWS01000205.1	150394	152097	-	-	-
GCF_002118205.1	MHPABBJM_02331	Bmp1	55.5224	Xpp	6e-109	BtToxin_Digger	98.529	37.514	NZ_MRWS01000044.1	88	1110	-	-	-
GCF_002118205.1	MHPABBJM_04909	ChitinaseC	94.9555	-	-	BtToxin_Digger	100	97.965	NZ_MRWS01000049.1	9328	11352	-	-	-
GCF_002118205.1	MHPABBJM_01907	InhA2	94.6183	-	-	BtToxin_Digger	100	100	NZ_MRWS01000004.1	52103	54496	-	-	-
GCF_002146725.1	FCBNBDPF_05797	InhA1	92.2111	-	-	BtToxin_Digger	100	100	NZ_NFDG01000133.1	166262	168649	-	-	-
GCF_002146725.1	FCBNBDPF_02375	InhA1	70.5747	-	-	BtToxin_Digger	100	54.648	NZ_NFDG01000093.1	6656	7960	-	-	-
GCF_002146725.1	FCBNBDPF_04150	Bmp1	79.4014	-	-	BtToxin_Digger	100	63.606	NZ_NFDG01000122.1	279443	281146	-	-	-
GCF_002146725.1	FCBNBDPF_01969	ChitinaseC	95.1039	-	-	BtToxin_Digger	100	97.965	NZ_NFDG01000074.1	54586	56610	-	-	-
GCF_002146725.1	FCBNBDPF_02155	Bmp1	82.0423	-	-	BtToxin_Digger	100	63.606	NZ_NFDG01000082.1	1222	2925	-	-	-
GCF_002146725.1	FCBNBDPF_02189	Bmp1	60.472	Xpp	3e-108	BtToxin_Digger	32.722	37.962	NZ_NFDG01000084.1	11816	14926	-	-	-
GCF_002146725.1	FCBNBDPF_00335	Vpb	-	Vpb	1.1e-29	BtToxin_Digger	-	-	NZ_NFDG01000017.1	66175	68391	-	-	-
GCF_002146725.1	FCBNBDPF_01476	InhA1	71.75	-	-	BtToxin_Digger	100	100	NZ_NFDG01000065.1	882	3284	-	-	-
GCF_002146725.1	FCBNBDPF_05421	InhA1	75.2201	-	-	BtToxin_Digger	97.906	99.874	NZ_NFDG01000130.1	1231	3669	-	-	-
GCF_002146725.1	FCBNBDPF_01158	InhA2	93.617	-	-	BtToxin_Digger	100	100	NZ_NFDG01000041.1	52512	54902	-	-	-
GCF_002146725.1	FCBNBDPF_06089	Spp1Aa1	77.1429	Spp	5e-103	BtToxin_Digger	93.085	34.585	NZ_NFDG01000136.1	4572	5138	Blattella germanica:Blattodea		10.1128/AEM.00021-07
GCF_002146725.1	FCBNBDPF_02029	Bmp1	31.2292	-	-	BtToxin_Digger	100	67.413	NZ_NFDG01000081.1	8381	10141	-	-	-
GCF_002146725.1	FCBNBDPF_03718	Spp1Aa1	80.0797	Spp	0	BtToxin_Digger; IDOPS	98.047	99.209	NZ_NFDG01000121.1	178492	180030	Blattella germanica:Blattodea		10.1128/AEM.00021-07
GCF_002146775.1	CGPLPKGP_01939	Vpb	-	Vpb	9.7e-26	BtToxin_Digger	-	-	NZ_NFDI01000051.1	2672	4855	-	-	-
GCF_002146775.1	CGPLPKGP_00533	InhA2	94.6183	-	-	BtToxin_Digger	100	100	NZ_NFDI01000027.1	53714	56107	-	-	-
GCF_002146775.1	CGPLPKGP_05302	InhA1	92.3367	-	-	BtToxin_Digger	100	100	NZ_NFDI01000062.1	1045518	1047905	-	-	-
GCF_002146775.1	CGPLPKGP_01456	Bmp1	31.2292	-	-	BtToxin_Digger	100	67.413	NZ_NFDI01000049.1	131895	133655	-	-	-
GCF_002146775.1	CGPLPKGP_01705	Spp1Aa1	80.0797	Spp	0	BtToxin_Digger; IDOPS	98.047	99.209	NZ_NFDI01000049.1	387581	389119	Blattella germanica:Blattodea		10.1128/AEM.00021-07
GCF_002146775.1	CGPLPKGP_00166	ChitinaseC	94.9555	-	-	BtToxin_Digger	100	97.965	NZ_NFDI01000010.1	119892	121916	-	-	-
GCF_002146775.1	CGPLPKGP_04049	Spp1Aa1	79.5678	Spp	0	BtToxin_Digger; IDOPS	99.804	100	NZ_NFDI01000058.1	8050	9582	Blattella germanica:Blattodea		10.1128/AEM.00021-07
GCF_002146775.1	CGPLPKGP_02483	Bmp1	79.4014	-	-	BtToxin_Digger	100	63.606	NZ_NFDI01000053.1	477623	479326	-	-	-
GCF_002146775.1	CGPLPKGP_00774	Vpb	-	Vpb	2.3e-29	BtToxin_Digger	-	-	NZ_NFDI01000035.1	7278	9494	-	-	-
GCF_002146775.1	CGPLPKGP_05439	InhA1	75.0943	-	-	BtToxin_Digger	97.906	99.874	NZ_NFDI01000065.1	14486	16924	-	-	-
GCF_002146775.1	CGPLPKGP_03965	Vpb4Ca1	67.8832	Mtx	2e-51	BtToxin_Digger	26.602	12.387	NZ_NFDI01000056.1	45031	46578	-	-	-
GCF_002146775.1	CGPLPKGP_00023	Tpp	-	Tpp	1.4e-11	BtToxin_Digger	-	-	NZ_NFDI01000005.1	10789	13269	-	-	-
GCF_002146775.1	CGPLPKGP_03973	App4Aa1	68.272	App	0	BtToxin_Digger	100	99.718	NZ_NFDI01000056.1	56576	57637	-	-	-
GCF_002200005.1	BCJHLCGM_01299	InhA1	75.2201	-	-	BtToxin_Digger	97.786	99.874	NZ_NIUP01000017.1	86184	88625	-	-	-
GCF_002200005.1	BCJHLCGM_00486	Spp1Aa1	78.9784	Spp	0	BtToxin_Digger; IDOPS	99.804	100	NZ_NIUP01000011.1	127052	128584	Blattella germanica:Blattodea		10.1128/AEM.00021-07
GCF_002200005.1	BCJHLCGM_05085	Bmp1	31.2292	-	-	BtToxin_Digger	100	67.413	NZ_NIUP01000008.1	10358	12118	-	-	-
GCF_002200005.1	BCJHLCGM_00578	Vpb	-	Vpb	2.3e-29	BtToxin_Digger	-	-	NZ_NIUP01000011.1	222108	224324	-	-	-
GCF_002200005.1	BCJHLCGM_02574	Vpb4Ca1	68.6131	Mtx	6e-52	BtToxin_Digger	26.602	12.387	NZ_NIUP01000002.1	30137	31684	-	-	-
GCF_002200005.1	BCJHLCGM_01498	InhA1	92.3367	-	-	BtToxin_Digger	100	100	NZ_NIUP01000019.1	12607	14994	-	-	-
GCF_002200005.1	BCJHLCGM_03394	Bmp1	79.4014	-	-	BtToxin_Digger	100	63.606	NZ_NIUP01000024.1	33811	35514	-	-	-
GCF_002200005.1	BCJHLCGM_01389	InhA2	94.6183	-	-	BtToxin_Digger	100	100	NZ_NIUP01000018.1	26868	29261	-	-	-
GCF_002200005.1	BCJHLCGM_03526	Spp1Aa1	80.0797	Spp	0	BtToxin_Digger; IDOPS	98.047	99.209	NZ_NIUP01000025.1	7885	9423	Blattella germanica:Blattodea		10.1128/AEM.00021-07
GCF_002200005.1	BCJHLCGM_03156	ChitinaseC	94.9555	-	-	BtToxin_Digger	100	97.965	NZ_NIUP01000021.1	119697	121721	-	-	-
GCF_002200005.1	BCJHLCGM_04043	Vpb	-	Vpb	1.4e-25	BtToxin_Digger	-	-	NZ_NIUP01000032.1	97893	100058	-	-	-
GCF_002200025.1	BKGNKKIP_03425	InhA2	94.368	-	-	BtToxin_Digger	100	100	NZ_NIUO01000038.1	63308	65698	-	-	-
GCF_002200025.1	BKGNKKIP_03749	Spp1Aa1	80.2789	Spp	0	BtToxin_Digger; IDOPS	98.047	99.209	NZ_NIUO01000005.1	8980	10518	Blattella germanica:Blattodea		10.1128/AEM.00021-07
GCF_002200025.1	BKGNKKIP_00032	Bmp1	79.5775	-	-	BtToxin_Digger	100	63.606	NZ_NIUO01000001.1	31952	33655	-	-	-
GCF_002200025.1	BKGNKKIP_04596	InhA1	74.717	-	-	BtToxin_Digger	97.906	99.874	NZ_NIUO01000008.1	248620	251058	-	-	-
GCF_002200025.1	BKGNKKIP_00934	Vpb	-	Vpb	8.3e-29	BtToxin_Digger	-	-	NZ_NIUO01000013.1	111370	113586	-	-	-
GCF_002200025.1	BKGNKKIP_00325	InhA1	92.2111	-	-	BtToxin_Digger	100	100	NZ_NIUO01000012.1	124	2511	-	-	-
GCF_002200025.1	BKGNKKIP_03438	ChitinaseC	94.6588	-	-	BtToxin_Digger	100	97.965	NZ_NIUO01000039.1	9353	11377	-	-	-
GCF_002200025.1	BKGNKKIP_01395	Bmp1	31.2092	-	-	BtToxin_Digger	100	68.533	NZ_NIUO01000017.1	163530	165290	-	-	-
GCF_002200135.1	PBCGKBFK_02967	Vpb	-	Vpb	1.7e-25	BtToxin_Digger	-	-	NZ_NIZC01000026.1	25383	27548	-	-	-
GCF_002200135.1	PBCGKBFK_05411	Vpb	-	Vpb	2.3e-29	BtToxin_Digger	-	-	NZ_NIZC01000008.1	113304	115520	-	-	-
GCF_002200135.1	PBCGKBFK_03659	InhA1	92.3367	-	-	BtToxin_Digger	100	100	NZ_NIZC01000034.1	2095	4482	-	-	-
GCF_002200135.1	PBCGKBFK_00147	InhA2	94.6183	-	-	BtToxin_Digger	100	100	NZ_NIZC01000010.1	152176	154569	-	-	-
GCF_002200135.1	PBCGKBFK_05320	Spp1Aa1	78.9784	Spp	0	BtToxin_Digger; IDOPS	99.804	100	NZ_NIZC01000008.1	18244	19776	Blattella germanica:Blattodea		10.1128/AEM.00021-07
GCF_002200135.1	PBCGKBFK_04555	Bmp1	31.3953	-	-	BtToxin_Digger	100	67.413	NZ_NIZC01000005.1	51859	53619	-	-	-
GCF_002200135.1	PBCGKBFK_04833	ChitinaseC	94.8071	-	-	BtToxin_Digger	100	97.965	NZ_NIZC01000055.1	9434	11458	-	-	-
GCF_002200135.1	PBCGKBFK_04478	Bmp1	79.4014	-	-	BtToxin_Digger	100	63.606	NZ_NIZC01000048.1	33717	35420	-	-	-
GCF_002200135.1	PBCGKBFK_05267	Spp1Aa1	80.0797	Spp	0	BtToxin_Digger; IDOPS	98.047	99.209	NZ_NIZC01000007.1	94684	96222	Blattella germanica:Blattodea		10.1128/AEM.00021-07
GCF_002200135.1	PBCGKBFK_00811	InhA1	75.2201	-	-	BtToxin_Digger	97.906	99.874	NZ_NIZC01000015.1	94111	96549	-	-	-
GCF_002200135.1	PBCGKBFK_00178	Tpp	-	Tpp	7e-14	BtToxin_Digger	-	-	NZ_NIZC01000011.1	2707	5187	-	-	-
GCF_002550375.1	APHPKALH_01052	Vpb4Ca1	74.3902	Mtx	5e-123	BtToxin_Digger	40.796	22.242	NZ_NVLJ01000015.1	19448	21259	-	-	-
GCF_002550375.1	APHPKALH_05359	Vpb	-	Vpb	6.8e-30	BtToxin_Digger	-	-	NZ_NVLJ01000078.1	18291	20507	-	-	-
GCF_002550375.1	APHPKALH_04234	InhA2	92.1151	-	-	BtToxin_Digger	100	100	NZ_NVLJ01000051.1	86450	88849	-	-	-
GCF_002550375.1	APHPKALH_05471	InhA1	75.5975	-	-	BtToxin_Digger	100	99.874	NZ_NVLJ01000007.1	86767	89151	-	-	-
GCF_002550375.1	APHPKALH_05970	InhA1	78.8945	-	-	BtToxin_Digger	100	100	NZ_NVLJ01000008.1	65721	68108	-	-	-
GCF_002550375.1	APHPKALH_02947	Spp1Aa1	80.0797	Spp	0	BtToxin_Digger; IDOPS	98.047	99.209	NZ_NVLJ01000032.1	21071	22609	Blattella germanica:Blattodea		10.1128/AEM.00021-07
GCF_002550375.1	APHPKALH_04983	Tpp80Ab1	29.1291	Tpp	4e-42	BtToxin_Digger	85.385	90.244	NZ_NVLJ01000066.1	12074	13246	-	-	-
GCF_002550375.1	APHPKALH_05793	InhA1	96.2312	-	-	BtToxin_Digger	100	100	NZ_NVLJ01000007.1	401877	404267	-	-	-
GCF_002550375.1	APHPKALH_04130	Cry70Bb1	96	Cry	0	BtToxin_Digger; CryProcessor; IDOPS	99.877	99.264	NZ_NVLJ01000050.1	15601	18033	-	-	-
GCF_002552045.1	NNAAIDHE_02975	Vpb	-	Vpb	7.6e-30	BtToxin_Digger	-	-	NZ_NVLK01000042.1	21224	23440	-	-	-
GCF_002552045.1	NNAAIDHE_03317	Spp1Aa1	80.0797	Spp	0	BtToxin_Digger; IDOPS	98.047	99.209	NZ_NVLK01000049.1	19096	20634	Blattella germanica:Blattodea		10.1128/AEM.00021-07
GCF_002552045.1	NNAAIDHE_00363	Cry	-	Cry	7.1e-08	BtToxin_Digger	-	-	NZ_NVLK01000016.1	43783	46014	-	-	-
GCF_002552045.1	NNAAIDHE_04727	InhA1	79.224	-	-	BtToxin_Digger	100	100	NZ_NVLK01000078.1	15035	17431	-	-	-
GCF_002552045.1	NNAAIDHE_03171	InhA2	94.7434	-	-	BtToxin_Digger	100	100	NZ_NVLK01000045.1	48618	51017	-	-	-
GCF_002552045.1	NNAAIDHE_01399	InhA1	74.9686	-	-	BtToxin_Digger	100	99.874	NZ_NVLK01000021.1	325011	327398	-	-	-
GCF_002552045.1	NNAAIDHE_02562	Mpp	-	Mpp	4.2e-16	BtToxin_Digger	-	-	NZ_NVLK01000033.1	139043	140143	-	-	-
GCF_002552045.1	NNAAIDHE_00950	InhA1	93.8442	-	-	BtToxin_Digger	100	100	NZ_NVLK01000020.1	2683	5070	-	-	-
GCF_002552045.1	NNAAIDHE_00376	Bmp1	81.162	-	-	BtToxin_Digger	100	63.606	NZ_NVLK01000016.1	55182	56885	-	-	-
GCF_002554865.1	FMEGJDBA_04420	InhA2	95.995	-	-	BtToxin_Digger	100	100	NZ_NUCE01000052.1	53496	55895	-	-	-
GCF_002554865.1	FMEGJDBA_02564	Bmp1	30.4202	-	-	BtToxin_Digger	100	66.629	NZ_NUCE01000026.1	156201	157949	-	-	-
GCF_002554865.1	FMEGJDBA_00521	Vpb	-	Vpb	3.8e-30	BtToxin_Digger	-	-	NZ_NUCE01000013.1	103102	105318	-	-	-
GCF_002554865.1	FMEGJDBA_01788	Vpb4Ca1	68.6131	Mtx	2e-50	BtToxin_Digger	26.602	12.387	NZ_NUCE01000022.1	4545	6092	-	-	-
GCF_002554865.1	FMEGJDBA_01761	InhA1	74.9686	-	-	BtToxin_Digger	100	99.874	NZ_NUCE01000021.1	59819	62203	-	-	-
GCF_002554865.1	FMEGJDBA_05388	Spp1Aa1	79.2683	Spp	0	BtToxin_Digger; IDOPS	99.595	97.233	NZ_NUCE01000008.1	85529	87013	Blattella germanica:Blattodea		10.1128/AEM.00021-07
GCF_002554865.1	FMEGJDBA_03821	Bmp1	83.9866	-	-	BtToxin_Digger	100	100	NZ_NUCE01000042.1	40266	42938	-	-	-
GCF_002554865.1	FMEGJDBA_05302	Enhancin	92.9919	-	-	BtToxin_Digger	100	100	NZ_NUCE01000008.1	6335	8563	-	-	-
GCF_002554865.1	FMEGJDBA_00202	Bmp1	78.8732	-	-	BtToxin_Digger	100	63.606	NZ_NUCE01000011.1	103349	105052	-	-	-
GCF_002554865.1	FMEGJDBA_02230	ChitinaseC	94.0653	-	-	BtToxin_Digger	100	97.965	NZ_NUCE01000024.1	123496	125520	-	-	-
GCF_002554865.1	FMEGJDBA_04617	InhA1	78.6432	-	-	BtToxin_Digger	100	100	NZ_NUCE01000005.1	3602	5989	-	-	-
GCF_002554865.1	FMEGJDBA_03778	InhA1	94.598	-	-	BtToxin_Digger	100	100	NZ_NUCE01000041.1	82512	84899	-	-	-
GCF_002554935.1	PNPCNOHJ_04058	Mpp	-	Mpp	2.5e-18	BtToxin_Digger	-	-	NZ_NUCL01000003.1	1586	2581	-	-	-
GCF_002554935.1	PNPCNOHJ_00648	ChitinaseC	94.9555	-	-	BtToxin_Digger	100	97.965	NZ_NUCL01000016.1	9259	11283	-	-	-
GCF_002554935.1	PNPCNOHJ_01150	InhA1	92.7136	-	-	BtToxin_Digger	100	100	NZ_NUCL01000001.1	258628	261015	-	-	-
GCF_002554935.1	PNPCNOHJ_02065	Vpb	-	Vpb	6.3e-29	BtToxin_Digger	-	-	NZ_NUCL01000022.1	52300	54516	-	-	-
GCF_002554935.1	PNPCNOHJ_00120	InhA1	75.2201	-	-	BtToxin_Digger	97.906	99.874	NZ_NUCL01000012.1	4700	7138	-	-	-
GCF_002554935.1	PNPCNOHJ_00156	InhA2	94.368	-	-	BtToxin_Digger	100	100	NZ_NUCL01000012.1	43546	45939	-	-	-
GCF_002554935.1	PNPCNOHJ_02274	Bmp1	79.0493	-	-	BtToxin_Digger	100	63.606	NZ_NUCL01000024.1	35655	37358	-	-	-
GCF_002554935.1	PNPCNOHJ_00795	Tpp	-	Tpp	1.5e-12	BtToxin_Digger	-	-	NZ_NUCL01000017.1	59505	61985	-	-	-
GCF_002554935.1	PNPCNOHJ_04764	Spp1Aa1	80.0797	Spp	0	BtToxin_Digger; IDOPS	98.047	99.209	NZ_NUCL01000005.1	36690	38228	Blattella germanica:Blattodea		10.1128/AEM.00021-07
GCF_002555345.1	PKMGPEEP_01384	Spp1Aa1	77.2908	Spp	0	BtToxin_Digger; IDOPS	98.625	99.209	NZ_NUCD01000001.1	18813	20342	Blattella germanica:Blattodea		10.1128/AEM.00021-07
GCF_002555345.1	PKMGPEEP_01425	Enhancin	93.2615	-	-	BtToxin_Digger	100	100	NZ_NUCD01000020.1	24616	26844	-	-	-
GCF_002555345.1	PKMGPEEP_05018	Bmp1	53.7815	Xpp	5e-102	BtToxin_Digger	45.362	39.978	NZ_NUCD01000005.1	55863	58226	-	-	-
GCF_002555345.1	PKMGPEEP_01845	InhA1	93.3417	-	-	BtToxin_Digger	100	100	NZ_NUCD01000025.1	99582	101969	-	-	-
GCF_002555345.1	PKMGPEEP_00678	InhA2	96.4956	-	-	BtToxin_Digger	100	100	NZ_NUCD01000014.1	53386	55785	-	-	-
GCF_002555345.1	PKMGPEEP_04473	Vpb	-	Vpb	5.3e-30	BtToxin_Digger	-	-	NZ_NUCD01000044.1	80702	82918	-	-	-
GCF_002555345.1	PKMGPEEP_00816	Tpp80Ab1	32.381	Tpp	4e-40	BtToxin_Digger	80.563	85.366	NZ_NUCD01000015.1	441	1616	-	-	-
GCF_002555345.1	PKMGPEEP_02107	InhA1	74.5912	-	-	BtToxin_Digger	100	99.874	NZ_NUCD01000025.1	349975	352359	-	-	-
GCF_002555345.1	PKMGPEEP_05876	Bmp1	83.0907	Xpp	0	BtToxin_Digger	100	100	NZ_NUCD01000009.1	48177	50831	-	-	-
GCF_002555345.1	PKMGPEEP_05663	ChitinaseC	93.8053	-	-	BtToxin_Digger	100	98.547	NZ_NUCD01000008.1	9611	11647	-	-	-
GCF_002555345.1	PKMGPEEP_04822	Bmp1	78.6972	-	-	BtToxin_Digger	100	63.606	NZ_NUCD01000054.1	98795	100498	-	-	-
GCF_002555345.1	PKMGPEEP_02253	Bmp1	30.5882	-	-	BtToxin_Digger	100	66.629	NZ_NUCD01000027.1	7036	8784	-	-	-
GCF_002555345.1	PKMGPEEP_03575	Bmp1	51.8841	Xpp	2e-93	BtToxin_Digger	43.233	38.634	NZ_NUCD01000035.1	2776	5172	-	-	-
GCF_002555345.1	PKMGPEEP_05215	Vpb4Ca1	68.6131	Mtx	9e-52	BtToxin_Digger	26.602	12.387	NZ_NUCD01000067.1	5293	6840	-	-	-
GCF_002555345.1	PKMGPEEP_02901	InhA1	78.7688	-	-	BtToxin_Digger	100	100	NZ_NUCD01000031.1	60129	62516	-	-	-
GCF_002555345.1	PKMGPEEP_00072	Spp1Aa1	79.065	Spp	0	BtToxin_Digger; IDOPS	99.595	97.233	NZ_NUCD01000010.1	26312	27796	Blattella germanica:Blattodea		10.1128/AEM.00021-07
GCF_002556885.1	COPLIAFO_03193	Spp1Aa1	77.0916	Spp	0	BtToxin_Digger; IDOPS	98.047	99.209	NZ_NUAO01000034.1	15102	16640	Blattella germanica:Blattodea		10.1128/AEM.00021-07
GCF_002556885.1	COPLIAFO_04192	Enhancin	93.6658	-	-	BtToxin_Digger	100	100	NZ_NUAO01000004.1	311569	313797	-	-	-
GCF_002556885.1	COPLIAFO_00256	ChitinaseC	94.0653	-	-	BtToxin_Digger	100	97.965	NZ_NUAO01000013.1	10031	12055	-	-	-
GCF_002556885.1	COPLIAFO_05429	InhA1	74.9686	-	-	BtToxin_Digger	100	99.874	NZ_NUAO01000007.1	333464	335848	-	-	-
GCF_002556885.1	COPLIAFO_01153	InhA1	65.582	-	-	BtToxin_Digger	100	100	NZ_NUAO01000019.1	19334	21721	-	-	-
GCF_002556885.1	COPLIAFO_03962	InhA1	78.7688	-	-	BtToxin_Digger	100	100	NZ_NUAO01000004.1	74303	76690	-	-	-
GCF_002556885.1	COPLIAFO_01882	Bmp1	53.4286	Xpp	7e-101	BtToxin_Digger	48.611	39.194	NZ_NUAO01000024.1	89111	91273	-	-	-
GCF_002556885.1	COPLIAFO_02304	Bmp1	30.5882	-	-	BtToxin_Digger	100	66.629	NZ_NUAO01000028.1	7273	9021	-	-	-
GCF_002556885.1	COPLIAFO_04108	Spp1Aa1	79.2683	Spp	0	BtToxin_Digger; IDOPS	99.595	97.233	NZ_NUAO01000004.1	232249	233733	Blattella germanica:Blattodea		10.1128/AEM.00021-07
GCF_002556885.1	COPLIAFO_02582	Vpb	-	Vpb	1e-29	BtToxin_Digger	-	-	NZ_NUAO01000029.1	243848	246064	-	-	-
GCF_002556885.1	COPLIAFO_04961	InhA2	96.3705	-	-	BtToxin_Digger	100	100	NZ_NUAO01000006.1	53482	55881	-	-	-
GCF_002556885.1	COPLIAFO_01459	Bmp1	83.0907	Xpp	0	BtToxin_Digger	100	100	NZ_NUAO01000021.1	69819	72473	-	-	-
GCF_002556885.1	COPLIAFO_01121	Vpb	-	Vpb	2.7e-25	BtToxin_Digger	-	-	NZ_NUAO01000018.1	22935	25106	-	-	-
GCF_002556885.1	COPLIAFO_01643	Bmp1	78.6972	-	-	BtToxin_Digger	100	63.606	NZ_NUAO01000022.1	114959	116662	-	-	-
GCF_002556885.1	COPLIAFO_01799	Bmp1	63.8462	Xpp	4e-95	BtToxin_Digger	32.02	29.115	NZ_NUAO01000023.1	33769	36207	-	-	-
GCF_002556885.1	COPLIAFO_05167	InhA1	93.3417	-	-	BtToxin_Digger	100	100	NZ_NUAO01000007.1	83029	85416	-	-	-
GCF_002558955.1	AMAHBEHJ_00315	Cry	-	Cry	7.5e-08	BtToxin_Digger	-	-	NZ_NTZF01000013.1	476	2707	-	-	-
GCF_002558955.1	AMAHBEHJ_01679	InhA1	78.2663	-	-	BtToxin_Digger	100	100	NZ_NTZF01000002.1	29311	31698	-	-	-
GCF_002558955.1	AMAHBEHJ_04039	Spp1Aa1	80.8943	Spp	0	BtToxin_Digger; IDOPS	99.797	97.233	NZ_NTZF01000007.1	93027	94508	Blattella germanica:Blattodea		10.1128/AEM.00021-07
GCF_002558955.1	AMAHBEHJ_01788	InhA1	74.717	-	-	BtToxin_Digger	100	99.874	NZ_NTZF01000002.1	132917	135304	-	-	-
GCF_002558955.1	AMAHBEHJ_01524	InhA2	94.2428	-	-	BtToxin_Digger	100	100	NZ_NTZF01000029.1	48194	50593	-	-	-
GCF_002558955.1	AMAHBEHJ_00320	Bmp1	81.338	-	-	BtToxin_Digger	100	63.606	NZ_NTZF01000013.1	6464	8167	-	-	-
GCF_002558955.1	AMAHBEHJ_01372	InhA1	93.4673	-	-	BtToxin_Digger	100	100	NZ_NTZF01000027.1	156325	158712	-	-	-
GCF_002561265.1	EICLMKFA_00215	InhA1	96.2312	-	-	BtToxin_Digger	100	100	NZ_NTUE01000012.1	2129	4519	-	-	-
GCF_002561265.1	EICLMKFA_01877	Tpp80Ab1	29.1291	Tpp	4e-42	BtToxin_Digger	85.385	90.244	NZ_NTUE01000020.1	5670	6842	-	-	-
GCF_002561265.1	EICLMKFA_01936	Vpb4Ca1	74.3902	Mtx	5e-123	BtToxin_Digger	40.796	22.242	NZ_NTUE01000021.1	54913	56724	-	-	-
GCF_002561265.1	EICLMKFA_05187	Vpb	-	Vpb	6.8e-30	BtToxin_Digger	-	-	NZ_NTUE01000076.1	20259	22475	-	-	-
GCF_002561265.1	EICLMKFA_04706	InhA2	92.1151	-	-	BtToxin_Digger	100	100	NZ_NTUE01000005.1	86146	88545	-	-	-
GCF_002561265.1	EICLMKFA_02524	Spp1Aa1	79.3713	Spp	0	BtToxin_Digger; IDOPS	99.414	100	NZ_NTUE01000002.1	106733	108271	Blattella germanica:Blattodea		10.1128/AEM.00021-07
GCF_002561265.1	EICLMKFA_05377	InhA1	75.5975	-	-	BtToxin_Digger	100	99.874	NZ_NTUE01000007.1	66279	68663	-	-	-
GCF_002561265.1	EICLMKFA_02029	Cry70Bb1	96	Cry	0	BtToxin_Digger; CryProcessor; IDOPS	99.877	99.264	NZ_NTUE01000023.1	10591	13023	-	-	-
GCF_002561265.1	EICLMKFA_02346	InhA1	78.8945	-	-	BtToxin_Digger	100	100	NZ_NTUE01000029.1	198320	200707	-	-	-
GCF_002564815.1	MLJPOAFI_05331	InhA1	78.7688	-	-	BtToxin_Digger	100	100	NZ_NUXC01000007.1	556508	558895	-	-	-
GCF_002564815.1	MLJPOAFI_03669	Vpb	-	Vpb	3.3e-28	BtToxin_Digger	-	-	NZ_NUXC01000041.1	119420	121729	-	-	-
GCF_002564815.1	MLJPOAFI_02888	InhA1	74.8428	-	-	BtToxin_Digger	97.906	99.874	NZ_NUXC01000034.1	42998	45436	-	-	-
GCF_002564815.1	MLJPOAFI_01568	InhA1	97.1106	-	-	BtToxin_Digger	100	100	NZ_NUXC01000022.1	16132	18519	-	-	-
GCF_002564815.1	MLJPOAFI_03799	Bmp1	61.3095	Xpp	5e-110	BtToxin_Digger	31.97	37.626	NZ_NUXC01000046.1	5392	8547	-	-	-
GCF_002564815.1	MLJPOAFI_04357	InhA2	92.2403	-	-	BtToxin_Digger	100	100	NZ_NUXC01000005.1	54221	56614	-	-	-
GCF_002564815.1	MLJPOAFI_02453	Spp1Aa1	80.2789	Spp	0	BtToxin_Digger; IDOPS	98.047	99.209	NZ_NUXC01000028.1	42797	44335	Blattella germanica:Blattodea		10.1128/AEM.00021-07
GCF_002564815.1	MLJPOAFI_01699	ChitinaseC	93.4718	-	-	BtToxin_Digger	100	97.965	NZ_NUXC01000023.1	11057	13081	-	-	-
GCF_002564815.1	MLJPOAFI_04842	Bmp1	79.4014	-	-	BtToxin_Digger	100	63.606	NZ_NUXC01000007.1	102579	104282	-	-	-
GCF_002564815.1	MLJPOAFI_03810	Mpp	-	Mpp	1.9e-15	BtToxin_Digger	-	-	NZ_NUXC01000046.1	19090	20166	-	-	-
GCF_002565695.1	PHKMDAPA_04284	Tpp80Ab1	29.1291	Tpp	4e-42	BtToxin_Digger	85.385	90.244	NZ_NUXX01000004.1	4711	5883	-	-	-
GCF_002565695.1	PHKMDAPA_03576	Cry70Bb1	95.9	Cry	0	BtToxin_Digger; CryProcessor; IDOPS	99.877	99.264	NZ_NUXX01000030.1	39790	42222	-	-	-
GCF_002565695.1	PHKMDAPA_05770	InhA1	78.8945	-	-	BtToxin_Digger	100	100	NZ_NUXX01000009.1	61846	64233	-	-	-
GCF_002565695.1	PHKMDAPA_04064	Vpb4Ca1	74.3902	Mtx	5e-123	BtToxin_Digger	40.796	22.242	NZ_NUXX01000003.1	63098	64909	-	-	-
GCF_002565695.1	PHKMDAPA_05641	InhA2	92.1151	-	-	BtToxin_Digger	100	100	NZ_NUXX01000008.1	86433	88832	-	-	-
GCF_002565695.1	PHKMDAPA_02531	Spp1Aa1	80.0797	Spp	0	BtToxin_Digger; IDOPS	98.047	99.209	NZ_NUXX01000021.1	21239	22777	Blattella germanica:Blattodea		10.1128/AEM.00021-07
GCF_002565695.1	PHKMDAPA_04000	Vpb	-	Vpb	6.8e-30	BtToxin_Digger	-	-	NZ_NUXX01000039.1	27103	29319	-	-	-
GCF_002565695.1	PHKMDAPA_01678	InhA1	96.2312	-	-	BtToxin_Digger	100	100	NZ_NUXX01000001.1	323154	325544	-	-	-
GCF_002565695.1	PHKMDAPA_01388	InhA1	75.5975	-	-	BtToxin_Digger	100	99.874	NZ_NUXX01000001.1	47966	50350	-	-	-
GCF_002567185.1	EIMJDKAF_04036	Bmp1	81.338	-	-	BtToxin_Digger	100	63.606	NZ_NVAD01000069.1	56171	57874	-	-	-
GCF_002567185.1	EIMJDKAF_01267	InhA1	93.4673	-	-	BtToxin_Digger	100	100	NZ_NVAD01000022.1	7296	9683	-	-	-
GCF_002567185.1	EIMJDKAF_03221	InhA2	94.2428	-	-	BtToxin_Digger	100	100	NZ_NVAD01000059.1	48040	50439	-	-	-
GCF_002567185.1	EIMJDKAF_02256	InhA1	74.717	-	-	BtToxin_Digger	100	99.874	NZ_NVAD01000036.1	111454	113841	-	-	-
GCF_002567185.1	EIMJDKAF_04041	Cry	-	Cry	7.5e-08	BtToxin_Digger	-	-	NZ_NVAD01000069.1	61631	63862	-	-	-
GCF_002567185.1	EIMJDKAF_03684	Spp1Aa1	80.8943	Spp	0	BtToxin_Digger; IDOPS	99.797	97.233	NZ_NVAD01000062.1	5029	6510	Blattella germanica:Blattodea		10.1128/AEM.00021-07
GCF_002567185.1	EIMJDKAF_00951	InhA1	78.2663	-	-	BtToxin_Digger	100	100	NZ_NVAD01000019.1	31249	33636	-	-	-
GCF_002568935.1	OGLALLGK_03052	Cry70Bb1	98.9	Cry	0	BtToxin_Digger; CryProcessor; IDOPS	100	99.264	NZ_NVGU01000036.1	565	2994	-	-	-
GCF_002568935.1	OGLALLGK_01832	Spp1Aa1	80.2789	Spp	0	BtToxin_Digger; IDOPS	98.047	99.209	NZ_NVGU01000001.1	188252	189790	Blattella germanica:Blattodea		10.1128/AEM.00021-07
GCF_002568935.1	OGLALLGK_02082	InhA1	92.3367	-	-	BtToxin_Digger	100	100	NZ_NVGU01000022.1	100865	103252	-	-	-
GCF_002568935.1	OGLALLGK_04034	Sip1A2	93.2432	Mpp	0	BtToxin_Digger; IDOPS	100	98.339	NZ_NVGU01000043.1	2268	3158	-	-	-
GCF_002568935.1	OGLALLGK_00123	Spp1Aa1	79.7642	Spp	0	BtToxin_Digger; IDOPS	99.804	100	NZ_NVGU01000011.1	26227	27759	Blattella germanica:Blattodea		10.1128/AEM.00021-07
GCF_002568935.1	OGLALLGK_04665	Vpb	-	Vpb	7.5e-39	BtToxin_Digger	-	-	NZ_NVGU01000052.1	20271	20663	-	-	-
GCF_002568935.1	OGLALLGK_05474	Tpp	-	Tpp	4.1e-12	BtToxin_Digger	-	-	NZ_NVGU01000006.1	592567	595047	-	-	-
GCF_002568935.1	OGLALLGK_00214	Vpb	-	Vpb	2.3e-29	BtToxin_Digger	-	-	NZ_NVGU01000011.1	120545	122761	-	-	-
GCF_002568935.1	OGLALLGK_01957	ChitinaseC	94.9555	-	-	BtToxin_Digger	100	97.965	NZ_NVGU01000020.1	103774	105798	-	-	-
GCF_002568935.1	OGLALLGK_02817	InhA2	94.6183	-	-	BtToxin_Digger	100	100	NZ_NVGU01000002.1	52040	54433	-	-	-
GCF_002568935.1	OGLALLGK_01571	InhA1	75.2201	-	-	BtToxin_Digger	97.906	99.874	NZ_NVGU01000018.1	80734	83172	-	-	-
GCF_002568935.1	OGLALLGK_05384	Bmp1	79.4014	-	-	BtToxin_Digger	100	63.606	NZ_NVGU01000006.1	496740	498443	-	-	-
GCF_002568935.1	OGLALLGK_04047	Cyt	-	Cyt	7.4e-14	BtToxin_Digger	-	-	NZ_NVGU01000043.1	16906	19017	-	-	-
GCF_002569385.1	ICMKFKIC_03936	Bmp1	79.0493	-	-	BtToxin_Digger	100	63.606	NZ_NVFI01000034.1	120342	122045	-	-	-
GCF_002569385.1	ICMKFKIC_02030	ChitinaseC	96.7619	-	-	BtToxin_Digger	100	76.308	NZ_NVFI01000020.1	122109	123686	-	-	-
GCF_002569385.1	ICMKFKIC_04046	Mpp	-	Mpp	4e-19	BtToxin_Digger	-	-	NZ_NVFI01000037.1	419	1414	-	-	-
GCF_002569385.1	ICMKFKIC_02008	InhA1	72.5564	-	-	BtToxin_Digger	100	100	NZ_NVFI01000020.1	100200	102587	-	-	-
GCF_002569385.1	ICMKFKIC_00875	Bmp1	31.0178	-	-	BtToxin_Digger	100	69.317	NZ_NVFI01000017.1	52714	54474	-	-	-
GCF_002569385.1	ICMKFKIC_02029	ChitinaseB	87.5912	-	-	BtToxin_Digger	100	20.326	NZ_NVFI01000020.1	121662	122075	-	-	-
GCF_002569385.1	ICMKFKIC_04331	InhA1	74.9686	-	-	BtToxin_Digger	100	99.874	NZ_NVFI01000004.1	12472	14856	-	-	-
GCF_002569385.1	ICMKFKIC_04527	Spp1Aa1	79.8805	Spp	0	BtToxin_Digger; IDOPS	98.047	99.209	NZ_NVFI01000005.1	63900	65438	Blattella germanica:Blattodea		10.1128/AEM.00021-07
GCF_002569385.1	ICMKFKIC_05490	InhA1	92.2111	-	-	BtToxin_Digger	100	100	NZ_NVFI01000009.1	62283	64670	-	-	-
GCF_002569385.1	ICMKFKIC_04777	InhA2	94.4931	-	-	BtToxin_Digger	100	100	NZ_NVFI01000006.1	52196	54586	-	-	-
GCF_002569385.1	ICMKFKIC_00075	Vpa2Ba2	31.3043	Vpa	2e-30	BtToxin_Digger	91.633	50	NZ_NVFI01000011.1	16501	17256	-	-	-
GCF_002570025.1	PGHOOHKN_04036	Spp1Aa1	78.6561	Spp	0	BtToxin_Digger; IDOPS	100	100	NZ_NVHI01000005.1	37127	38647	Blattella germanica:Blattodea		10.1128/AEM.00021-07
GCF_002570025.1	PGHOOHKN_03801	ChitinaseC	96.0114	-	-	BtToxin_Digger	96.694	51.017	NZ_NVHI01000052.1	11366	12457	-	-	-
GCF_002570025.1	PGHOOHKN_03800	ChitinaseB	91.5789	-	-	BtToxin_Digger	100	14.095	NZ_NVHI01000052.1	11054	11341	-	-	-
GCF_002570025.1	PGHOOHKN_05600	Bmp1	30.5882	-	-	BtToxin_Digger	100	66.629	NZ_NVHI01000097.1	48437	50188	-	-	-
GCF_002570025.1	PGHOOHKN_03802	ChitinaseB	89.0995	-	-	BtToxin_Digger	100	31.306	NZ_NVHI01000052.1	12442	13077	-	-	-
GCF_002570025.1	PGHOOHKN_02755	InhA2	95.6195	-	-	BtToxin_Digger	100	100	NZ_NVHI01000027.1	6769	9168	-	-	-
GCF_002570025.1	PGHOOHKN_03175	InhA1	78.6432	-	-	BtToxin_Digger	100	100	NZ_NVHI01000042.1	3594	5981	-	-	-
GCF_002570025.1	PGHOOHKN_04317	InhA1	93.2161	-	-	BtToxin_Digger	100	100	NZ_NVHI01000063.1	10971	13358	-	-	-
GCF_002570025.1	PGHOOHKN_01877	InhA1	74.717	-	-	BtToxin_Digger	99.499	99.874	NZ_NVHI01000195.1	4517	6916	-	-	-
GCF_002570045.1	OFHOFHJF_01326	InhA1	78.6432	-	-	BtToxin_Digger	100	100	NZ_NVHK01000139.1	7261	9648	-	-	-
GCF_002570045.1	OFHOFHJF_03729	Bmp1	30.4202	-	-	BtToxin_Digger	100	66.629	NZ_NVHK01000043.1	7109	8857	-	-	-
GCF_002570045.1	OFHOFHJF_05863	InhA1	74.9686	-	-	BtToxin_Digger	100	99.874	NZ_NVHK01000033.1	16490	18874	-	-	-
GCF_002570045.1	OFHOFHJF_00270	Vpb4Ca1	73.1707	Mtx	4e-121	BtToxin_Digger	40.796	22.242	NZ_NVHK01000109.1	13819	15630	-	-	-
GCF_002570045.1	OFHOFHJF_02833	Vpb4Ca1	68.6131	Mtx	9e-52	BtToxin_Digger	26.602	12.387	NZ_NVHK01000521.1	256	1803	-	-	-
GCF_002570045.1	OFHOFHJF_04255	ChitinaseC	94.0653	-	-	BtToxin_Digger	100	97.965	NZ_NVHK01000052.1	28627	30651	-	-	-
GCF_002570045.1	OFHOFHJF_00641	Bmp1	83.7626	Xpp	0	BtToxin_Digger	100	100	NZ_NVHK01000156.1	45456	48128	-	-	-
GCF_002570045.1	OFHOFHJF_01783	Bmp1	78.5211	-	-	BtToxin_Digger	100	63.606	NZ_NVHK01000195.1	364	2067	-	-	-
GCF_002570045.1	OFHOFHJF_01370	Spp1Aa1	79.3991	Spp	7e-141	BtToxin_Digger	100	46.047	NZ_NVHK01000144.1	130	831	Blattella germanica:Blattodea		10.1128/AEM.00021-07
GCF_002570045.1	OFHOFHJF_03288	InhA1	94.598	-	-	BtToxin_Digger	100	100	NZ_NVHK01000025.1	15174	17561	-	-	-
GCF_002570045.1	OFHOFHJF_00887	InhA2	96.1202	-	-	BtToxin_Digger	100	100	NZ_NVHK01000170.1	6171	8570	-	-	-
GCF_002570045.1	OFHOFHJF_02810	Spp1Aa1	77.2358	Spp	1e-146	BtToxin_Digger	100	48.617	NZ_NVHK01000517.1	4394	5134	Blattella germanica:Blattodea		10.1128/AEM.00021-07
GCF_002570045.1	OFHOFHJF_05047	Vpb	-	Vpb	7.5e-30	BtToxin_Digger	-	-	NZ_NVHK01000075.1	4373	6589	-	-	-
GCF_002570205.1	ACOOIJCJ_00167	Bmp1	78.6972	-	-	BtToxin_Digger	100	63.606	NZ_NVHR01000010.1	142970	144673	-	-	-
GCF_002570205.1	ACOOIJCJ_03153	Spp1Aa1	80.6854	Spp	0	BtToxin_Digger	100	63.439	NZ_NVHR01000002.1	7	972	Blattella germanica:Blattodea		10.1128/AEM.00021-07
GCF_002570205.1	ACOOIJCJ_03171	Vpb	-	Vpb	9.7e-26	BtToxin_Digger	-	-	NZ_NVHR01000031.1	4868	7039	-	-	-
GCF_002570205.1	ACOOIJCJ_02511	Bmp1	83.5088	Xpp	0	BtToxin_Digger	100	95.745	NZ_NVHR01000024.1	49	2589	-	-	-
GCF_002570205.1	ACOOIJCJ_03485	ChitinaseC	94.362	-	-	BtToxin_Digger	100	97.965	NZ_NVHR01000036.1	9579	11603	-	-	-
GCF_002570205.1	ACOOIJCJ_05195	InhA1	78.7688	-	-	BtToxin_Digger	100	100	NZ_NVHR01000056.1	76021	78408	-	-	-
GCF_002570205.1	ACOOIJCJ_05573	InhA2	96.4956	-	-	BtToxin_Digger	100	100	NZ_NVHR01000006.1	135625	138024	-	-	-
GCF_002570205.1	ACOOIJCJ_01743	InhA1	65.582	-	-	BtToxin_Digger	100	100	NZ_NVHR01000017.1	46003	48390	-	-	-
GCF_002570205.1	ACOOIJCJ_04043	Vpb	-	Vpb	1e-29	BtToxin_Digger	-	-	NZ_NVHR01000003.1	205597	207813	-	-	-
GCF_002570205.1	ACOOIJCJ_05360	Spp1Aa1	81.5287	Spp	0	BtToxin_Digger	100	62.055	NZ_NVHR01000005.1	151762	152706	Blattella germanica:Blattodea		10.1128/AEM.00021-07
GCF_002570205.1	ACOOIJCJ_05088	Tpp80Ab1	29.4643	Tpp	1e-40	BtToxin_Digger	96	91.057	NZ_NVHR01000053.1	10782	11834	-	-	-
GCF_002570205.1	ACOOIJCJ_00860	InhA1	93.3417	-	-	BtToxin_Digger	100	100	NZ_NVHR01000012.1	274634	277021	-	-	-
GCF_002570205.1	ACOOIJCJ_02016	Bmp1	30.5882	-	-	BtToxin_Digger	100	66.629	NZ_NVHR01000019.1	7495	9243	-	-	-
GCF_002570205.1	ACOOIJCJ_00598	InhA1	74.9686	-	-	BtToxin_Digger	100	99.874	NZ_NVHR01000012.1	24612	26996	-	-	-
GCF_002570205.1	ACOOIJCJ_02356	Enhancin	93.531	-	-	BtToxin_Digger	100	100	NZ_NVHR01000022.1	34379	36607	-	-	-
GCF_002570485.1	BLLEIEAG_03126	InhA2	92.3655	-	-	BtToxin_Digger	100	100	NZ_NVDG01000030.1	54240	56633	-	-	-
GCF_002570485.1	BLLEIEAG_02958	InhA1	97.1106	-	-	BtToxin_Digger	100	100	NZ_NVDG01000002.1	16136	18523	-	-	-
GCF_002570485.1	BLLEIEAG_02654	Vpb	-	Vpb	3.3e-28	BtToxin_Digger	-	-	NZ_NVDG01000028.1	5954	8263	-	-	-
GCF_002570485.1	BLLEIEAG_02633	Bmp1	79.4014	-	-	BtToxin_Digger	100	63.606	NZ_NVDG01000027.1	129269	130972	-	-	-
GCF_002570485.1	BLLEIEAG_03810	InhA1	74.8428	-	-	BtToxin_Digger	97.906	99.874	NZ_NVDG01000039.1	7432	9870	-	-	-
GCF_002570485.1	BLLEIEAG_04664	InhA1	78.6432	-	-	BtToxin_Digger	100	100	NZ_NVDG01000058.1	6755	9142	-	-	-
GCF_002570485.1	BLLEIEAG_03775	Bmp1	61.3095	Xpp	4e-110	BtToxin_Digger	31.97	37.626	NZ_NVDG01000038.1	30685	33840	-	-	-
GCF_002570485.1	BLLEIEAG_03785	Mpp	-	Mpp	1.9e-15	BtToxin_Digger	-	-	NZ_NVDG01000038.1	44432	45508	-	-	-
GCF_002570485.1	BLLEIEAG_05403	ChitinaseC	93.4718	-	-	BtToxin_Digger	100	97.965	NZ_NVDG01000008.1	123496	125520	-	-	-
GCF_002570485.1	BLLEIEAG_03963	Spp1Aa1	80.2789	Spp	0	BtToxin_Digger; IDOPS	98.047	99.209	NZ_NVDG01000042.1	40616	42154	Blattella germanica:Blattodea		10.1128/AEM.00021-07
GCF_002571915.1	GPEOBHJC_00426	Bmp1	78.6972	-	-	BtToxin_Digger	100	63.606	NZ_NVJW01000121.1	465	2168	-	-	-
GCF_002571915.1	GPEOBHJC_04199	Bmp1	30.4202	-	-	BtToxin_Digger	100	66.629	NZ_NVJW01000005.1	7036	8784	-	-	-
GCF_002571915.1	GPEOBHJC_00501	Vpb4Ca1	67.8832	Mtx	1e-50	BtToxin_Digger	26.602	12.387	NZ_NVJW01000126.1	6998	8545	-	-	-
GCF_002571915.1	GPEOBHJC_04700	Enhancin	93.414	-	-	BtToxin_Digger	100	100	NZ_NVJW01000070.1	52129	54363	-	-	-
GCF_002571915.1	GPEOBHJC_02773	App4Aa1	96.6006	App	0	BtToxin_Digger	100	99.718	NZ_NVJW01000040.1	3617	4678	-	-	-
GCF_002571915.1	GPEOBHJC_04592	InhA2	96.3705	-	-	BtToxin_Digger	100	100	NZ_NVJW01000006.1	49149	51548	-	-	-
GCF_002571915.1	GPEOBHJC_01364	Vpb	-	Vpb	9.7e-26	BtToxin_Digger	-	-	NZ_NVJW01000001.1	22595	24766	-	-	-
GCF_002571915.1	GPEOBHJC_03917	Spp1Aa1	80.6854	Spp	0	BtToxin_Digger	100	63.439	NZ_NVJW01000054.1	1109	2074	Blattella germanica:Blattodea		10.1128/AEM.00021-07
GCF_002571915.1	GPEOBHJC_05155	ChitinaseC	94.2136	-	-	BtToxin_Digger	100	97.965	NZ_NVJW01000081.1	10947	12971	-	-	-
GCF_002571915.1	GPEOBHJC_05761	Bmp1	83.6506	-	-	BtToxin_Digger	100	100	NZ_NVJW01000097.1	6230	8902	-	-	-
GCF_002571915.1	GPEOBHJC_04863	InhA1	78.6432	-	-	BtToxin_Digger	100	100	NZ_NVJW01000074.1	62724	65111	-	-	-
GCF_002571915.1	GPEOBHJC_00677	Spp1Aa1	81.2102	Spp	0	BtToxin_Digger	100	62.055	NZ_NVJW01000013.1	28	972	Blattella germanica:Blattodea		10.1128/AEM.00021-07
GCF_002571915.1	GPEOBHJC_04699	Bmp1	61.6197	-	-	BtToxin_Digger	100	63.606	NZ_NVJW01000070.1	50282	51979	-	-	-
GCF_002571915.1	GPEOBHJC_04084	Vpb	-	Vpb	1e-29	BtToxin_Digger	-	-	NZ_NVJW01000058.1	12707	14923	-	-	-
GCF_002571915.1	GPEOBHJC_01569	InhA1	93.3417	-	-	BtToxin_Digger	100	100	NZ_NVJW01000023.1	99633	102020	-	-	-
GCF_002571915.1	GPEOBHJC_02837	InhA1	74.9686	-	-	BtToxin_Digger	100	99.874	NZ_NVJW01000041.1	24678	27062	-	-	-
GCF_002571915.1	GPEOBHJC_02390	Bmp1	55.0725	Xpp	1e-102	BtToxin_Digger	39.071	38.634	NZ_NVJW01000032.1	12462	15113	-	-	-
GCF_002574955.1	FPNMHNDD_03150	InhA2	92.1151	-	-	BtToxin_Digger	100	100	NZ_NUGR01000036.1	86130	88529	-	-	-
GCF_002574955.1	FPNMHNDD_01987	Tpp80Ab1	29.1291	Tpp	4e-42	BtToxin_Digger	85.385	90.244	NZ_NUGR01000028.1	7690	8862	-	-	-
GCF_002574955.1	FPNMHNDD_02939	InhA1	78.8945	-	-	BtToxin_Digger	100	100	NZ_NUGR01000031.1	103563	105950	-	-	-
GCF_002574955.1	FPNMHNDD_00522	Spp1Aa1	80.0797	Spp	0	BtToxin_Digger; IDOPS	98.047	99.209	NZ_NUGR01000012.1	184438	185976	Blattella germanica:Blattodea		10.1128/AEM.00021-07
GCF_002574955.1	FPNMHNDD_01730	Vpb	-	Vpb	6.8e-30	BtToxin_Digger	-	-	NZ_NUGR01000022.1	18618	20834	-	-	-
GCF_002574955.1	FPNMHNDD_01277	InhA1	96.2312	-	-	BtToxin_Digger	100	100	NZ_NUGR01000018.1	58839	61229	-	-	-
GCF_002574955.1	FPNMHNDD_01568	InhA1	75.5975	-	-	BtToxin_Digger	100	99.874	NZ_NUGR01000018.1	334078	336462	-	-	-
GCF_002574955.1	FPNMHNDD_04972	Vpb4Ca1	74.3902	Mtx	7e-123	BtToxin_Digger	40.796	22.242	NZ_NUGR01000050.1	25321	27132	-	-	-
GCF_002575205.1	DDLEIOLE_00086	InhA1	74.8428	-	-	BtToxin_Digger	100	99.874	NZ_NUHO01000105.1	13411	15795	-	-	-
GCF_002575205.1	DDLEIOLE_04549	Vpb	-	Vpb	3.2e-28	BtToxin_Digger	-	-	NZ_NUHO01000069.1	84784	86862	-	-	-
GCF_002575205.1	DDLEIOLE_04759	Vpb4Aa1	39.9249	Vpb	2e-175	BtToxin_Digger	91.945	82.798	NZ_NUHO01000078.1	4239	6848	-	-	-
GCF_002575205.1	DDLEIOLE_03593	ChitinaseC	94.2136	-	-	BtToxin_Digger	100	97.965	NZ_NUHO01000046.1	24309	26333	-	-	-
GCF_002575205.1	DDLEIOLE_00707	Sip1A2	94.2568	Mpp	0	BtToxin_Digger; IDOPS	100	98.339	NZ_NUHO01000238.1	753	1643	-	-	-
GCF_002575205.1	DDLEIOLE_05782	InhA1	93.0905	-	-	BtToxin_Digger	100	100	NZ_NUHO01000028.1	39204	41591	-	-	-
GCF_002575205.1	DDLEIOLE_02089	Vpa	-	Vpa	8.9e-26	BtToxin_Digger	-	-	NZ_NUHO01000012.1	14257	16437	-	-	-
GCF_002575205.1	DDLEIOLE_00655	Vpb4Da2	66.2946	Vpb	0	BtToxin_Digger; IDOPS	96.241	95.624	NZ_NUHO01000233.1	346	3141		Epilachna varivestis:Coleoptera; Spodoptera frugiperda:Lepidoptera	10.1371/journal.pone.0242791; 10.1371/journal.pone.0242791
GCF_002575205.1	DDLEIOLE_04758	Vpa2Aa3	36.5854	Vpa	1e-32	BtToxin_Digger	84.362	45.055	NZ_NUHO01000078.1	3470	4201	-	-	-
GCF_002575205.1	DDLEIOLE_01206	Cry32Eb1	55.3488	Cry	3e-71	BtToxin_Digger	53.616	17.241	NZ_NUHO01000197.1	1231	2436	-	-	-
GCF_002575205.1	DDLEIOLE_01773	Cry73Aa1	75	Cry	0	BtToxin_Digger; CryProcessor; IDOPS	100	83.292	NZ_NUHO01000036.1	235848	237821	-	-	-
GCF_002575205.1	DDLEIOLE_05538	Bmp1	79.4014	-	-	BtToxin_Digger	100	63.606	NZ_NUHO01000086.1	34478	36181	-	-	-
GCF_002575205.1	DDLEIOLE_05551	Spp1Aa1	78.8845	Spp	0	BtToxin_Digger; IDOPS	98.047	99.209	NZ_NUHO01000086.1	59820	61358	Blattella germanica:Blattodea		10.1128/AEM.00021-07
GCF_002575205.1	DDLEIOLE_00552	InhA2	93.3667	-	-	BtToxin_Digger	100	100	NZ_NUHO01000229.1	20981	23374	-	-	-
GCF_002575205.1	DDLEIOLE_01774	Cry73Aa1	65.2174	Mtx	2e-44	BtToxin_Digger	94.262	14.339	NZ_NUHO01000036.1	237842	238210	-	-	-
GCF_002575205.1	DDLEIOLE_01775	Cry32Eb1	50.4836	Cry	1e-165	BtToxin_Digger; IDOPS	77.049	41.46	NZ_NUHO01000036.1	238449	240464	-	-	-
GCF_002575205.1	DDLEIOLE_05944	Mpp	-	Mpp	1.5e-35	BtToxin_Digger	-	-	NZ_NUHO01000098.1	16106	17023	-	-	-
GCF_002575205.1	DDLEIOLE_04191	Cry32Ua1	38.5	Cry	0	BtToxin_Digger; CryProcessor; IDOPS	100	100	NZ_NUHO01000057.1	1337	5512	-	-	-
GCF_002575205.1	DDLEIOLE_02250	Mpp82Aa1	63.2022	Mpp	1e-140	BtToxin_Digger	100	100	NZ_NUHO01000014.1	135	1187	-	-	-
GCF_002575205.1	DDLEIOLE_02088	Vpb4Ca1	39.5232	Vpb	5e-173	BtToxin_Digger	92.032	72.061	NZ_NUHO01000012.1	11218	13818	-	-	-
GCF_002575205.1	DDLEIOLE_04379	Cry	-	Cry	8.9e-43	BtToxin_Digger	-	-	NZ_NUHO01000064.1	1347	2174	-	-	-
GCF_002575205.1	DDLEIOLE_03013	Bmp1	31.4286	-	-	BtToxin_Digger	100	66.629	NZ_NUHO01000001.1	17737	19497	-	-	-
GCF_002575205.1	DDLEIOLE_00664	Cry32Ha2	52.5773	-	-	BtToxin_Digger	91.943	13.288	NZ_NUHO01000032.1	162	797	-	-	-
GCF_002575205.1	DDLEIOLE_00666	Vpb	-	Vpb	1.9e-28	BtToxin_Digger	-	-	NZ_NUHO01000032.1	2813	4969	-	-	-
GCF_002576065.1	IPLHCGLC_00713	Spp1Aa1	79.3713	Spp	0	BtToxin_Digger; IDOPS	99.414	100	NZ_NUJQ01000018.1	123271	124809	Blattella germanica:Blattodea		10.1128/AEM.00021-07
GCF_002576065.1	IPLHCGLC_01157	InhA1	78.8945	-	-	BtToxin_Digger	100	100	NZ_NUJQ01000022.1	20911	23298	-	-	-
GCF_002576065.1	IPLHCGLC_03818	Tpp80Ab1	29.1291	Tpp	4e-42	BtToxin_Digger	85.385	90.244	NZ_NUJQ01000053.1	10455	11627	-	-	-
GCF_002576065.1	IPLHCGLC_03247	Vpb	-	Vpb	6.8e-30	BtToxin_Digger	-	-	NZ_NUJQ01000043.1	27661	29877	-	-	-
GCF_002576065.1	IPLHCGLC_00442	Vpb4Ca1	74.3902	Mtx	5e-123	BtToxin_Digger	40.796	22.242	NZ_NUJQ01000015.1	63117	64928	-	-	-
GCF_002576065.1	IPLHCGLC_01553	InhA1	75.5975	-	-	BtToxin_Digger	100	99.874	NZ_NUJQ01000024.1	80350	82734	-	-	-
GCF_002576065.1	IPLHCGLC_00516	InhA2	92.1151	-	-	BtToxin_Digger	100	100	NZ_NUJQ01000017.1	53498	55897	-	-	-
GCF_002576065.1	IPLHCGLC_03855	InhA1	96.2312	-	-	BtToxin_Digger	100	100	NZ_NUJQ01000056.1	2129	4519	-	-	-
GCF_002576595.1	HICNDKDP_04597	InhA2	91.8648	-	-	BtToxin_Digger	100	100	NZ_NUIL01000057.1	54199	56592	-	-	-
GCF_002576595.1	HICNDKDP_02998	Spp1Aa1	80.2789	Spp	0	BtToxin_Digger; IDOPS	98.047	99.209	NZ_NUIL01000039.1	142283	143821	Blattella germanica:Blattodea		10.1128/AEM.00021-07
GCF_002576595.1	HICNDKDP_01819	InhA1	96.9849	-	-	BtToxin_Digger	100	100	NZ_NUIL01000001.1	419629	422016	-	-	-
GCF_002576595.1	HICNDKDP_00144	Bmp1	78.8732	-	-	BtToxin_Digger	100	63.606	NZ_NUIL01000012.1	3172	4875	-	-	-
GCF_002576595.1	HICNDKDP_04404	InhA1	78.8945	-	-	BtToxin_Digger	100	100	NZ_NUIL01000056.1	25877	28264	-	-	-
GCF_002576595.1	HICNDKDP_03916	InhA1	75.2201	-	-	BtToxin_Digger	100	99.874	NZ_NUIL01000047.1	8450	10837	-	-	-
GCF_002576595.1	HICNDKDP_03717	ChitinaseC	93.4718	-	-	BtToxin_Digger	100	97.965	NZ_NUIL01000043.1	130578	132602	-	-	-
GCF_002577365.1	NOAABHBG_01044	Spp1Aa1	78.8845	Spp	0	BtToxin_Digger; IDOPS	98.625	99.209	NZ_NULO01000006.1	4835	6364	Blattella germanica:Blattodea		10.1128/AEM.00021-07
GCF_002577365.1	NOAABHBG_04274	InhA1	74.5912	-	-	BtToxin_Digger	100	99.874	NZ_NULO01000061.1	6095	8479	-	-	-
GCF_002577365.1	NOAABHBG_01585	Spp1Aa1	82.8358	Spp	0	BtToxin_Digger	100	79.447	NZ_NULO01000171.1	211	1419	Blattella germanica:Blattodea		10.1128/AEM.00021-07
GCF_002577365.1	NOAABHBG_03754	InhA1	91.7085	-	-	BtToxin_Digger	100	100	NZ_NULO01000015.1	59159	61546	-	-	-
GCF_002577365.1	NOAABHBG_05045	InhA2	92.2403	-	-	BtToxin_Digger	100	100	NZ_NULO01000129.1	87441	89834	-	-	-
GCF_002577365.1	NOAABHBG_01067	Bmp1	78.3451	-	-	BtToxin_Digger	99.475	63.606	NZ_NULO01000115.1	15793	17508	-	-	-
GCF_002577365.1	NOAABHBG_01186	Bmp1	31.2608	-	-	BtToxin_Digger	98.805	64.838	NZ_NULO01000007.1	6362	8122	-	-	-
GCF_002577365.1	NOAABHBG_04727	Vpb	-	Vpb	1.4e-29	BtToxin_Digger	-	-	NZ_NULO01000121.1	21152	23461	-	-	-
GCF_002577365.1	NOAABHBG_00134	Bmp1	76.663	Xpp	0	BtToxin_Digger	100	100	NZ_NULO01000077.1	10593	13346	-	-	-
GCF_002577365.1	NOAABHBG_03767	InhA1	79.397	-	-	BtToxin_Digger	100	100	NZ_NULO01000041.1	12079	14466	-	-	-
GCF_002577405.1	KBHFNOLE_00272	Spp1Aa1	80.6773	Spp	0	BtToxin_Digger; IDOPS	98.047	99.209	NZ_NULR01000011.1	80191	81729	Blattella germanica:Blattodea		10.1128/AEM.00021-07
GCF_002577405.1	KBHFNOLE_03497	InhA1	78.2663	-	-	BtToxin_Digger	100	100	NZ_NULR01000003.1	62636	65023	-	-	-
GCF_002577405.1	KBHFNOLE_01199	Bmp1	81.338	-	-	BtToxin_Digger	100	63.606	NZ_NULR01000014.1	48410	50113	-	-	-
GCF_002577405.1	KBHFNOLE_03985	InhA2	94.368	-	-	BtToxin_Digger	100	100	NZ_NULR01000005.1	48196	50595	-	-	-
GCF_002577405.1	KBHFNOLE_04399	InhA1	93.4673	-	-	BtToxin_Digger	100	100	NZ_NULR01000006.1	253766	256153	-	-	-
GCF_002577405.1	KBHFNOLE_03605	InhA1	74.5912	-	-	BtToxin_Digger	100	99.874	NZ_NULR01000003.1	164964	167351	-	-	-
GCF_002577405.1	KBHFNOLE_01205	Cry	-	Cry	3.3e-08	BtToxin_Digger	-	-	NZ_NULR01000014.1	55252	57483	-	-	-
GCF_002581735.1	NAOPMEAP_04761	Bmp1	30.5882	-	-	BtToxin_Digger	100	66.629	NZ_NUSQ01000063.1	47355	49106	-	-	-
GCF_002581735.1	NAOPMEAP_01278	ChitinaseB	89.0995	-	-	BtToxin_Digger	100	31.306	NZ_NUSQ01000151.1	31440	32075	-	-	-
GCF_002581735.1	NAOPMEAP_01972	InhA1	93.2161	-	-	BtToxin_Digger	100	100	NZ_NUSQ01000194.1	23329	25716	-	-	-
GCF_002581735.1	NAOPMEAP_01280	ChitinaseB	91.5789	-	-	BtToxin_Digger	100	14.095	NZ_NUSQ01000151.1	33176	33463	-	-	-
GCF_002581735.1	NAOPMEAP_02182	InhA1	74.717	-	-	BtToxin_Digger	99.499	99.874	NZ_NUSQ01000203.1	3559	5958	-	-	-
GCF_002581735.1	NAOPMEAP_01279	ChitinaseC	96.0114	-	-	BtToxin_Digger	96.694	51.017	NZ_NUSQ01000151.1	32060	33151	-	-	-
GCF_002581735.1	NAOPMEAP_00748	InhA2	95.6195	-	-	BtToxin_Digger	100	100	NZ_NUSQ01000126.1	6708	9107	-	-	-
GCF_002581735.1	NAOPMEAP_00562	Spp1Aa1	78.6561	Spp	0	BtToxin_Digger; IDOPS	100	100	NZ_NUSQ01000011.1	37085	38605	Blattella germanica:Blattodea		10.1128/AEM.00021-07
GCF_002581735.1	NAOPMEAP_02083	InhA1	78.7688	-	-	BtToxin_Digger	100	100	NZ_NUSQ01000001.1	3594	5981	-	-	-
GCF_002585905.1	IHCDGBON_00245	Bmp1	42.1687	-	-	BtToxin_Digger	98.81	18.589	NZ_NUOX01000014.1	734	1240	-	-	-
GCF_002585905.1	IHCDGBON_05223	InhA1	94.2211	-	-	BtToxin_Digger	100	100	NZ_NUOX01000008.1	225748	228135	-	-	-
GCF_002585905.1	IHCDGBON_05322	Spp1Aa1	80.2789	Spp	0	BtToxin_Digger; IDOPS	98.047	99.209	NZ_NUOX01000009.1	67390	68928	Blattella germanica:Blattodea		10.1128/AEM.00021-07
GCF_002585905.1	IHCDGBON_04824	InhA1	79.7739	-	-	BtToxin_Digger	100	100	NZ_NUOX01000067.1	10317	12704	-	-	-
GCF_002585905.1	IHCDGBON_02372	Bmp1	76.0274	-	-	BtToxin_Digger	99.32	16.349	NZ_NUOX01000027.1	161438	161881	-	-	-
GCF_002585905.1	IHCDGBON_02371	Bmp1	80.1724	-	-	BtToxin_Digger	100	38.97	NZ_NUOX01000027.1	160358	161398	-	-	-
GCF_002585905.1	IHCDGBON_03993	InhA1	75.5975	-	-	BtToxin_Digger	97.666	99.874	NZ_NUOX01000037.1	833	3277	-	-	-
GCF_002585905.1	IHCDGBON_01720	Bmp1	31.0966	-	-	BtToxin_Digger	100	68.421	NZ_NUOX01000020.1	170439	172199	-	-	-
GCF_002585905.1	IHCDGBON_04632	Bmp1	61.0119	Xpp	2e-109	BtToxin_Digger	31.97	37.626	NZ_NUOX01000050.1	10368	13523	-	-	-
GCF_002585905.1	IHCDGBON_02708	InhA2	93.8673	-	-	BtToxin_Digger	100	100	NZ_NUOX01000029.1	54151	56544	-	-	-
GCF_002586275.1	MHBEFMIH_03899	Mpp3Aa8	32.0755	Mpp	6e-26	BtToxin_Digger	62.908	64.832	NZ_NUPN01000048.1	2593	3606	Aedes aegypti:Diptera		10.1128/aem.62.6.2174-2176.1996
GCF_002586275.1	MHBEFMIH_02036	Mpp	-	Mpp	1.7e-16	BtToxin_Digger	-	-	NZ_NUPN01000168.1	2900	4000	-	-	-
GCF_002586275.1	MHBEFMIH_04167	InhA1	94.0955	-	-	BtToxin_Digger	100	100	NZ_NUPN01000054.1	28369	30756	-	-	-
GCF_002586275.1	MHBEFMIH_00125	Spp1Aa1	80.2789	Spp	0	BtToxin_Digger; IDOPS	98.047	99.209	NZ_NUPN01000289.1	20534	22072	Blattella germanica:Blattodea		10.1128/AEM.00021-07
GCF_002586275.1	MHBEFMIH_04527	InhA1	79.0201	-	-	BtToxin_Digger	100	100	NZ_NUPN01000080.1	30922	33309	-	-	-
GCF_002586275.1	MHBEFMIH_00358	Bmp1	81.6901	-	-	BtToxin_Digger	100	63.606	NZ_NUPN01000297.1	6734	8437	-	-	-
GCF_002586275.1	MHBEFMIH_03817	InhA2	94.6183	-	-	BtToxin_Digger	100	100	NZ_NUPN01000046.1	18323	20722	-	-	-
GCF_002586275.1	MHBEFMIH_04575	InhA1	74.5912	-	-	BtToxin_Digger	100	99.874	NZ_NUPN01000084.1	12214	14601	-	-	-
GCF_002589305.1	GIMHGOAH_01303	Spp1Aa1	78.2869	Spp	0	BtToxin_Digger; IDOPS	98.047	99.209	NZ_NUUK01000182.1	284	1822	Blattella germanica:Blattodea		10.1128/AEM.00021-07
GCF_002589305.1	GIMHGOAH_02338	Bmp1	30.5882	-	-	BtToxin_Digger	100	66.629	NZ_NUUK01000025.1	151353	153101	-	-	-
GCF_002589305.1	GIMHGOAH_02771	Enhancin	93.531	-	-	BtToxin_Digger	100	100	NZ_NUUK01000039.1	184	2412	-	-	-
GCF_002589305.1	GIMHGOAH_02135	InhA1	78.7688	-	-	BtToxin_Digger	100	100	NZ_NUUK01000023.1	15758	18145	-	-	-
GCF_002589305.1	GIMHGOAH_05602	InhA2	96.4956	-	-	BtToxin_Digger	100	100	NZ_NUUK01000086.1	53512	55911	-	-	-
GCF_002589305.1	GIMHGOAH_02160	Spp1Aa1	79.2683	Spp	0	BtToxin_Digger; IDOPS	99.595	97.233	NZ_NUUK01000024.1	20635	22119	Blattella germanica:Blattodea		10.1128/AEM.00021-07
GCF_002589305.1	GIMHGOAH_02772	Bmp1	61.6197	-	-	BtToxin_Digger	100	63.606	NZ_NUUK01000039.1	2562	4259	-	-	-
GCF_002589305.1	GIMHGOAH_05541	Mpp46Ab1	34.5992	-	-	BtToxin_Digger	93.676	77.961	NZ_NUUK01000085.1	471	1232	Culex pipiens:Diptera		10.1016/j.ibmb.2017.06.015
GCF_002589305.1	GIMHGOAH_01006	Bmp1	83.6506	-	-	BtToxin_Digger	100	100	NZ_NUUK01000160.1	121	2793	-	-	-
GCF_002589305.1	GIMHGOAH_02932	InhA1	93.3417	-	-	BtToxin_Digger	100	100	NZ_NUUK01000041.1	56935	59322	-	-	-
GCF_002589305.1	GIMHGOAH_05946	InhA1	74.9686	-	-	BtToxin_Digger	100	99.874	NZ_NUUK01000099.1	15928	18312	-	-	-
GCF_002589305.1	GIMHGOAH_00853	Vpa2Ba2	32.5991	Vpa	5e-31	BtToxin_Digger	91.165	49.348	NZ_NUUK01000153.1	847	1596	-	-	-
GCF_002589305.1	GIMHGOAH_04198	Bmp1	78.8732	-	-	BtToxin_Digger	100	63.606	NZ_NUUK01000061.1	3359	5062	-	-	-
GCF_002589305.1	GIMHGOAH_00233	ChitinaseC	94.2136	-	-	BtToxin_Digger	100	97.965	NZ_NUUK01000010.1	49122	51146	-	-	-
GCF_002589305.1	GIMHGOAH_01012	Vpb4Ca1	73.5772	Mtx	7e-120	BtToxin_Digger	40.796	22.242	NZ_NUUK01000161.1	1584	3395	-	-	-
GCF_002589305.1	GIMHGOAH_05892	Vpb	-	Vpb	5.6e-30	BtToxin_Digger	-	-	NZ_NUUK01000097.1	12757	14973	-	-	-
GCF_002909185.1	MKECDPID_03272	InhA1	92.3367	-	-	BtToxin_Digger	100	100	NZ_MKZQ01000035.1	428716	431103	-	-	-
GCF_002909185.1	MKECDPID_00815	InhA1	75.3459	-	-	BtToxin_Digger	97.906	99.874	NZ_MKZQ01000012.1	15315	17753	-	-	-
GCF_002909185.1	MKECDPID_04634	Tpp	-	Tpp	1.2e-11	BtToxin_Digger	-	-	NZ_MKZQ01000058.1	349454	351934	-	-	-
GCF_002909185.1	MKECDPID_00096	ChitinaseC	94.8071	-	-	BtToxin_Digger	100	97.965	NZ_MKZQ01000002.1	89611	91635	-	-	-
GCF_002909185.1	MKECDPID_00673	Vpb	-	Vpb	1.1e-29	BtToxin_Digger	-	-	NZ_MKZQ01000008.1	99429	101645	-	-	-
GCF_002909185.1	MKECDPID_04165	Bmp1	77.5956	Xpp	0	BtToxin_Digger	99.891	100	NZ_MKZQ01000051.1	1031	3781	-	-	-
GCF_002909185.1	MKECDPID_04546	Bmp1	79.0493	-	-	BtToxin_Digger	100	63.606	NZ_MKZQ01000058.1	254599	256302	-	-	-
GCF_002909185.1	MKECDPID_02527	Tpp80Aa1	30.9816	Tpp	2e-43	BtToxin_Digger	83.805	87.399	NZ_MKZQ01000028.1	2990	4159	Culex pipiens pallens:Diptera		10.1016/j.jip.2020.107386
GCF_002909185.1	MKECDPID_06088	InhA2	94.6183	-	-	BtToxin_Digger	100	100	NZ_MKZQ01000096.1	52208	54601	-	-	-
GCF_002909185.1	MKECDPID_02321	Spp1Aa1	78.2869	Spp	0	BtToxin_Digger; IDOPS	98.047	99.209	NZ_MKZQ01000022.1	71927	73465	Blattella germanica:Blattodea		10.1128/AEM.00021-07
GCF_002909185.1	MKECDPID_02531	Mpp	-	Mpp	5.8e-23	BtToxin_Digger	-	-	NZ_MKZQ01000028.1	7319	8212	-	-	-
GCF_002909185.1	MKECDPID_02392	Tpp80Aa1	28.0864	Tpp	2e-38	BtToxin_Digger	82.443	86.863	NZ_MKZQ01000025.1	2913	4094	Culex pipiens pallens:Diptera		10.1016/j.jip.2020.107386
GCF_002909205.1	HMGFOLAF_01560	Tpp	-	Tpp	1.2e-11	BtToxin_Digger	-	-	NZ_MKZP01000003.1	349481	351961	-	-	-
GCF_002909205.1	HMGFOLAF_05986	Bmp1	77.5956	Xpp	0	BtToxin_Digger	99.891	100	NZ_MKZP01000053.1	1031	3781	-	-	-
GCF_002909205.1	HMGFOLAF_01472	Bmp1	79.0493	-	-	BtToxin_Digger	100	63.606	NZ_MKZP01000003.1	254626	256329	-	-	-
GCF_002909205.1	HMGFOLAF_03650	Vpb	-	Vpb	1.1e-29	BtToxin_Digger	-	-	NZ_MKZP01000012.1	98989	101205	-	-	-
GCF_002909205.1	HMGFOLAF_04943	Tpp80Aa1	28.0864	Tpp	2e-38	BtToxin_Digger	82.443	86.863	NZ_MKZP01000026.1	2913	4094	Culex pipiens pallens:Diptera		10.1016/j.jip.2020.107386
GCF_002909205.1	HMGFOLAF_03138	InhA2	94.6183	-	-	BtToxin_Digger	100	100	NZ_MKZP01000009.1	134202	136595	-	-	-
GCF_002909205.1	HMGFOLAF_03922	InhA1	75.3459	-	-	BtToxin_Digger	97.906	99.874	NZ_MKZP01000015.1	15315	17753	-	-	-
GCF_002909205.1	HMGFOLAF_05744	Tpp80Aa1	30.9816	Tpp	2e-43	BtToxin_Digger	83.805	87.399	NZ_MKZP01000043.1	22180	23349	Culex pipiens pallens:Diptera		10.1016/j.jip.2020.107386
GCF_002909205.1	HMGFOLAF_04726	Spp1Aa1	78.2869	Spp	0	BtToxin_Digger; IDOPS	98.047	99.209	NZ_MKZP01000022.1	71927	73465	Blattella germanica:Blattodea		10.1128/AEM.00021-07
GCF_002909205.1	HMGFOLAF_00750	InhA1	92.3367	-	-	BtToxin_Digger	100	100	NZ_MKZP01000002.1	85789	88176	-	-	-
GCF_002909205.1	HMGFOLAF_05740	Mpp	-	Mpp	5.8e-23	BtToxin_Digger	-	-	NZ_MKZP01000043.1	18127	19020	-	-	-
GCF_002909205.1	HMGFOLAF_02922	ChitinaseC	94.8071	-	-	BtToxin_Digger	100	97.965	NZ_MKZP01000008.1	89716	91740	-	-	-
GCF_002975175.1	EENAAONG_05311	Spp1Aa1	78.4861	Spp	0	BtToxin_Digger; IDOPS	98.047	99.209	NZ_PCNZ01000040.1	620	2158	Blattella germanica:Blattodea		10.1128/AEM.00021-07
GCF_002975175.1	EENAAONG_00525	InhA1	94.0955	-	-	BtToxin_Digger	100	100	NZ_PCNZ01000001.1	489460	491847	-	-	-
GCF_002975175.1	EENAAONG_03010	Bmp1	31.5966	-	-	BtToxin_Digger	100	66.629	NZ_PCNZ01000008.1	146241	148001	-	-	-
GCF_002975175.1	EENAAONG_03021	InhA2	92.4906	-	-	BtToxin_Digger	100	100	NZ_PCNZ01000009.1	3226	5619	-	-	-
GCF_002975175.1	EENAAONG_04462	InhA1	79.0201	-	-	BtToxin_Digger	100	100	NZ_PCNZ01000021.1	41049	43436	-	-	-
GCF_002975175.1	EENAAONG_01337	Spp1Aa1	79.8805	Spp	0	BtToxin_Digger; IDOPS	98.047	99.209	NZ_PCNZ01000003.1	9373	10911	Blattella germanica:Blattodea		10.1128/AEM.00021-07
GCF_002975175.1	EENAAONG_05707	Vpb	-	Vpb	1.7e-25	BtToxin_Digger	-	-	NZ_PCNZ01000073.1	3224	5395	-	-	-
GCF_002975175.1	EENAAONG_03561	InhA1	75.0943	-	-	BtToxin_Digger	100	99.874	NZ_PCNZ01000013.1	21458	23842	-	-	-
GCF_002975175.1	EENAAONG_05810	Spp1Aa1	78.1362	Spp	8e-168	BtToxin_Digger	100	55.138	NZ_PCNZ01000093.1	15	854	Blattella germanica:Blattodea		10.1128/AEM.00021-07
GCF_002975175.1	EENAAONG_04781	Bmp1	59.9448	Xpp	4e-120	BtToxin_Digger	49.521	40.538	NZ_PCNZ01000025.1	55019	57214	-	-	-
GCF_002975175.1	EENAAONG_05818	Bmp1	78.208	Xpp	0	BtToxin_Digger	100	100	NZ_PCNZ01000096.1	356	3070	-	-	-
GCF_002976445.1	DCDNGJAC_01504	InhA1	75.2201	-	-	BtToxin_Digger	97.906	99.874	NZ_PCOH01000004.1	182910	185348	-	-	-
GCF_002976445.1	DCDNGJAC_03840	InhA2	94.6183	-	-	BtToxin_Digger	100	100	NZ_PCOH01000018.1	52137	54530	-	-	-
GCF_002976445.1	DCDNGJAC_05931	Spp1Aa1	73.8636	Spp	6e-102	BtToxin_Digger	98.876	34.783	NZ_PCOH01000102.1	17	553	Blattella germanica:Blattodea		10.1128/AEM.00021-07
GCF_002976445.1	DCDNGJAC_05696	Bmp1	77.3173	-	-	BtToxin_Digger	99.891	100	NZ_PCOH01000065.1	2728	5484	-	-	-
GCF_002976445.1	DCDNGJAC_02171	InhA1	92.2111	-	-	BtToxin_Digger	100	100	NZ_PCOH01000007.1	89784	92171	-	-	-
GCF_002976445.1	DCDNGJAC_00077	Bmp1	79.4014	-	-	BtToxin_Digger	100	63.606	NZ_PCOH01000001.1	84259	85962	-	-	-
GCF_002976445.1	DCDNGJAC_05019	Tpp	-	Tpp	4.8e-14	BtToxin_Digger	-	-	NZ_PCOH01000032.1	37999	40488	-	-	-
GCF_002976445.1	DCDNGJAC_03543	ChitinaseC	94.9555	-	-	BtToxin_Digger	100	97.965	NZ_PCOH01000015.1	111494	113518	-	-	-
GCF_002976445.1	DCDNGJAC_04984	Vpb	-	Vpb	6e-26	BtToxin_Digger	-	-	NZ_PCOH01000032.1	3935	6118	-	-	-
GCF_003264175.1	OABJDKPF_05086	Bmp1	31.3312	-	-	BtToxin_Digger	100	68.981	NZ_NADV01000007.1	157790	159544	-	-	-
GCF_003264175.1	OABJDKPF_02794	Vpb	-	Vpb	1.1e-29	BtToxin_Digger	-	-	NZ_NADV01000003.1	98879	101095	-	-	-
GCF_003264175.1	OABJDKPF_05384	Spp1Aa1	82.2275	Spp	0	BtToxin_Digger	100	83.399	NZ_NADV01000007.1	467609	468877	Blattella germanica:Blattodea		10.1128/AEM.00021-07
GCF_003264175.1	OABJDKPF_03311	ChitinaseC	96.9524	-	-	BtToxin_Digger	100	76.308	NZ_NADV01000036.1	9420	10997	-	-	-
GCF_003264175.1	OABJDKPF_02045	InhA2	94.6183	-	-	BtToxin_Digger	100	100	NZ_NADV01000026.1	52067	54457	-	-	-
GCF_003264175.1	OABJDKPF_03606	InhA1	92.7136	-	-	BtToxin_Digger	100	100	NZ_NADV01000004.1	94088	96475	-	-	-
GCF_003264175.1	OABJDKPF_04921	Spp1Aa1	79.2829	Spp	0	BtToxin_Digger; IDOPS	98.625	99.209	NZ_NADV01000067.1	562	2091	Blattella germanica:Blattodea		10.1128/AEM.00021-07
GCF_003264175.1	OABJDKPF_03312	ChitinaseB	87.5912	-	-	BtToxin_Digger	100	20.326	NZ_NADV01000036.1	11031	11444	-	-	-
GCF_003264175.1	OABJDKPF_02563	Bmp1	79.2254	-	-	BtToxin_Digger	100	63.606	NZ_NADV01000029.1	251775	253478	-	-	-
GCF_003264175.1	OABJDKPF_00258	InhA1	74.9686	-	-	BtToxin_Digger	97.906	99.874	NZ_NADV01000001.1	235752	238190	-	-	-
GCF_003264175.1	OABJDKPF_04843	Bmp1	77.7049	Xpp	0	BtToxin_Digger	99.891	100	NZ_NADV01000063.1	7429	10179	-	-	-
GCF_003264205.1	MMFAFGEF_06056	InhA1	74.9686	-	-	BtToxin_Digger	97.786	99.874	NZ_NADT01000008.1	292187	294628	-	-	-
GCF_003264205.1	MMFAFGEF_03601	InhA1	92.2111	-	-	BtToxin_Digger	100	100	NZ_NADT01000033.1	3045	5432	-	-	-
GCF_003264205.1	MMFAFGEF_04271	Spp1Aa1	79.6813	Spp	0	BtToxin_Digger; IDOPS	98.047	99.209	NZ_NADT01000004.1	444050	445588	Blattella germanica:Blattodea		10.1128/AEM.00021-07
GCF_003264205.1	MMFAFGEF_02453	Vpb	-	Vpb	1.1e-25	BtToxin_Digger	-	-	NZ_NADT01000024.1	68221	70386	-	-	-
GCF_003264205.1	MMFAFGEF_02627	Spp1Aa1	80.3644	Spp	0	BtToxin_Digger; IDOPS	99.597	97.628	NZ_NADT01000026.1	44842	46332	Blattella germanica:Blattodea		10.1128/AEM.00021-07
GCF_003264205.1	MMFAFGEF_04848	InhA2	94.4931	-	-	BtToxin_Digger	100	100	NZ_NADT01000005.1	141354	143747	-	-	-
GCF_003264205.1	MMFAFGEF_05443	ChitinaseC	94.9555	-	-	BtToxin_Digger	100	97.965	NZ_NADT01000063.1	110675	112699	-	-	-
GCF_003264205.1	MMFAFGEF_03127	Bmp1	77.3173	-	-	BtToxin_Digger	99.891	100	NZ_NADT01000027.1	4466	7222	-	-	-
GCF_003264205.1	MMFAFGEF_01396	Bmp1	79.4014	-	-	BtToxin_Digger	100	63.606	NZ_NADT01000019.1	15130	16833	-	-	-
GCF_003264205.1	MMFAFGEF_06147	App4Aa1	71.6714	App	0	BtToxin_Digger	100	99.718	NZ_NADT01000080.1	447	1508	-	-	-
GCF_003315125.1	ONMENEIH_04411	InhA2	92.1151	-	-	BtToxin_Digger	100	100	NZ_QNRN01000014.1	144855	147248	-	-	-
GCF_003315125.1	ONMENEIH_04548	ChitinaseC	94.8071	-	-	BtToxin_Digger	100	97.965	NZ_QNRN01000015.1	90156	92180	-	-	-
GCF_003315125.1	ONMENEIH_01682	Bmp1	79.7535	-	-	BtToxin_Digger	100	63.606	NZ_QNRN01000004.1	154595	156298	-	-	-
GCF_003315125.1	ONMENEIH_03239	Cry	-	Cry	1.2e-14	BtToxin_Digger	-	-	NZ_QNRN01000009.1	71711	73342	-	-	-
GCF_003315125.1	ONMENEIH_03264	Vpb	-	Vpb	5.5e-23	BtToxin_Digger	-	-	NZ_QNRN01000009.1	104021	104254	-	-	-
GCF_003315125.1	ONMENEIH_03278	Mpp	-	Mpp	1e-18	BtToxin_Digger	-	-	NZ_QNRN01000009.1	121781	122776	-	-	-
GCF_003315125.1	ONMENEIH_02003	InhA1	75.2201	-	-	BtToxin_Digger	97.906	99.874	NZ_QNRN01000005.1	120575	123013	-	-	-
GCF_003315125.1	ONMENEIH_04080	InhA1	92.3367	-	-	BtToxin_Digger	100	100	NZ_QNRN01000012.1	189909	192296	-	-	-
GCF_003386775.1	JMLKDJDC_05787	Cry	-	Cry	1.2e-14	BtToxin_Digger	-	-	NZ_QTTY01000056.1	698	2329	-	-	-
GCF_003386775.1	JMLKDJDC_04029	Vpb	-	Vpb	5.5e-23	BtToxin_Digger	-	-	NZ_QTTY01000021.1	68880	69113	-	-	-
GCF_003386775.1	JMLKDJDC_01675	Bmp1	79.7535	-	-	BtToxin_Digger	100	63.606	NZ_QTTY01000006.1	77868	79571	-	-	-
GCF_003386775.1	JMLKDJDC_03411	InhA2	92.1151	-	-	BtToxin_Digger	100	100	NZ_QTTY01000016.1	77160	79553	-	-	-
GCF_003386775.1	JMLKDJDC_02243	InhA1	92.3367	-	-	BtToxin_Digger	100	100	NZ_QTTY01000008.1	189965	192352	-	-	-
GCF_003386775.1	JMLKDJDC_02528	ChitinaseC	94.8071	-	-	BtToxin_Digger	100	97.965	NZ_QTTY01000010.1	90190	92214	-	-	-
GCF_003386775.1	JMLKDJDC_05036	InhA1	75.2201	-	-	BtToxin_Digger	97.906	99.874	NZ_QTTY01000033.1	22116	24554	-	-	-
GCF_003386775.1	JMLKDJDC_04015	Mpp	-	Mpp	1e-18	BtToxin_Digger	-	-	NZ_QTTY01000021.1	50358	51353	-	-	-
GCF_004330345.1	LEANGDEC_01638	Vpb	-	Vpb	6.5e-28	BtToxin_Digger	-	-	NZ_SJQD01000001.1	264946	267255	-	-	-
GCF_004330345.1	LEANGDEC_00691	Bmp1	56.9832	Xpp	8e-103	BtToxin_Digger	33.396	40.09	NZ_SJQD01000014.1	50463	53681	-	-	-
GCF_004330345.1	LEANGDEC_00135	InhA1	74.9686	-	-	BtToxin_Digger	97.906	99.874	NZ_SJQD01000010.1	136683	139121	-	-	-
GCF_004330345.1	LEANGDEC_04357	InhA1	92.2111	-	-	BtToxin_Digger	100	100	NZ_SJQD01000003.1	253413	255800	-	-	-
GCF_004330345.1	LEANGDEC_04611	Bmp1	79.5775	-	-	BtToxin_Digger	100	63.606	NZ_SJQD01000004.1	147645	149348	-	-	-
GCF_004330345.1	LEANGDEC_04744	Bmp1	31.675	-	-	BtToxin_Digger	100	67.525	NZ_SJQD01000006.1	8013	9773	-	-	-
GCF_004330345.1	LEANGDEC_03394	InhA2	92.8661	-	-	BtToxin_Digger	100	100	NZ_SJQD01000047.1	6249	8639	-	-	-
GCF_004330345.1	LEANGDEC_01811	Spp1Aa1	79.5678	Spp	0	BtToxin_Digger; IDOPS	99.804	100	NZ_SJQD01000001.1	432921	434453	Blattella germanica:Blattodea		10.1128/AEM.00021-07
GCF_004330345.1	LEANGDEC_00674	Tpp80Ab1	29.3051	Tpp	8e-41	BtToxin_Digger	85.309	89.702	NZ_SJQD01000014.1	25662	26828	-	-	-
GCF_004330345.1	LEANGDEC_04983	Spp1Aa1	80.0797	Spp	0	BtToxin_Digger; IDOPS	98.047	99.209	NZ_SJQD01000006.1	249583	251121	Blattella germanica:Blattodea		10.1128/AEM.00021-07
GCF_004330345.1	LEANGDEC_00730	Vpb	-	Vpb	1.3e-25	BtToxin_Digger	-	-	NZ_SJQD01000014.1	91263	93446	-	-	-
GCF_004330345.1	LEANGDEC_05092	ChitinaseC	94.9555	-	-	BtToxin_Digger	100	97.965	NZ_SJQD01000007.1	123855	125879	-	-	-
GCF_004330435.1	OCLLPJJD_04373	InhA1	91.9598	-	-	BtToxin_Digger	100	100	NZ_SJQA01000001.1	116847	119234	-	-	-
GCF_004330435.1	OCLLPJJD_03305	Bmp1	38.5475	-	-	BtToxin_Digger	98.895	20.045	NZ_SJQA01000062.1	11526	12071	-	-	-
GCF_004330435.1	OCLLPJJD_00694	Bmp1	79.5775	-	-	BtToxin_Digger	100	63.606	NZ_SJQA01000016.1	147169	148872	-	-	-
GCF_004330435.1	OCLLPJJD_02652	InhA1	79.0201	-	-	BtToxin_Digger	100	100	NZ_SJQA01000058.1	3314	5701	-	-	-
GCF_004330435.1	OCLLPJJD_03726	Vpb	-	Vpb	2.8e-28	BtToxin_Digger	-	-	NZ_SJQA01000005.1	256876	259185	-	-	-
GCF_004330435.1	OCLLPJJD_00133	InhA2	92.6158	-	-	BtToxin_Digger	100	100	NZ_SJQA01000013.1	138462	140855	-	-	-
GCF_004330435.1	OCLLPJJD_04619	Spp1Aa1	79.6813	Spp	0	BtToxin_Digger; IDOPS	98.047	99.209	NZ_SJQA01000002.1	54766	56304	Blattella germanica:Blattodea		10.1128/AEM.00021-07
GCF_004330435.1	OCLLPJJD_03285	Bmp1	31.0966	-	-	BtToxin_Digger	100	68.421	NZ_SJQA01000061.1	31550	33310	-	-	-
GCF_004330435.1	OCLLPJJD_05180	InhA1	75.5025	-	-	BtToxin_Digger	97.789	100	NZ_SJQA01000011.1	96840	99284	-	-	-
GCF_005217685.1	OEBIJLJI_05847	InhA1	92.3367	-	-	BtToxin_Digger	100	100	NZ_SZOC01000009.1	61821	64208	-	-	-
GCF_005217685.1	OEBIJLJI_03569	ChitinaseC	94.9555	-	-	BtToxin_Digger	100	97.965	NZ_SZOC01000307.1	8991	11015	-	-	-
GCF_005217685.1	OEBIJLJI_03430	Vpb	-	Vpb	3e-28	BtToxin_Digger	-	-	NZ_SZOC01000294.1	867	3053	-	-	-
GCF_005217685.1	OEBIJLJI_03334	Bmp1	31.675	-	-	BtToxin_Digger	100	67.525	NZ_SZOC01000289.1	25138	26898	-	-	-
GCF_005217685.1	OEBIJLJI_03900	Bmp1	54.7486	-	-	BtToxin_Digger	98.895	20.045	NZ_SZOC01000342.1	91	636	-	-	-
GCF_005217685.1	OEBIJLJI_04939	InhA1	74.8428	-	-	BtToxin_Digger	100	99.874	NZ_SZOC01000063.1	7806	10190	-	-	-
GCF_005217685.1	OEBIJLJI_05662	Mpp	-	Mpp	2.7e-16	BtToxin_Digger	-	-	NZ_SZOC01000615.1	404	1492	-	-	-
GCF_005217685.1	OEBIJLJI_02448	Bmp1	79.4014	-	-	BtToxin_Digger	100	63.606	NZ_SZOC01000194.1	133	1836	-	-	-
GCF_005217685.1	OEBIJLJI_01447	InhA2	93.9925	-	-	BtToxin_Digger	100	100	NZ_SZOC01000014.1	52107	54497	-	-	-
GCF_005217685.1	OEBIJLJI_00762	Spp1Aa1	79.8805	Spp	0	BtToxin_Digger; IDOPS	98.047	99.209	NZ_SZOC01000116.1	12375	13913	Blattella germanica:Blattodea		10.1128/AEM.00021-07
GCF_005217685.1	OEBIJLJI_04247	Vpb	-	Vpb	1.7e-25	BtToxin_Digger	-	-	NZ_SZOC01000392.1	1179	3344	-	-	-
GCF_005217805.1	MACBJEDC_01594	Sip1A2	94.2568	Mpp	0	BtToxin_Digger; IDOPS	100	98.339	NZ_SZOD01001138.1	242	1132	-	-	-
GCF_005217805.1	MACBJEDC_01803	Vpb4Ca1	30.5243	Vpb	2e-61	BtToxin_Digger	88.704	48.282	NZ_SZOD01000016.1	89	1897	-	-	-
GCF_005217805.1	MACBJEDC_03753	Vpa	-	Vpa	2.2e-14	BtToxin_Digger	-	-	NZ_SZOD01000359.1	1006	1770	-	-	-
GCF_005217805.1	MACBJEDC_05631	Mtx	-	Mtx	1.9e-16	BtToxin_Digger	-	-	NZ_SZOD01000663.1	348	1835	-	-	-
GCF_005217805.1	MACBJEDC_00033	Bmp1	31.2292	-	-	BtToxin_Digger	100	67.413	NZ_SZOD01000097.1	724	2484	-	-	-
GCF_005217805.1	MACBJEDC_01997	Cry30Ca1	76.3	Cry	0	BtToxin_Digger; CryProcessor; IDOPS	98.851	100	NZ_SZOD01001276.1	940	3030	-	-	-
GCF_005217805.1	MACBJEDC_00723	Tpp80Aa1	39.1608	Tpp	6e-30	BtToxin_Digger	89.375	38.338	NZ_SZOD01000990.1	1740	2222	Culex pipiens pallens:Diptera		10.1016/j.jip.2020.107386
GCF_005217805.1	MACBJEDC_05210	Vpb4Ca1	36.631	Vpb	2e-125	BtToxin_Digger	100	67.631	NZ_SZOD01000580.1	153	2333	-	-	-
GCF_005217805.1	MACBJEDC_04931	InhA1	74.8428	-	-	BtToxin_Digger	97.906	99.874	NZ_SZOD01000533.1	2139	4577	-	-	-
GCF_005217805.1	MACBJEDC_01394	InhA2	93.8673	-	-	BtToxin_Digger	100	100	NZ_SZOD01001102.1	3563	5956	-	-	-
GCF_005217805.1	MACBJEDC_02943	Mpp	-	Mpp	4.2e-20	BtToxin_Digger	-	-	NZ_SZOD01000002.1	242	1240	-	-	-
GCF_005217805.1	MACBJEDC_04298	Bmp1	79.0493	-	-	BtToxin_Digger	100	63.606	NZ_SZOD01000437.1	4599	6302	-	-	-
GCF_005217805.1	MACBJEDC_01879	InhA1	93.0905	-	-	BtToxin_Digger	100	100	NZ_SZOD01000166.1	8382	10769	-	-	-
GCF_005217805.1	MACBJEDC_00722	Tpp80Aa1	35.7143	Tpp	4e-29	BtToxin_Digger	95.238	37.534	NZ_SZOD01000990.1	1274	1717	Culex pipiens pallens:Diptera		10.1016/j.jip.2020.107386
GCF_005217805.1	MACBJEDC_01444	Mpp	-	Mpp	5.1e-32	BtToxin_Digger	-	-	NZ_SZOD01001109.1	399	1325	-	-	-
GCF_005217805.1	MACBJEDC_04544	Vpb4Ca1	73.1707	Mtx	8e-122	BtToxin_Digger	67.956	22.242	NZ_SZOD01000475.1	1541	2629	-	-	-
GCF_005217805.1	MACBJEDC_04703	ChitinaseC	94.8071	-	-	BtToxin_Digger	100	97.965	NZ_SZOD01000053.1	9127	11151	-	-	-
GCF_007667455.1	OFHHDFNO_00598	Bmp1	81.338	-	-	BtToxin_Digger	100	63.606	NZ_VDRD01000014.1	65846	67549	-	-	-
GCF_007667455.1	OFHHDFNO_02812	InhA1	93.4673	-	-	BtToxin_Digger	100	100	NZ_VDRD01000002.1	723810	726197	-	-	-
GCF_007667455.1	OFHHDFNO_00593	Cry	-	Cry	7.5e-08	BtToxin_Digger	-	-	NZ_VDRD01000014.1	59858	62089	-	-	-
GCF_007667455.1	OFHHDFNO_00476	InhA1	78.392	-	-	BtToxin_Digger	100	100	NZ_VDRD01000013.1	59842	62229	-	-	-
GCF_007667455.1	OFHHDFNO_03755	Spp1Aa1	80.2846	Spp	0	BtToxin_Digger; IDOPS	99.797	97.233	NZ_VDRD01000004.1	58429	59910	Blattella germanica:Blattodea		10.1128/AEM.00021-07
GCF_007667455.1	OFHHDFNO_04781	InhA2	94.6183	-	-	BtToxin_Digger	100	100	NZ_VDRD01000008.1	48516	50915	-	-	-
GCF_007667455.1	OFHHDFNO_03658	InhA1	74.5912	-	-	BtToxin_Digger	100	99.874	NZ_VDRD01000003.1	657138	659525	-	-	-
GCF_007673305.1	IHOFDDKG_00409	Vpa	-	Vpa	6.7e-22	BtToxin_Digger	-	-	NZ_VDZL01000117.1	11862	13133	-	-	-
GCF_007673305.1	IHOFDDKG_00846	InhA1	75.0943	-	-	BtToxin_Digger	97.666	99.874	NZ_VDZL01000136.1	8803	11247	-	-	-
GCF_007673305.1	IHOFDDKG_00408	Vpb	-	Vpb	4.4e-27	BtToxin_Digger	-	-	NZ_VDZL01000117.1	10269	11351	-	-	-
GCF_007673305.1	IHOFDDKG_01180	ChitinaseC	94.8071	-	-	BtToxin_Digger	100	97.965	NZ_VDZL01000151.1	7257	9281	-	-	-
GCF_007673305.1	IHOFDDKG_01348	InhA1	78.8945	-	-	BtToxin_Digger	100	100	NZ_VDZL01000161.1	4454	6841	-	-	-
GCF_007673305.1	IHOFDDKG_01723	InhA2	95.3692	-	-	BtToxin_Digger	100	100	NZ_VDZL01000187.1	6176	8569	-	-	-
GCF_007673305.1	IHOFDDKG_00073	Bmp1	79.4014	-	-	BtToxin_Digger	100	63.606	NZ_VDZL01000103.1	4855	6558	-	-	-
GCF_007673305.1	IHOFDDKG_02305	Vpa	-	Vpa	6.5e-11	BtToxin_Digger	-	-	NZ_VDZL01000218.1	1073	1819	-	-	-
GCF_007673305.1	IHOFDDKG_00424	InhA1	91.7085	-	-	BtToxin_Digger	100	100	NZ_VDZL01000118.1	8059	10446	-	-	-
GCF_007673305.1	IHOFDDKG_00870	-	-	-	-	BtToxin_Digger	-	-	NZ_VDZL01000138.1	1460	6634	-	-	-
GCF_007673305.1	IHOFDDKG_01706	Spp1Aa1	70.229	Spp	7e-60	BtToxin_Digger	90.345	25.889	NZ_VDZL01000185.1	8487	8924	Blattella germanica:Blattodea		10.1128/AEM.00021-07
GCF_007673305.1	IHOFDDKG_00932	Bmp1	31.3629	-	-	BtToxin_Digger	100	68.197	NZ_VDZL01000013.1	33278	35038	-	-	-
GCF_007673305.1	IHOFDDKG_00410	Vpa	-	Vpa	4.8e-20	BtToxin_Digger	-	-	NZ_VDZL01000117.1	13111	13353	-	-	-
GCF_007673665.1	KCLCPFBN_04901	Cry	-	Cry	7.5e-08	BtToxin_Digger	-	-	NZ_VEAC01000009.1	53981	56212	-	-	-
GCF_007673665.1	KCLCPFBN_03612	InhA1	74.5912	-	-	BtToxin_Digger	100	99.874	NZ_VEAC01000003.1	657430	659817	-	-	-
GCF_007673665.1	KCLCPFBN_01923	Spp1Aa1	80.2846	Spp	0	BtToxin_Digger; IDOPS	99.797	97.233	NZ_VEAC01000001.1	1239472	1240953	Blattella germanica:Blattodea		10.1128/AEM.00021-07
GCF_007673665.1	KCLCPFBN_04746	InhA2	94.6183	-	-	BtToxin_Digger	100	100	NZ_VEAC01000008.1	48243	50642	-	-	-
GCF_007673665.1	KCLCPFBN_04896	Bmp1	81.338	-	-	BtToxin_Digger	100	63.606	NZ_VEAC01000009.1	48521	50224	-	-	-
GCF_007673665.1	KCLCPFBN_02763	InhA1	93.4673	-	-	BtToxin_Digger	100	100	NZ_VEAC01000002.1	723834	726221	-	-	-
GCF_007673665.1	KCLCPFBN_03714	InhA1	78.392	-	-	BtToxin_Digger	100	100	NZ_VEAC01000003.1	758672	761059	-	-	-
GCF_007673715.1	CGLLGMLJ_04741	Vpb	-	Vpb	2.3e-29	BtToxin_Digger	-	-	NZ_VEAE01000006.1	183293	185509	-	-	-
GCF_007673715.1	CGLLGMLJ_05317	ChitinaseC	94.9555	-	-	BtToxin_Digger	100	97.965	NZ_VEAE01000008.1	89372	91396	-	-	-
GCF_007673715.1	CGLLGMLJ_03474	Spp1Aa1	80.0797	Spp	0	BtToxin_Digger; IDOPS	98.047	99.209	NZ_VEAE01000003.1	397146	398684	Blattella germanica:Blattodea		10.1128/AEM.00021-07
GCF_007673715.1	CGLLGMLJ_02010	InhA1	75.2201	-	-	BtToxin_Digger	97.906	99.874	NZ_VEAE01000001.1	1361256	1363694	-	-	-
GCF_007673715.1	CGLLGMLJ_00563	Vpb	-	Vpb	7.2e-39	BtToxin_Digger	-	-	NZ_VEAE01000016.1	35593	35973	-	-	-
GCF_007673715.1	CGLLGMLJ_02322	Cyt	-	Cyt	7.4e-14	BtToxin_Digger	-	-	NZ_VEAE01000023.1	474	2588	-	-	-
GCF_007673715.1	CGLLGMLJ_05338	InhA1	72.1805	-	-	BtToxin_Digger	100	100	NZ_VEAE01000008.1	110905	113292	-	-	-
GCF_007673715.1	CGLLGMLJ_03754	Bmp1	79.4014	-	-	BtToxin_Digger	100	63.606	NZ_VEAE01000004.1	107053	108756	-	-	-
GCF_007673715.1	CGLLGMLJ_01727	InhA1	92.3367	-	-	BtToxin_Digger	100	100	NZ_VEAE01000001.1	1086655	1089042	-	-	-
GCF_007673715.1	CGLLGMLJ_05564	Cry70Bb1	98.9	Cry	0	BtToxin_Digger; CryProcessor; IDOPS	100	99.264	NZ_VEAE01000009.1	127093	129522	-	-	-
GCF_007673715.1	CGLLGMLJ_00051	InhA2	94.6183	-	-	BtToxin_Digger	100	100	NZ_VEAE01000010.1	52127	54520	-	-	-
GCF_007673715.1	CGLLGMLJ_03665	Tpp	-	Tpp	4.1e-12	BtToxin_Digger	-	-	NZ_VEAE01000004.1	10403	12883	-	-	-
GCF_007673715.1	CGLLGMLJ_02336	Sip1A2	92.9054	Mpp	0	BtToxin_Digger; IDOPS	100	98.339	NZ_VEAE01000024.1	5660	6550	-	-	-
GCF_007673715.1	CGLLGMLJ_04828	Spp1Aa1	79.7642	Spp	0	BtToxin_Digger; IDOPS	99.804	100	NZ_VEAE01000006.1	273196	274728	Blattella germanica:Blattodea		10.1128/AEM.00021-07
GCF_007676595.1	IMOPKJNP_02364	Vpb	-	Vpb	5.3e-28	BtToxin_Digger	-	-	NZ_VEKC01000023.1	26209	28518	-	-	-
GCF_007676595.1	IMOPKJNP_04393	InhA1	92.7136	-	-	BtToxin_Digger	100	100	NZ_VEKC01000004.1	290005	292392	-	-	-
GCF_007676595.1	IMOPKJNP_02378	Vpb	-	Vpb	3.4e-28	BtToxin_Digger	-	-	NZ_VEKC01000024.1	9743	11959	-	-	-
GCF_007676595.1	IMOPKJNP_04010	Bmp1	77.0492	-	-	BtToxin_Digger	100	100	NZ_VEKC01000041.1	3837	6584	-	-	-
GCF_007676595.1	IMOPKJNP_05865	Spp1Aa1	78.7819	Spp	0	BtToxin_Digger; IDOPS	100	100	NZ_VEKC01000008.1	226994	228523	Blattella germanica:Blattodea		10.1128/AEM.00021-07
GCF_007676595.1	IMOPKJNP_04703	Bmp1	79.2254	-	-	BtToxin_Digger	100	63.606	NZ_VEKC01000005.1	76364	78067	-	-	-
GCF_007676595.1	IMOPKJNP_05897	InhA1	75.4717	-	-	BtToxin_Digger	100	99.874	NZ_VEKC01000008.1	253351	255735	-	-	-
GCF_007676595.1	IMOPKJNP_00048	InhA2	92.8661	-	-	BtToxin_Digger	100	100	NZ_VEKC01000010.1	52023	54416	-	-	-
GCF_007676595.1	IMOPKJNP_02468	Spp1Aa1	79.6813	Spp	0	BtToxin_Digger; IDOPS	98.047	99.209	NZ_VEKC01000028.1	3722	5260	Blattella germanica:Blattodea		10.1128/AEM.00021-07
GCF_007676595.1	IMOPKJNP_03585	Spp1Aa1	82.227	Spp	0	BtToxin_Digger	99.574	92.292	NZ_VEKC01000003.1	160912	162321	Blattella germanica:Blattodea		10.1128/AEM.00021-07
GCF_007676605.1	HEOLNHNP_01973	Vpb	-	Vpb	5.3e-28	BtToxin_Digger	-	-	NZ_VEKB01000021.1	26209	28518	-	-	-
GCF_007676605.1	HEOLNHNP_05812	InhA2	92.8661	-	-	BtToxin_Digger	100	100	NZ_VEKB01000008.1	52023	54416	-	-	-
GCF_007676605.1	HEOLNHNP_05494	InhA1	75.4717	-	-	BtToxin_Digger	100	99.874	NZ_VEKB01000007.1	8521	10905	-	-	-
GCF_007676605.1	HEOLNHNP_05525	Spp1Aa1	78.7819	Spp	0	BtToxin_Digger; IDOPS	100	100	NZ_VEKB01000007.1	35733	37262	Blattella germanica:Blattodea		10.1128/AEM.00021-07
GCF_007676605.1	HEOLNHNP_01987	Vpb	-	Vpb	3.4e-28	BtToxin_Digger	-	-	NZ_VEKB01000022.1	9743	11959	-	-	-
GCF_007676605.1	HEOLNHNP_02552	Bmp1	79.2254	-	-	BtToxin_Digger	100	63.606	NZ_VEKB01000002.1	372182	373885	-	-	-
GCF_007676605.1	HEOLNHNP_04430	Spp1Aa1	82.227	Spp	0	BtToxin_Digger	99.574	92.292	NZ_VEKB01000004.1	423876	425285	Blattella germanica:Blattodea		10.1128/AEM.00021-07
GCF_007676605.1	HEOLNHNP_02150	Spp1Aa1	79.6813	Spp	0	BtToxin_Digger; IDOPS	98.047	99.209	NZ_VEKB01000029.1	19297	20835	Blattella germanica:Blattodea		10.1128/AEM.00021-07
GCF_007676605.1	HEOLNHNP_04855	InhA1	92.7136	-	-	BtToxin_Digger	100	100	NZ_VEKB01000005.1	163316	165703	-	-	-
GCF_007676605.1	HEOLNHNP_03932	Bmp1	77.0492	-	-	BtToxin_Digger	100	100	NZ_VEKB01000040.1	3837	6584	-	-	-
GCF_007681065.1	MDLKKMHF_04587	Spp1Aa1	80.2789	Spp	0	BtToxin_Digger; IDOPS	98.047	99.209	NZ_VEKG01000005.1	163600	165138	Blattella germanica:Blattodea		10.1128/AEM.00021-07
GCF_007681065.1	MDLKKMHF_01058	Bmp1	79.0493	-	-	BtToxin_Digger	100	63.606	NZ_VEKG01000019.1	9956	11659	-	-	-
GCF_007681065.1	MDLKKMHF_03516	InhA1	92.7136	-	-	BtToxin_Digger	100	100	NZ_VEKG01000003.1	163188	165575	-	-	-
GCF_007681065.1	MDLKKMHF_02478	Vpb	-	Vpb	3.3e-28	BtToxin_Digger	-	-	NZ_VEKG01000022.1	37246	39555	-	-	-
GCF_007681065.1	MDLKKMHF_05569	InhA2	92.8661	-	-	BtToxin_Digger	100	100	NZ_VEKG01000009.1	53333	55726	-	-	-
GCF_007681065.1	MDLKKMHF_03790	InhA1	74.9686	-	-	BtToxin_Digger	97.906	99.874	NZ_VEKG01000003.1	417582	420020	-	-	-
GCF_007681365.1	AAAKDIGH_03888	Spp1Aa1	79.6	Spp	0	BtToxin_Digger; IDOPS	98.232	98.814	NZ_VEKU01000044.1	793	2322	Blattella germanica:Blattodea		10.1128/AEM.00021-07
GCF_007681365.1	AAAKDIGH_02705	Bmp1	79.0493	-	-	BtToxin_Digger	100	63.606	NZ_VEKU01000002.1	482719	484422	-	-	-
GCF_007681365.1	AAAKDIGH_05375	Spp1Aa1	82.227	Spp	0	BtToxin_Digger; IDOPS	99.574	92.292	NZ_VEKU01000007.1	164631	166040	Blattella germanica:Blattodea		10.1128/AEM.00021-07
GCF_007681365.1	AAAKDIGH_03045	Bmp1	64.6552	-	-	BtToxin_Digger	60.104	12.99	NZ_VEKU01000034.1	842	1423	-	-	-
GCF_007681365.1	AAAKDIGH_04139	Vpb	-	Vpb	3.7e-28	BtToxin_Digger	-	-	NZ_VEKU01000004.1	224289	226598	-	-	-
GCF_007681365.1	AAAKDIGH_03887	Bmp1	58.7432	Xpp	9e-122	BtToxin_Digger	49.593	40.985	NZ_VEKU01000043.1	3057	5273	-	-	-
GCF_007681365.1	AAAKDIGH_02163	Bmp1	77.377	Xpp	0	BtToxin_Digger	100	100	NZ_VEKU01000027.1	3836	6583	-	-	-
GCF_007681365.1	AAAKDIGH_04822	InhA1	75.5975	-	-	BtToxin_Digger	97.906	99.874	NZ_VEKU01000005.1	378486	380924	-	-	-
GCF_007681365.1	AAAKDIGH_05759	InhA2	92.9912	-	-	BtToxin_Digger	100	100	NZ_VEKU01000009.1	53970	56363	-	-	-
GCF_007681365.1	AAAKDIGH_02087	Vpb	-	Vpb	3.5e-28	BtToxin_Digger	-	-	NZ_VEKU01000023.1	18992	21208	-	-	-
GCF_007681365.1	AAAKDIGH_04471	InhA1	93.0905	-	-	BtToxin_Digger	100	100	NZ_VEKU01000005.1	56532	58919	-	-	-
GCF_007682005.1	HLPBBLHL_05229	Bmp1	78.0328	Xpp	0	BtToxin_Digger	99.891	100	NZ_VEMA01000072.1	2416	5166	-	-	-
GCF_007682005.1	HLPBBLHL_03946	InhA1	75.6587	-	-	BtToxin_Digger	100	100	NZ_VEMA01000003.1	325916	328303	-	-	-
GCF_007682005.1	HLPBBLHL_03690	InhA1	94.9749	-	-	BtToxin_Digger	100	100	NZ_VEMA01000003.1	80587	82977	-	-	-
GCF_007682005.1	HLPBBLHL_02619	Spp1Aa1	80.0797	Spp	0	BtToxin_Digger; IDOPS	97.476	99.209	NZ_VEMA01000025.1	24936	26483	Blattella germanica:Blattodea		10.1128/AEM.00021-07
GCF_007682005.1	HLPBBLHL_02375	Vpb	-	Vpb	2e-28	BtToxin_Digger	-	-	NZ_VEMA01000021.1	38121	40430	-	-	-
GCF_007682005.1	HLPBBLHL_03275	Bmp1	31.5113	-	-	BtToxin_Digger	100	69.653	NZ_VEMA01000031.1	4462	6222	-	-	-
GCF_007682005.1	HLPBBLHL_04975	InhA1	78.5176	-	-	BtToxin_Digger	100	100	NZ_VEMA01000006.1	8488	10875	-	-	-
GCF_007682005.1	HLPBBLHL_05746	InhA2	93.8673	-	-	BtToxin_Digger	100	100	NZ_VEMA01000009.1	52151	54550	-	-	-
GCF_007682355.1	ONADBPPH_01964	Bmp1	64.6552	-	-	BtToxin_Digger	60.104	12.99	NZ_VEMS01000026.1	856	1437	-	-	-
GCF_007682355.1	ONADBPPH_03200	Bmp1	58.7432	Xpp	9e-122	BtToxin_Digger	49.593	40.985	NZ_VEMS01000031.1	3071	5287	-	-	-
GCF_007682355.1	ONADBPPH_05168	InhA1	75.5975	-	-	BtToxin_Digger	97.906	99.874	NZ_VEMS01000006.1	11773	14211	-	-	-
GCF_007682355.1	ONADBPPH_00334	Bmp1	77.377	Xpp	0	BtToxin_Digger	100	100	NZ_VEMS01000014.1	9871	12618	-	-	-
GCF_007682355.1	ONADBPPH_03738	Bmp1	79.0493	-	-	BtToxin_Digger	100	63.606	NZ_VEMS01000003.1	482817	484520	-	-	-
GCF_007682355.1	ONADBPPH_04929	Vpb	-	Vpb	3.7e-28	BtToxin_Digger	-	-	NZ_VEMS01000005.1	260477	262786	-	-	-
GCF_007682355.1	ONADBPPH_05656	InhA2	92.9912	-	-	BtToxin_Digger	100	100	NZ_VEMS01000008.1	53983	56376	-	-	-
GCF_007682355.1	ONADBPPH_03203	Spp1Aa1	79.6	Spp	0	BtToxin_Digger; IDOPS	98.232	98.814	NZ_VEMS01000032.1	3620	5149	Blattella germanica:Blattodea		10.1128/AEM.00021-07
GCF_007682355.1	ONADBPPH_01538	InhA1	93.0905	-	-	BtToxin_Digger	100	100	NZ_VEMS01000001.1	910106	912493	-	-	-
GCF_007682355.1	ONADBPPH_04229	Spp1Aa1	82.227	Spp	0	BtToxin_Digger; IDOPS	99.574	92.292	NZ_VEMS01000004.1	164645	166054	Blattella germanica:Blattodea		10.1128/AEM.00021-07
GCF_007682355.1	ONADBPPH_00485	Vpb	-	Vpb	3.5e-28	BtToxin_Digger	-	-	NZ_VEMS01000017.1	17647	19863	-	-	-
GCF_008042285.1	PBODHOPP_01720	Cyt	-	Cyt	7.4e-14	BtToxin_Digger	-	-	NZ_QNUA01000019.1	32114	34228	-	-	-
GCF_008042285.1	PBODHOPP_05822	Bmp1	31.2292	-	-	BtToxin_Digger	100	67.413	NZ_QNUA01000007.1	412197	413957	-	-	-
GCF_008042285.1	PBODHOPP_01654	InhA1	92.3367	-	-	BtToxin_Digger	100	100	NZ_QNUA01000018.1	200856	203243	-	-	-
GCF_008042285.1	PBODHOPP_02992	Vpb	-	Vpb	2.7e-35	BtToxin_Digger	-	-	NZ_QNUA01000033.1	42710	43180	-	-	-
GCF_008042285.1	PBODHOPP_03362	Vpb	-	Vpb	1.8e-28	BtToxin_Digger	-	-	NZ_QNUA01000037.1	3170	5386	-	-	-
GCF_008042285.1	PBODHOPP_05582	Spp1Aa1	80.0797	Spp	0	BtToxin_Digger; IDOPS	98.047	99.209	NZ_QNUA01000007.1	171964	173502	Blattella germanica:Blattodea		10.1128/AEM.00021-07
GCF_008042285.1	PBODHOPP_01426	ChitinaseC	94.6588	-	-	BtToxin_Digger	100	97.965	NZ_QNUA01000017.1	13295	15319	-	-	-
GCF_008042285.1	PBODHOPP_02522	Spp1Aa1	78.7819	Spp	0	BtToxin_Digger; IDOPS	99.804	100	NZ_QNUA01000026.1	18459	19991	Blattella germanica:Blattodea		10.1128/AEM.00021-07
GCF_008042285.1	PBODHOPP_05015	InhA1	75.2201	-	-	BtToxin_Digger	97.906	99.874	NZ_QNUA01000006.1	76853	79291	-	-	-
GCF_008042285.1	PBODHOPP_05296	Tpp	-	Tpp	8.2e-12	BtToxin_Digger	-	-	NZ_QNUA01000062.1	26882	29362	-	-	-
GCF_008042285.1	PBODHOPP_05976	Vpb	-	Vpb	5.4e-38	BtToxin_Digger	-	-	NZ_QNUA01000070.1	14084	14506	-	-	-
GCF_008042285.1	PBODHOPP_04261	Bmp1	79.2254	-	-	BtToxin_Digger	100	63.606	NZ_QNUA01000047.1	3454	5157	-	-	-
GCF_008042285.1	PBODHOPP_04300	Tpp80Ab1	33.2248	Tpp	7e-42	BtToxin_Digger	79.948	83.198	NZ_QNUA01000049.1	4041	5195	-	-	-
GCF_008042285.1	PBODHOPP_02360	InhA2	94.6183	-	-	BtToxin_Digger	100	100	NZ_QNUA01000025.1	26953	29346	-	-	-
GCF_008042285.1	PBODHOPP_01732	Sip1A2	93.2432	Mpp	0	BtToxin_Digger; IDOPS	100	98.339	NZ_QNUA01000019.1	48441	49331	-	-	-
GCF_008274925.1	JNGINOPC_05834	Cyt	-	Cyt	7.4e-14	BtToxin_Digger	-	-	NZ_CP031072.1	193656	195770	-	-	-
GCF_008274925.1	JNGINOPC_05511	InhA1	65.3317	-	-	BtToxin_Digger	100	100	NZ_CP031075.1	10755	13142	-	-	-
GCF_008274925.1	JNGINOPC_05768	Cry70Bb1	98.8	Cry	0	BtToxin_Digger; CryProcessor; IDOPS	100	99.264	NZ_CP031072.1	94991	97420	-	-	-
GCF_008274925.1	JNGINOPC_00996	InhA1	75.0943	-	-	BtToxin_Digger	97.906	99.874	NZ_CP031071.1	987372	989810	-	-	-
GCF_008274925.1	JNGINOPC_02562	Bmp1	79.4014	-	-	BtToxin_Digger	100	63.606	NZ_CP031071.1	2557854	2559557	-	-	-
GCF_008274925.1	JNGINOPC_05305	Bmp1	31.1755	-	-	BtToxin_Digger	100	65.733	NZ_CP031071.1	5217011	5218771	-	-	-
GCF_008274925.1	JNGINOPC_00434	ChitinaseC	94.9555	-	-	BtToxin_Digger	100	97.965	NZ_CP031071.1	424700	426724	-	-	-
GCF_008274925.1	JNGINOPC_00678	InhA2	94.7434	-	-	BtToxin_Digger	100	100	NZ_CP031071.1	679587	681980	-	-	-
GCF_008274925.1	JNGINOPC_01285	InhA1	92.7136	-	-	BtToxin_Digger	100	100	NZ_CP031071.1	1267084	1269471	-	-	-
GCF_008274925.1	JNGINOPC_05973	Tpp	-	Tpp	3.7e-14	BtToxin_Digger	-	-	NZ_CP031072.1	342696	345176	-	-	-
GCF_008274925.1	JNGINOPC_05064	Spp1Aa1	80.4781	Spp	0	BtToxin_Digger; IDOPS	98.047	99.209	NZ_CP031071.1	4969729	4971267	Blattella germanica:Blattodea		10.1128/AEM.00021-07
GCF_008764075.1	EDPMJANJ_04578	InhA1	93.4673	-	-	BtToxin_Digger	100	100	NZ_VTQN01000003.1	4417780	4420167	-	-	-
GCF_008764075.1	EDPMJANJ_03154	InhA1	74.5912	-	-	BtToxin_Digger	100	99.874	NZ_VTQN01000003.1	3026807	3029194	-	-	-
GCF_008764075.1	EDPMJANJ_05145	InhA2	94.6183	-	-	BtToxin_Digger	100	100	NZ_VTQN01000003.1	5004239	5006638	-	-	-
GCF_008764075.1	EDPMJANJ_03052	InhA1	78.392	-	-	BtToxin_Digger	100	100	NZ_VTQN01000003.1	2925331	2927718	-	-	-
GCF_008764075.1	EDPMJANJ_02892	Bmp1	81.338	-	-	BtToxin_Digger	100	63.606	NZ_VTQN01000003.1	2748162	2749865	-	-	-
GCF_008764075.1	EDPMJANJ_02897	Cry	-	Cry	7.5e-08	BtToxin_Digger	-	-	NZ_VTQN01000003.1	2753622	2755853	-	-	-
GCF_008764075.1	EDPMJANJ_02787	Spp1Aa1	80.2846	Spp	0	BtToxin_Digger; IDOPS	99.797	97.233	NZ_VTQN01000003.1	2635463	2636944	Blattella germanica:Blattodea		10.1128/AEM.00021-07
GCF_016892495.1	HFKJPDFG_00547	InhA1	75.1256	-	-	BtToxin_Digger	97.789	100	NZ_JAFEMR010000010.1	85277	87721	-	-	-
GCF_016892495.1	HFKJPDFG_00693	Bmp1	56.7039	Xpp	1e-104	BtToxin_Digger	33.396	40.09	NZ_JAFEMR010000011.1	47728	50946	-	-	-
GCF_016892495.1	HFKJPDFG_02606	Bmp1	78.7966	-	-	BtToxin_Digger	100	39.082	NZ_JAFEMR010000022.1	62127	63173	-	-	-
GCF_016892495.1	HFKJPDFG_02541	Vpb	-	Vpb	2.8e-28	BtToxin_Digger	-	-	NZ_JAFEMR010000021.1	82078	84387	-	-	-
GCF_016892495.1	HFKJPDFG_03055	InhA1	79.2714	-	-	BtToxin_Digger	100	100	NZ_JAFEMR010000029.1	7973	10360	-	-	-
GCF_016892495.1	HFKJPDFG_05199	InhA2	92.6158	-	-	BtToxin_Digger	100	100	NZ_JAFEMR010000008.1	138643	141036	-	-	-
GCF_016892495.1	HFKJPDFG_01942	Bmp1	31.0966	-	-	BtToxin_Digger	100	68.421	NZ_JAFEMR010000019.1	84629	86389	-	-	-
GCF_016892495.1	HFKJPDFG_00706	Mpp	-	Mpp	6.4e-16	BtToxin_Digger	-	-	NZ_JAFEMR010000011.1	66749	67825	-	-	-
GCF_016892495.1	HFKJPDFG_01249	InhA1	92.5879	-	-	BtToxin_Digger	100	100	NZ_JAFEMR010000014.1	99914	102301	-	-	-
GCF_016892495.1	HFKJPDFG_04763	Spp1Aa1	80.2789	Spp	0	BtToxin_Digger; IDOPS	98.047	99.209	NZ_JAFEMR010000006.1	147711	149249	Blattella germanica:Blattodea		10.1128/AEM.00021-07
GCF_018141025.1	NGBLMMGF_01334	InhA1	92.3367	-	-	BtToxin_Digger	100	100	NZ_CP047366.1	1290913	1293300	-	-	-
GCF_018141025.1	NGBLMMGF_01076	InhA1	75.0943	-	-	BtToxin_Digger	100	99.874	NZ_CP047366.1	1044698	1047085	-	-	-
GCF_018141025.1	NGBLMMGF_04950	Spp1Aa1	80.0797	Spp	0	BtToxin_Digger; IDOPS	98.047	99.209	NZ_CP047366.1	4727817	4729355	Blattella germanica:Blattodea		10.1128/AEM.00021-07
GCF_018141025.1	NGBLMMGF_05457	Spp1Aa1	78.8845	Spp	0	BtToxin_Digger; IDOPS	98.047	99.209	NZ_CP047367.1	132260	133798	Blattella germanica:Blattodea		10.1128/AEM.00021-07
GCF_018141025.1	NGBLMMGF_02583	Bmp1	79.5775	-	-	BtToxin_Digger	100	63.606	NZ_CP047366.1	2502626	2504329	-	-	-
GCF_018141025.1	NGBLMMGF_00746	InhA2	92.9912	-	-	BtToxin_Digger	100	100	NZ_CP047366.1	734146	736545	-	-	-
GCF_018141025.1	NGBLMMGF_05656	Vpb	-	Vpb	4.2e-29	BtToxin_Digger	-	-	NZ_CP047367.1	346020	348236	-	-	-
GCF_018141025.1	NGBLMMGF_05514	Bmp1	78.6504	Xpp	0	BtToxin_Digger	99.89	100	NZ_CP047367.1	196665	199382	-	-	-
GCF_018141025.1	NGBLMMGF_03075	InhA1	78.6432	-	-	BtToxin_Digger	100	100	NZ_CP047366.1	2963757	2966144	-	-	-
GCF_018332515.1	BEMBNIHP_01052	InhA1	74.9686	-	-	BtToxin_Digger	100	99.874	NZ_BOQD01000035.1	256	2640	-	-	-
GCF_018332515.1	BEMBNIHP_02171	Spp1Aa1	80.2789	Spp	0	BtToxin_Digger; IDOPS	98.047	99.209	NZ_BOQD01000093.1	3890	5428	Blattella germanica:Blattodea		10.1128/AEM.00021-07
GCF_018332515.1	BEMBNIHP_04295	Vpb	-	Vpb	3.1e-29	BtToxin_Digger	-	-	NZ_BOQD01000270.1	7148	9457	-	-	-
GCF_018332515.1	BEMBNIHP_01204	InhA2	94.8686	-	-	BtToxin_Digger	100	100	NZ_BOQD01000043.1	11170	13563	-	-	-
GCF_018332515.1	BEMBNIHP_03029	InhA1	92.0245	-	-	BtToxin_Digger	100	61.432	NZ_BOQD01000146.1	48	1517	-	-	-
GCF_018736705.1	DLAFKIDA_00669	InhA2	92.9912	-	-	BtToxin_Digger	100	100	NZ_CP035953.1	658231	660624	-	-	-
GCF_018736705.1	DLAFKIDA_05739	Spp1Aa1	77.6892	Spp	0	BtToxin_Digger; IDOPS	98.047	99.209	NZ_CP035958.1	284803	286341	Blattella germanica:Blattodea		10.1128/AEM.00021-07
GCF_018736705.1	DLAFKIDA_02438	Bmp1	79.7535	-	-	BtToxin_Digger	100	63.606	NZ_CP035953.1	2382963	2384666	-	-	-
GCF_018736705.1	DLAFKIDA_05375	Spp1Aa1	79.6813	Spp	0	BtToxin_Digger; IDOPS	98.047	99.209	NZ_CP035955.1	118606	120144	Blattella germanica:Blattodea		10.1128/AEM.00021-07
GCF_018736705.1	DLAFKIDA_01245	InhA1	92.0854	-	-	BtToxin_Digger	100	100	NZ_CP035953.1	1211316	1213703	-	-	-
GCF_018736705.1	DLAFKIDA_05051	Bmp1	30.9329	-	-	BtToxin_Digger	100	68.421	NZ_CP035953.1	4865971	4867731	-	-	-
GCF_018736705.1	DLAFKIDA_05415	Tpp80Ab1	28.6111	Tpp	7e-44	BtToxin_Digger	88.889	97.561	NZ_CP035955.1	158000	159217	-	-	-
GCF_018736705.1	DLAFKIDA_05717	Spp1Aa1	79.4821	Spp	0	BtToxin_Digger; IDOPS	98.047	99.209	NZ_CP035958.1	257293	258831	Blattella germanica:Blattodea		10.1128/AEM.00021-07
GCF_018736705.1	DLAFKIDA_05714	Bmp1	54.3662	Xpp	3e-103	BtToxin_Digger	39.843	39.754	NZ_CP035958.1	250974	253649	-	-	-
GCF_018736705.1	DLAFKIDA_05745	Bmp1	77.5354	Xpp	0	BtToxin_Digger	100	100	NZ_CP035958.1	290976	293729	-	-	-
GCF_018736705.1	DLAFKIDA_02942	InhA1	79.0201	-	-	BtToxin_Digger	100	100	NZ_CP035953.1	2852387	2854774	-	-	-
GCF_018736705.1	DLAFKIDA_05623	Spp1Aa1	79.0837	Spp	0	BtToxin_Digger; IDOPS	98.047	99.209	NZ_CP035958.1	155172	156710	Blattella germanica:Blattodea		10.1128/AEM.00021-07
GCF_018736705.1	DLAFKIDA_05475	Vpb	-	Vpb	8.3e-30	BtToxin_Digger	-	-	NZ_CP035958.1	8590	10806	-	-	-
GCF_018736705.1	DLAFKIDA_00978	InhA1	74.8428	-	-	BtToxin_Digger	100	99.874	NZ_CP035953.1	952584	954971	-	-	-
GCF_018736725.1	KLMOEGPM_05468	Bmp1	61.6519	Xpp	2e-113	BtToxin_Digger	32.194	37.962	NZ_CP035963.1	193007	196168	-	-	-
GCF_018736725.1	KLMOEGPM_01257	InhA1	91.9598	-	-	BtToxin_Digger	100	100	NZ_CP035962.1	1211211	1213598	-	-	-
GCF_018736725.1	KLMOEGPM_03270	Vpb	-	Vpb	2.8e-28	BtToxin_Digger	-	-	NZ_CP035962.1	3180076	3182385	-	-	-
GCF_018736725.1	KLMOEGPM_05142	Bmp1	31.2602	-	-	BtToxin_Digger	100	68.421	NZ_CP035962.1	4990781	4992541	-	-	-
GCF_018736725.1	KLMOEGPM_00975	InhA1	75.6281	-	-	BtToxin_Digger	97.789	100	NZ_CP035962.1	948995	951439	-	-	-
GCF_018736725.1	KLMOEGPM_03006	InhA1	78.8945	-	-	BtToxin_Digger	100	100	NZ_CP035962.1	2917664	2920051	-	-	-
GCF_018736725.1	KLMOEGPM_00663	InhA2	92.7409	-	-	BtToxin_Digger	100	100	NZ_CP035962.1	653512	655905	-	-	-
GCF_018736725.1	KLMOEGPM_05662	Bmp1	38.5475	-	-	BtToxin_Digger	98.895	20.045	NZ_CP035964.1	182894	183439	-	-	-
GCF_018736725.1	KLMOEGPM_02505	Bmp1	79.4014	-	-	BtToxin_Digger	100	63.606	NZ_CP035962.1	2449754	2451457	-	-	-
GCF_018736745.1	NMIPPMIM_05973	Bmp1	55.3009	Xpp	2e-102	BtToxin_Digger	39.524	39.082	NZ_CP035969.1	65486	68137	-	-	-
GCF_018736745.1	NMIPPMIM_03275	Spp1Aa1	79.6813	Spp	0	BtToxin_Digger; IDOPS	97.856	99.209	NZ_CP035965.1	3202851	3204392	Blattella germanica:Blattodea		10.1128/AEM.00021-07
GCF_018736745.1	NMIPPMIM_03167	Vpb	-	Vpb	2.3e-29	BtToxin_Digger	-	-	NZ_CP035965.1	3101921	3104137	-	-	-
GCF_018736745.1	NMIPPMIM_02607	Bmp1	79.2254	-	-	BtToxin_Digger	100	63.606	NZ_CP035965.1	2573401	2575104	-	-	-
GCF_018736745.1	NMIPPMIM_05842	Tpp80Aa1	28.0864	Tpp	2e-38	BtToxin_Digger	82.443	86.863	NZ_CP035967.1	182550	183731	Culex pipiens pallens:Diptera		10.1016/j.jip.2020.107386
GCF_018736745.1	NMIPPMIM_06242	Bmp1	77.4863	Xpp	0	BtToxin_Digger	99.891	100	NZ_CP035969.1	334386	337136	-	-	-
GCF_018736745.1	NMIPPMIM_00433	ChitinaseC	94.9555	-	-	BtToxin_Digger	100	97.965	NZ_CP035965.1	423315	425339	-	-	-
GCF_018736745.1	NMIPPMIM_02519	Tpp	-	Tpp	8.2e-12	BtToxin_Digger	-	-	NZ_CP035965.1	2477826	2480306	-	-	-
GCF_018736745.1	NMIPPMIM_00690	InhA2	94.6183	-	-	BtToxin_Digger	100	100	NZ_CP035965.1	691531	693924	-	-	-
GCF_018736745.1	NMIPPMIM_01313	InhA1	92.7136	-	-	BtToxin_Digger	100	100	NZ_CP035965.1	1288841	1291228	-	-	-
GCF_018736745.1	NMIPPMIM_05631	Vip3Af3	28.5914	Vip	6e-74	BtToxin_Digger	75.873	90.99	NZ_CP035971.1	82820	85657	Agrotis segetum:Lepidoptera; Anticarsia gemmatalis:Lepidoptera; Grapholita molesta:Lepidoptera; Helicoverpa armigera:Lepidoptera; Heliothis virescens:Lepidoptera; Spodoptera frugiperda:Lepidoptera		10.1016/j.jip.2013.02.001; 10.1016/j.jip.2014.01.006; 10.1016/j.jip.2016.09.006; 10.1038/s41598-018-25346-3; 10.1128/AEM.02342-08; 10.1371/journal.pone.0107196; 10.1590/S0100-204X2014000200001¬†
GCF_018736745.1	NMIPPMIM_05632	Vpb4Ca1	41.2245	Vpb	2e-56	BtToxin_Digger	100	22.152	NZ_CP035971.1	86010	86729	-	-	-
GCF_018736745.1	NMIPPMIM_05698	Spp1Aa1	78.2869	Spp	0	BtToxin_Digger; IDOPS	98.047	99.209	NZ_CP035967.1	48892	50430	Blattella germanica:Blattodea		10.1128/AEM.00021-07
GCF_018736745.1	NMIPPMIM_01021	InhA1	75.2201	-	-	BtToxin_Digger	100	99.874	NZ_CP035965.1	1004227	1006611	-	-	-
GCF_018736745.1	NMIPPMIM_05082	Spp1Aa1	79.8805	Spp	0	BtToxin_Digger; IDOPS	98.047	99.209	NZ_CP035965.1	4901829	4903367	Blattella germanica:Blattodea		10.1128/AEM.00021-07
GCF_018736765.1	DANPHJEO_01255	InhA1	92.7136	-	-	BtToxin_Digger	100	100	NZ_CP035974.1	1202062	1204449	-	-	-
GCF_018736765.1	DANPHJEO_03252	Vpb	-	Vpb	2.8e-28	BtToxin_Digger	-	-	NZ_CP035974.1	3156397	3158706	-	-	-
GCF_018736765.1	DANPHJEO_00659	InhA2	92.6158	-	-	BtToxin_Digger	100	100	NZ_CP035974.1	648734	651127	-	-	-
GCF_018736765.1	DANPHJEO_00960	InhA1	75.5025	-	-	BtToxin_Digger	97.789	100	NZ_CP035974.1	931677	934121	-	-	-
GCF_018736765.1	DANPHJEO_02992	InhA1	79.1457	-	-	BtToxin_Digger	100	100	NZ_CP035974.1	2910594	2912981	-	-	-
GCF_018736765.1	DANPHJEO_05725	Bmp1	38.5475	-	-	BtToxin_Digger	98.895	20.045	NZ_CP035976.1	208145	208690	-	-	-
GCF_018736765.1	DANPHJEO_05099	Bmp1	31.0966	-	-	BtToxin_Digger	100	68.421	NZ_CP035974.1	4938093	4939853	-	-	-
GCF_018736765.1	DANPHJEO_05501	Bmp1	56.4246	Xpp	5e-104	BtToxin_Digger	33.396	40.09	NZ_CP035975.1	190737	193955	-	-	-
GCF_018736765.1	DANPHJEO_02506	Bmp1	79.4014	-	-	BtToxin_Digger	100	63.606	NZ_CP035974.1	2447770	2449473	-	-	-
GCF_018736765.1	DANPHJEO_04863	Spp1Aa1	79.8805	Spp	0	BtToxin_Digger; IDOPS	98.047	99.209	NZ_CP035974.1	4691979	4693517	Blattella germanica:Blattodea		10.1128/AEM.00021-07
GCF_018739305.1	JFPBLHAF_01284	InhA1	92.4623	-	-	BtToxin_Digger	100	100	NZ_CP035978.1	1271032	1273419	-	-	-
GCF_018739305.1	JFPBLHAF_02528	Bmp1	79.5775	-	-	BtToxin_Digger	100	63.606	NZ_CP035978.1	2497062	2498765	-	-	-
GCF_018739305.1	JFPBLHAF_00998	InhA1	74.717	-	-	BtToxin_Digger	97.906	99.874	NZ_CP035978.1	987194	989632	-	-	-
GCF_018739305.1	JFPBLHAF_05001	Spp1Aa1	80.0797	Spp	0	BtToxin_Digger; IDOPS	98.047	99.209	NZ_CP035978.1	4836502	4838040	Blattella germanica:Blattodea		10.1128/AEM.00021-07
GCF_018739305.1	JFPBLHAF_00698	InhA2	94.1176	-	-	BtToxin_Digger	100	100	NZ_CP035978.1	704741	707134	-	-	-
GCF_018739305.1	JFPBLHAF_00443	ChitinaseC	95.1039	-	-	BtToxin_Digger	100	97.965	NZ_CP035978.1	433495	435519	-	-	-
GCF_018739305.1	JFPBLHAF_05678	Cyt	-	Cyt	7.4e-14	BtToxin_Digger	-	-	NZ_CP035982.1	215403	217517	-	-	-
GCF_018739305.1	JFPBLHAF_05612	Tpp	-	Tpp	7e-14	BtToxin_Digger	-	-	NZ_CP035982.1	107071	109551	-	-	-
GCF_018739365.1	HJMCOKHE_05649	Cyt	-	Cyt	7.4e-14	BtToxin_Digger	-	-	NZ_CP035986.1	259322	261436	-	-	-
GCF_018739365.1	HJMCOKHE_00440	ChitinaseC	94.9555	-	-	BtToxin_Digger	100	97.965	NZ_CP035984.1	432632	434656	-	-	-
GCF_018739365.1	HJMCOKHE_00684	InhA2	94.2428	-	-	BtToxin_Digger	100	100	NZ_CP035984.1	690289	692682	-	-	-
GCF_018739365.1	HJMCOKHE_05018	Spp1Aa1	80.4781	Spp	0	BtToxin_Digger; IDOPS	98.047	99.209	NZ_CP035984.1	4858445	4859983	Blattella germanica:Blattodea		10.1128/AEM.00021-07
GCF_018739365.1	HJMCOKHE_02557	Bmp1	79.2254	-	-	BtToxin_Digger	100	63.606	NZ_CP035984.1	2524619	2526322	-	-	-
GCF_018739365.1	HJMCOKHE_05563	Tpp	-	Tpp	7e-14	BtToxin_Digger	-	-	NZ_CP035986.1	130080	132560	-	-	-
GCF_018739365.1	HJMCOKHE_01000	InhA1	74.717	-	-	BtToxin_Digger	97.906	99.874	NZ_CP035984.1	1005886	1008324	-	-	-
GCF_018739365.1	HJMCOKHE_01286	InhA1	92.4623	-	-	BtToxin_Digger	100	100	NZ_CP035984.1	1282587	1284974	-	-	-
GCF_018739385.1	HFKABOMN_03414	InhA1	92.7136	-	-	BtToxin_Digger	100	100	NZ_CP035987.1	3314278	3316665	-	-	-
GCF_018739385.1	HFKABOMN_01966	Bmp1	31.0178	-	-	BtToxin_Digger	100	69.317	NZ_CP035987.1	1878168	1879928	-	-	-
GCF_018739385.1	HFKABOMN_03121	InhA1	74.8428	-	-	BtToxin_Digger	97.906	99.874	NZ_CP035987.1	3031113	3033551	-	-	-
GCF_018739385.1	HFKABOMN_04655	Bmp1	79.4014	-	-	BtToxin_Digger	100	63.606	NZ_CP035987.1	4526583	4528286	-	-	-
GCF_018739385.1	HFKABOMN_01720	Spp1Aa1	80.2789	Spp	0	BtToxin_Digger; IDOPS	98.047	99.209	NZ_CP035987.1	1630150	1631688	Blattella germanica:Blattodea		10.1128/AEM.00021-07
GCF_018739385.1	HFKABOMN_02809	InhA2	94.2428	-	-	BtToxin_Digger	100	100	NZ_CP035987.1	2732267	2734660	-	-	-
GCF_018739385.1	HFKABOMN_02546	ChitinaseC	94.9555	-	-	BtToxin_Digger	100	97.965	NZ_CP035987.1	2460480	2462504	-	-	-
GCF_018739445.1	MOPPNGHH_01298	InhA1	92.3367	-	-	BtToxin_Digger	100	100	NZ_CP035994.1	1275264	1277651	-	-	-
GCF_018739445.1	MOPPNGHH_01015	InhA1	75.3459	-	-	BtToxin_Digger	97.906	99.874	NZ_CP035994.1	1006592	1009030	-	-	-
GCF_018739445.1	MOPPNGHH_03110	Vpb	-	Vpb	1.1e-29	BtToxin_Digger	-	-	NZ_CP035994.1	3094037	3096253	-	-	-
GCF_018739445.1	MOPPNGHH_02469	Tpp	-	Tpp	4.1e-12	BtToxin_Digger	-	-	NZ_CP035994.1	2462643	2465123	-	-	-
GCF_018739445.1	MOPPNGHH_05524	App4Aa1	68.272	App	0	BtToxin_Digger	100	99.718	NZ_CP035996.1	101672	102733	-	-	-
GCF_018739445.1	MOPPNGHH_00688	InhA2	94.6183	-	-	BtToxin_Digger	100	100	NZ_CP035994.1	694965	697358	-	-	-
GCF_018739445.1	MOPPNGHH_05289	Bmp1	31.2292	-	-	BtToxin_Digger	100	67.413	NZ_CP035994.1	5191236	5192996	-	-	-
GCF_018739445.1	MOPPNGHH_00451	ChitinaseC	94.9555	-	-	BtToxin_Digger	100	97.965	NZ_CP035994.1	446347	448371	-	-	-
GCF_018739445.1	MOPPNGHH_02557	Bmp1	79.4014	-	-	BtToxin_Digger	100	63.606	NZ_CP035994.1	2561221	2562924	-	-	-
GCF_018739445.1	MOPPNGHH_03196	Spp1Aa1	79.5678	Spp	0	BtToxin_Digger; IDOPS	99.804	100	NZ_CP035994.1	3183794	3185326	Blattella germanica:Blattodea		10.1128/AEM.00021-07
GCF_018739445.1	MOPPNGHH_05038	Spp1Aa1	80.0797	Spp	0	BtToxin_Digger; IDOPS	98.047	99.209	NZ_CP035994.1	4937302	4938840	Blattella germanica:Blattodea		10.1128/AEM.00021-07
GCF_018739485.1	CEMCLJNC_01829	InhA1	74.717	-	-	BtToxin_Digger	97.906	99.874	NZ_CP035997.1	1775462	1777900	-	-	-
GCF_018739485.1	CEMCLJNC_01543	InhA1	92.4623	-	-	BtToxin_Digger	100	100	NZ_CP035997.1	1498822	1501209	-	-	-
GCF_018739485.1	CEMCLJNC_03229	Spp1Aa1	80.4781	Spp	0	BtToxin_Digger; IDOPS	98.047	99.209	NZ_CP035997.1	3189997	3191535	Blattella germanica:Blattodea		10.1128/AEM.00021-07
GCF_018739485.1	CEMCLJNC_05722	Tpp80Aa1	87.2283	Tpp	0	BtToxin_Digger; IDOPS	99.729	98.66	NZ_CP035998.1	441100	442209	Culex pipiens pallens:Diptera		10.1016/j.jip.2020.107386
GCF_018739485.1	CEMCLJNC_00292	Bmp1	79.2254	-	-	BtToxin_Digger	100	63.606	NZ_CP035997.1	267677	269380	-	-	-
GCF_018739485.1	CEMCLJNC_02389	ChitinaseC	94.9555	-	-	BtToxin_Digger	100	97.965	NZ_CP035997.1	2345731	2347755	-	-	-
GCF_018739485.1	CEMCLJNC_05538	Cyt	-	Cyt	7.4e-14	BtToxin_Digger	-	-	NZ_CP035998.1	246659	248773	-	-	-
GCF_018739485.1	CEMCLJNC_05713	Mpp	-	Mpp	2.2e-22	BtToxin_Digger	-	-	NZ_CP035998.1	433720	434838	-	-	-
GCF_018739485.1	CEMCLJNC_02150	InhA2	94.2428	-	-	BtToxin_Digger	100	100	NZ_CP035997.1	2096281	2098674	-	-	-
GCF_018739505.1	MAIPPGNC_06049	Cyt	-	Cyt	7.4e-14	BtToxin_Digger	-	-	NZ_CP036002.1	195505	197619	-	-	-
GCF_018739505.1	MAIPPGNC_05779	Tpp80Ab1	33.2248	Tpp	7e-42	BtToxin_Digger	79.948	83.198	NZ_CP036001.1	114179	115333	-	-	-
GCF_018739505.1	MAIPPGNC_01700	InhA1	92.3367	-	-	BtToxin_Digger	100	100	NZ_CP035999.1	1679201	1681588	-	-	-
GCF_018739505.1	MAIPPGNC_02569	ChitinaseC	94.6588	-	-	BtToxin_Digger	100	97.965	NZ_CP035999.1	2514770	2516794	-	-	-
GCF_018739505.1	MAIPPGNC_00535	Tpp	-	Tpp	8.2e-12	BtToxin_Digger	-	-	NZ_CP035999.1	516676	519156	-	-	-
GCF_018739505.1	MAIPPGNC_05265	Spp1Aa1	78.9784	Spp	0	BtToxin_Digger; IDOPS	99.804	100	NZ_CP035999.1	5096962	5098494	Blattella germanica:Blattodea		10.1128/AEM.00021-07
GCF_018739505.1	MAIPPGNC_06164	Vpb	-	Vpb	2.7e-35	BtToxin_Digger	-	-	NZ_CP036002.1	322083	322553	-	-	-
GCF_018739505.1	MAIPPGNC_03141	Bmp1	31.2292	-	-	BtToxin_Digger	100	67.413	NZ_CP035999.1	3086812	3088572	-	-	-
GCF_018739505.1	MAIPPGNC_05355	Vpb	-	Vpb	1.8e-28	BtToxin_Digger	-	-	NZ_CP035999.1	5188934	5191150	-	-	-
GCF_018739505.1	MAIPPGNC_00444	Bmp1	79.2254	-	-	BtToxin_Digger	100	63.606	NZ_CP035999.1	420169	421872	-	-	-
GCF_018739505.1	MAIPPGNC_06068	Vpb	-	Vpb	5.4e-38	BtToxin_Digger	-	-	NZ_CP036002.1	219846	220268	-	-	-
GCF_018739505.1	MAIPPGNC_02332	InhA2	94.6183	-	-	BtToxin_Digger	100	100	NZ_CP035999.1	2265168	2267561	-	-	-
GCF_018739505.1	MAIPPGNC_02000	InhA1	75.2201	-	-	BtToxin_Digger	97.906	99.874	NZ_CP035999.1	1965148	1967586	-	-	-
GCF_018739505.1	MAIPPGNC_06061	Sip1A2	93.2432	Mpp	0	BtToxin_Digger; IDOPS	100	98.339	NZ_CP036002.1	211832	212722	-	-	-
GCF_018739505.1	MAIPPGNC_03381	Spp1Aa1	80.0797	Spp	0	BtToxin_Digger; IDOPS	98.047	99.209	NZ_CP035999.1	3327589	3329127	Blattella germanica:Blattodea		10.1128/AEM.00021-07
GCF_018739525.1	IIDNEPHM_02079	Vpb	-	Vpb	1.3e-28	BtToxin_Digger	-	-	NZ_CP036004.1	1958908	1961124	-	-	-
GCF_018739525.1	IIDNEPHM_00110	Spp1Aa1	80.0797	Spp	0	BtToxin_Digger; IDOPS	98.047	99.209	NZ_CP036004.1	98098	99636	Blattella germanica:Blattodea		10.1128/AEM.00021-07
GCF_018739525.1	IIDNEPHM_04011	InhA1	92.7136	-	-	BtToxin_Digger	100	100	NZ_CP036004.1	3852822	3855209	-	-	-
GCF_018739525.1	IIDNEPHM_06041	Tpp1Aa4	31.8033	Tpp	8e-51	BtToxin_Digger	74.939	82.432	NZ_CP036007.1	313605	314828	Anopheles stephensi:Diptera	Aedes aegypti:Diptera	10.1016/0022-2011(89)90015-3; 10.1128/jb.175.2.510-518.1993
GCF_018739525.1	IIDNEPHM_05927	Vpb4Ca1	30.9836	Vpb	1e-72	BtToxin_Digger	76.06	55.154	NZ_CP036007.1	177069	179477	-	-	-
GCF_018739525.1	IIDNEPHM_02744	Bmp1	79.2254	-	-	BtToxin_Digger	100	63.606	NZ_CP036004.1	2576835	2578538	-	-	-
GCF_018739525.1	IIDNEPHM_04900	ChitinaseC	94.9555	-	-	BtToxin_Digger	100	97.965	NZ_CP036004.1	4729173	4731197	-	-	-
GCF_018739525.1	IIDNEPHM_04645	InhA2	94.368	-	-	BtToxin_Digger	100	100	NZ_CP036004.1	4457766	4460159	-	-	-
GCF_018739525.1	IIDNEPHM_02833	Tpp	-	Tpp	8.2e-12	BtToxin_Digger	-	-	NZ_CP036004.1	2673320	2675800	-	-	-
GCF_018739525.1	IIDNEPHM_04331	InhA1	75.2201	-	-	BtToxin_Digger	97.906	99.874	NZ_CP036004.1	4160052	4162490	-	-	-
GCF_018739545.1	NLGHKGHO_04948	Spp1Aa1	80.2789	Spp	0	BtToxin_Digger; IDOPS	98.047	99.209	NZ_CP036009.1	4800386	4801924	Blattella germanica:Blattodea		10.1128/AEM.00021-07
GCF_018739545.1	NLGHKGHO_00437	ChitinaseC	94.9555	-	-	BtToxin_Digger	100	97.965	NZ_CP036009.1	424701	426725	-	-	-
GCF_018739545.1	NLGHKGHO_02535	Bmp1	79.4014	-	-	BtToxin_Digger	100	63.606	NZ_CP036009.1	2488415	2490118	-	-	-
GCF_018739545.1	NLGHKGHO_05190	Bmp1	31.0178	-	-	BtToxin_Digger	100	69.317	NZ_CP036009.1	5048279	5050039	-	-	-
GCF_018739545.1	NLGHKGHO_00699	InhA2	94.2428	-	-	BtToxin_Digger	100	100	NZ_CP036009.1	696215	698608	-	-	-
GCF_018739545.1	NLGHKGHO_01303	InhA1	92.7136	-	-	BtToxin_Digger	100	100	NZ_CP036009.1	1276519	1278906	-	-	-
GCF_018739545.1	NLGHKGHO_01010	InhA1	74.8428	-	-	BtToxin_Digger	97.906	99.874	NZ_CP036009.1	995135	997573	-	-	-
GCF_018739625.1	PFDBKHDN_02530	Bmp1	79.4014	-	-	BtToxin_Digger	100	63.606	NZ_CP036017.1	2492821	2494524	-	-	-
GCF_018739625.1	PFDBKHDN_05014	Spp1Aa1	80.4781	Spp	0	BtToxin_Digger; IDOPS	98.047	99.209	NZ_CP036017.1	4870025	4871563	Blattella germanica:Blattodea		10.1128/AEM.00021-07
GCF_018739625.1	PFDBKHDN_00680	InhA2	94.7434	-	-	BtToxin_Digger	100	100	NZ_CP036017.1	684500	686893	-	-	-
GCF_018739625.1	PFDBKHDN_00436	ChitinaseC	93.9169	-	-	BtToxin_Digger	100	97.965	NZ_CP036017.1	426749	428755	-	-	-
GCF_018739625.1	PFDBKHDN_01001	InhA1	75.2201	-	-	BtToxin_Digger	97.906	99.874	NZ_CP036017.1	994755	997193	-	-	-
GCF_018739625.1	PFDBKHDN_05643	Vpb	-	Vpb	2e-25	BtToxin_Digger	-	-	NZ_CP036021.1	257984	260149	-	-	-
GCF_018739625.1	PFDBKHDN_01280	InhA1	92.7136	-	-	BtToxin_Digger	100	100	NZ_CP036017.1	1271324	1273711	-	-	-
GCF_018739645.1	FFPMCDFL_01278	InhA1	92.3367	-	-	BtToxin_Digger	100	100	NZ_CP036023.1	1261772	1264159	-	-	-
GCF_018739645.1	FFPMCDFL_05250	Bmp1	31.0178	-	-	BtToxin_Digger	100	69.317	NZ_CP036023.1	5114967	5116727	-	-	-
GCF_018739645.1	FFPMCDFL_02504	Bmp1	79.5775	-	-	BtToxin_Digger	100	63.606	NZ_CP036023.1	2500071	2501774	-	-	-
GCF_018739645.1	FFPMCDFL_05543	Tpp80Ab1	33.2248	Tpp	7e-42	BtToxin_Digger	79.948	83.198	NZ_CP036025.1	75808	76962	-	-	-
GCF_018739645.1	FFPMCDFL_05764	Vpb	-	Vpb	9.6e-26	BtToxin_Digger	-	-	NZ_CP036025.1	350259	352424	-	-	-
GCF_018739645.1	FFPMCDFL_05578	Cry70Bb1	98.6	Cry	0	BtToxin_Digger; CryProcessor; IDOPS	100	99.264	NZ_CP036025.1	115016	117445	-	-	-
GCF_018739645.1	FFPMCDFL_05016	Spp1Aa1	80.0797	Spp	0	BtToxin_Digger; IDOPS	98.047	99.209	NZ_CP036023.1	4874617	4876155	Blattella germanica:Blattodea		10.1128/AEM.00021-07
GCF_018739645.1	FFPMCDFL_00694	InhA2	93.9925	-	-	BtToxin_Digger	100	100	NZ_CP036023.1	698529	700919	-	-	-
GCF_018739645.1	FFPMCDFL_00450	ChitinaseC	94.9555	-	-	BtToxin_Digger	100	97.965	NZ_CP036023.1	441439	443463	-	-	-
GCF_018739645.1	FFPMCDFL_01007	InhA1	74.8428	-	-	BtToxin_Digger	97.906	99.874	NZ_CP036023.1	994334	996772	-	-	-
GCF_018739645.1	FFPMCDFL_05735	App4Aa1	67.7054	App	0	BtToxin_Digger	100	99.718	NZ_CP036025.1	325835	326896	-	-	-
GCF_018739645.1	FFPMCDFL_05557	Tpp	-	Tpp	4.2e-14	BtToxin_Digger	-	-	NZ_CP036025.1	93131	95611	-	-	-
GCF_018739665.1	PNJJFFPC_03348	Vpb	-	Vpb	2.8e-28	BtToxin_Digger	-	-	NZ_CP036026.1	3213310	3215619	-	-	-
GCF_018739665.1	PNJJFFPC_05824	Mpp	-	Mpp	1.2e-15	BtToxin_Digger	-	-	NZ_CP036030.1	145909	146994	-	-	-
GCF_018739665.1	PNJJFFPC_00739	InhA2	92.7409	-	-	BtToxin_Digger	100	100	NZ_CP036026.1	703072	705465	-	-	-
GCF_018739665.1	PNJJFFPC_02607	Bmp1	79.4014	-	-	BtToxin_Digger	100	63.606	NZ_CP036026.1	2508056	2509759	-	-	-
GCF_018739665.1	PNJJFFPC_05882	Bmp1	39.1061	-	-	BtToxin_Digger	98.895	20.045	NZ_CP036030.1	197955	198500	-	-	-
GCF_018739665.1	PNJJFFPC_05680	Bmp1	61.6519	Xpp	3e-113	BtToxin_Digger	32.194	37.962	NZ_CP036028.1	192390	195551	-	-	-
GCF_018739665.1	PNJJFFPC_01052	InhA1	75.6281	-	-	BtToxin_Digger	97.789	100	NZ_CP036026.1	999407	1001851	-	-	-
GCF_018739665.1	PNJJFFPC_03088	InhA1	79.397	-	-	BtToxin_Digger	100	100	NZ_CP036026.1	2965863	2968250	-	-	-
GCF_018739665.1	PNJJFFPC_05250	Bmp1	31.0966	-	-	BtToxin_Digger	100	68.421	NZ_CP036026.1	5054099	5055859	-	-	-
GCF_018739665.1	PNJJFFPC_01350	InhA1	92.7136	-	-	BtToxin_Digger	100	100	NZ_CP036026.1	1271229	1273616	-	-	-
GCF_018739665.1	PNJJFFPC_05010	Spp1Aa1	80.0797	Spp	0	BtToxin_Digger; IDOPS	98.047	99.209	NZ_CP036026.1	4800031	4801569	Blattella germanica:Blattodea		10.1128/AEM.00021-07
GCF_018739685.1	EFACHODN_02409	Bmp1	79.5775	-	-	BtToxin_Digger	100	63.606	NZ_CP036034.1	2397152	2398855	-	-	-
GCF_018739685.1	EFACHODN_00658	InhA2	92.9912	-	-	BtToxin_Digger	100	100	NZ_CP036034.1	655899	658292	-	-	-
GCF_018739685.1	EFACHODN_04783	Spp1Aa1	79.5678	Spp	0	BtToxin_Digger; IDOPS	99.414	100	NZ_CP036034.1	4672124	4673662	Blattella germanica:Blattodea		10.1128/AEM.00021-07
GCF_018739685.1	EFACHODN_02885	InhA1	79.5226	-	-	BtToxin_Digger	100	100	NZ_CP036034.1	2849592	2851979	-	-	-
GCF_018739685.1	EFACHODN_05449	Bmp1	61.3569	Xpp	1e-112	BtToxin_Digger	32.69	37.962	NZ_CP036038.1	291175	294288	-	-	-
GCF_018739685.1	EFACHODN_00426	ChitinaseC	95.2522	-	-	BtToxin_Digger	100	97.965	NZ_CP036034.1	417721	419745	-	-	-
GCF_018739685.1	EFACHODN_05391	Bmp1	80.6678	-	-	BtToxin_Digger	100	63.718	NZ_CP036038.1	224788	226494	-	-	-
GCF_018739685.1	EFACHODN_00954	InhA1	75.0943	-	-	BtToxin_Digger	97.786	99.874	NZ_CP036034.1	929292	931733	-	-	-
GCF_018739685.1	EFACHODN_05016	Bmp1	31.4286	-	-	BtToxin_Digger	100	66.629	NZ_CP036034.1	4913170	4914930	-	-	-
GCF_018739685.1	EFACHODN_01223	InhA1	92.2111	-	-	BtToxin_Digger	100	100	NZ_CP036034.1	1192105	1194492	-	-	-
GCF_018739685.1	EFACHODN_02991	Spp1Aa1	79.9607	Spp	0	BtToxin_Digger; IDOPS	99.804	100	NZ_CP036034.1	2960445	2961977	Blattella germanica:Blattodea		10.1128/AEM.00021-07
GCF_018739705.1	KINLAGMI_02994	InhA1	79.6482	-	-	BtToxin_Digger	100	100	NZ_CP071808.1	2926737	2929124	-	-	-
GCF_018739705.1	KINLAGMI_01018	InhA1	75.6281	-	-	BtToxin_Digger	93.979	100	NZ_CP071808.1	993408	995951	-	-	-
GCF_018739705.1	KINLAGMI_00664	InhA2	92.7409	-	-	BtToxin_Digger	100	100	NZ_CP071808.1	658154	660547	-	-	-
GCF_018739705.1	KINLAGMI_05132	Bmp1	30.9329	-	-	BtToxin_Digger	100	68.421	NZ_CP071808.1	4993539	4995299	-	-	-
GCF_018739705.1	KINLAGMI_01281	InhA1	93.9698	-	-	BtToxin_Digger	100	100	NZ_CP071808.1	1247903	1250290	-	-	-
GCF_018739705.1	KINLAGMI_04900	Spp1Aa1	80.2789	Spp	0	BtToxin_Digger; IDOPS	98.047	99.209	NZ_CP071808.1	4754640	4756178	Blattella germanica:Blattodea		10.1128/AEM.00021-07
GCF_018739705.1	KINLAGMI_03305	Vpb	-	Vpb	2.5e-29	BtToxin_Digger	-	-	NZ_CP071808.1	3213476	3215785	-	-	-
GCF_018739705.1	KINLAGMI_02486	Bmp1	79.5775	-	-	BtToxin_Digger	100	63.606	NZ_CP071808.1	2447482	2449185	-	-	-
GCF_018740945.1	PNFADPEI_00442	ChitinaseC	94.9555	-	-	BtToxin_Digger	100	97.965	NZ_CP036040.1	432772	434796	-	-	-
GCF_018740945.1	PNFADPEI_00682	InhA2	94.2428	-	-	BtToxin_Digger	100	100	NZ_CP036040.1	681690	684083	-	-	-
GCF_018740945.1	PNFADPEI_05032	Spp1Aa1	80.4781	Spp	0	BtToxin_Digger; IDOPS	98.047	99.209	NZ_CP036040.1	4870929	4872467	Blattella germanica:Blattodea		10.1128/AEM.00021-07
GCF_018740945.1	PNFADPEI_05795	Mpp	-	Mpp	2.2e-22	BtToxin_Digger	-	-	NZ_CP036041.1	433808	434926	-	-	-
GCF_018740945.1	PNFADPEI_05804	Tpp80Aa1	87.2283	Tpp	0	BtToxin_Digger; IDOPS	99.729	98.66	NZ_CP036041.1	441188	442297	Culex pipiens pallens:Diptera		10.1016/j.jip.2020.107386
GCF_018740945.1	PNFADPEI_02544	Bmp1	79.2254	-	-	BtToxin_Digger	100	63.606	NZ_CP036040.1	2511003	2512706	-	-	-
GCF_018740945.1	PNFADPEI_01289	InhA1	92.4623	-	-	BtToxin_Digger	100	100	NZ_CP036040.1	1279161	1281548	-	-	-
GCF_018740945.1	PNFADPEI_01003	InhA1	74.717	-	-	BtToxin_Digger	97.906	99.874	NZ_CP036040.1	1002470	1004908	-	-	-
GCF_018740945.1	PNFADPEI_05620	Cyt	-	Cyt	7.4e-14	BtToxin_Digger	-	-	NZ_CP036041.1	246600	248714	-	-	-
GCF_018741005.1	MDFFFCBC_05025	Spp1Aa1	79.7619	Spp	0	BtToxin_Digger; IDOPS	98.438	99.605	NZ_CP036043.1	4853986	4855524	Blattella germanica:Blattodea		10.1128/AEM.00021-07
GCF_018741005.1	MDFFFCBC_00450	ChitinaseC	94.8071	-	-	BtToxin_Digger	100	97.965	NZ_CP036043.1	437848	439872	-	-	-
GCF_018741005.1	MDFFFCBC_01003	InhA1	75.2201	-	-	BtToxin_Digger	100	99.874	NZ_CP036043.1	984184	986568	-	-	-
GCF_018741005.1	MDFFFCBC_02502	Bmp1	79.5775	-	-	BtToxin_Digger	100	63.606	NZ_CP036043.1	2482363	2484066	-	-	-
GCF_018741005.1	MDFFFCBC_00679	InhA2	93.9925	-	-	BtToxin_Digger	100	100	NZ_CP036043.1	675859	678252	-	-	-
GCF_018741005.1	MDFFFCBC_05264	Bmp1	31.0924	-	-	BtToxin_Digger	100	66.629	NZ_CP036043.1	5100490	5102241	-	-	-
GCF_018741005.1	MDFFFCBC_05805	InhA1	72.7387	-	-	BtToxin_Digger	100	100	NZ_CP036045.1	152963	155353	-	-	-
GCF_018741005.1	MDFFFCBC_01272	InhA1	92.7136	-	-	BtToxin_Digger	100	100	NZ_CP036043.1	1248858	1251245	-	-	-
GCF_018741085.1	LOGFLLDI_05612	Tpp	-	Tpp	7e-14	BtToxin_Digger	-	-	NZ_CP036050.1	106960	109440	-	-	-
GCF_018741085.1	LOGFLLDI_00443	ChitinaseC	95.1039	-	-	BtToxin_Digger	100	97.965	NZ_CP036046.1	433498	435522	-	-	-
GCF_018741085.1	LOGFLLDI_05678	Cyt	-	Cyt	7.4e-14	BtToxin_Digger	-	-	NZ_CP036050.1	215292	217406	-	-	-
GCF_018741085.1	LOGFLLDI_01284	InhA1	92.4623	-	-	BtToxin_Digger	100	100	NZ_CP036046.1	1270734	1273121	-	-	-
GCF_018741085.1	LOGFLLDI_00998	InhA1	74.717	-	-	BtToxin_Digger	97.906	99.874	NZ_CP036046.1	987058	989496	-	-	-
GCF_018741085.1	LOGFLLDI_00698	InhA2	94.1176	-	-	BtToxin_Digger	100	100	NZ_CP036046.1	704605	706998	-	-	-
GCF_018741085.1	LOGFLLDI_05002	Spp1Aa1	80.0797	Spp	0	BtToxin_Digger; IDOPS	98.047	99.209	NZ_CP036046.1	4838186	4839724	Blattella germanica:Blattodea		10.1128/AEM.00021-07
GCF_018741085.1	LOGFLLDI_02527	Bmp1	79.5775	-	-	BtToxin_Digger	100	63.606	NZ_CP036046.1	2497162	2498865	-	-	-
GCF_018741145.1	ALMGPFMB_05063	Bmp1	31.2292	-	-	BtToxin_Digger	100	67.413	NZ_CP036057.1	4936446	4938206	-	-	-
GCF_018741145.1	ALMGPFMB_05705	Vpb	-	Vpb	4.8e-23	BtToxin_Digger	-	-	NZ_CP036058.1	94234	96417	-	-	-
GCF_018741145.1	ALMGPFMB_00707	InhA1	75.0943	-	-	BtToxin_Digger	97.906	99.874	NZ_CP036057.1	719329	721767	-	-	-
GCF_018741145.1	ALMGPFMB_03010	Spp1Aa1	79.5678	Spp	0	BtToxin_Digger; IDOPS	99.804	100	NZ_CP036057.1	2972341	2973873	Blattella germanica:Blattodea		10.1128/AEM.00021-07
GCF_018741145.1	ALMGPFMB_02301	Bmp1	79.4014	-	-	BtToxin_Digger	100	63.606	NZ_CP036057.1	2290794	2292497	-	-	-
GCF_018741145.1	ALMGPFMB_00123	ChitinaseC	94.9555	-	-	BtToxin_Digger	100	97.965	NZ_CP036057.1	145577	147601	-	-	-
GCF_018741145.1	ALMGPFMB_01012	InhA1	92.3367	-	-	BtToxin_Digger	100	100	NZ_CP036057.1	1013660	1016047	-	-	-
GCF_018741145.1	ALMGPFMB_04819	Spp1Aa1	80.2789	Spp	0	BtToxin_Digger; IDOPS	98.047	99.209	NZ_CP036057.1	4689590	4691128	Blattella germanica:Blattodea		10.1128/AEM.00021-07
GCF_018741145.1	ALMGPFMB_05826	App4Aa1	68.272	App	0	BtToxin_Digger	100	99.718	NZ_CP036058.1	256378	257439	-	-	-
GCF_018741145.1	ALMGPFMB_02904	Vpb	-	Vpb	1.2e-28	BtToxin_Digger	-	-	NZ_CP036057.1	2864983	2867199	-	-	-
GCF_018741145.1	ALMGPFMB_00362	InhA2	94.6183	-	-	BtToxin_Digger	100	100	NZ_CP036057.1	396395	398788	-	-	-
GCF_018741165.1	DCEFOLCC_05903	Mpp2Aa5	46.5347	Mpp	1e-76	BtToxin_Digger	100	100	NZ_CP036068.1	143284	144186	Aedes aegypti:Diptera; Culex quinquefasciatus:Diptera		10.1016/j.jip.2013.10.003; 10.1074/jbc.271.24.14183
GCF_018741165.1	DCEFOLCC_05471	Tpp36Aa1	30.1294	Tpp	2e-38	BtToxin_Digger	99.084	100	NZ_CP036069.1	9167	10807	Diabrotica virgifera virgifera:Coleoptera		PCT WO/00/66742-B
GCF_018741165.1	DCEFOLCC_01328	InhA1	92.2111	-	-	BtToxin_Digger	100	100	NZ_CP036064.1	1310757	1313144	-	-	-
GCF_018741165.1	DCEFOLCC_05878	App4Aa1	97.4504	App	0	BtToxin_Digger	100	99.718	NZ_CP036068.1	120546	121607	-	-	-
GCF_018741165.1	DCEFOLCC_05073	Spp1Aa1	80.4781	Spp	0	BtToxin_Digger; IDOPS	98.047	99.209	NZ_CP036064.1	4956933	4958471	Blattella germanica:Blattodea		10.1128/AEM.00021-07
GCF_018741165.1	DCEFOLCC_02609	Bmp1	79.5775	-	-	BtToxin_Digger	100	63.606	NZ_CP036064.1	2594856	2596559	-	-	-
GCF_018741165.1	DCEFOLCC_00997	InhA1	74.8428	-	-	BtToxin_Digger	100	99.874	NZ_CP036064.1	995325	997709	-	-	-
GCF_018741165.1	DCEFOLCC_05969	Cry4Da1	99.4	Cry	0	BtToxin_Digger; CryProcessor; IDOPS	100	100	NZ_CP036068.1	213620	217198	-	-	-
GCF_018741165.1	DCEFOLCC_05869	Cry53Ab1	39.9	Cry	8e-150	BtToxin_Digger; CryProcessor; IDOPS	100	100	NZ_CP036068.1	106412	108415	-	-	-
GCF_018741165.1	DCEFOLCC_05475	Cyt	-	Cyt	3.3e-14	BtToxin_Digger	-	-	NZ_CP036069.1	14433	15824	-	-	-
GCF_018741165.1	DCEFOLCC_05868	Cry4Ca1	68.8172	Cry	0	BtToxin_Digger; IDOPS	100	45.366	NZ_CP036068.1	104717	106348	-	-	-
GCF_018741165.1	DCEFOLCC_05472	Cry54Ab1	30.8	Cry	1e-68	BtToxin_Digger; CryProcessor; IDOPS	100	91.79	NZ_CP036069.1	10939	12951	-	-	-
GCF_018741165.1	DCEFOLCC_05906	Cry	-	Cry	1.8e-31	BtToxin_Digger	-	-	NZ_CP036068.1	146365	146706	-	-	-
GCF_018741165.1	DCEFOLCC_05693	Vpb4Da2	68.5783	Vpb	0	BtToxin_Digger; IDOPS	89.807	89.328	NZ_CP036067.1	142949	145747		Epilachna varivestis:Coleoptera; Spodoptera frugiperda:Lepidoptera	10.1371/journal.pone.0242791; 10.1371/journal.pone.0242791
GCF_018741165.1	DCEFOLCC_00427	ChitinaseC	94.9555	-	-	BtToxin_Digger	100	97.965	NZ_CP036064.1	420020	422044	-	-	-
GCF_018741165.1	DCEFOLCC_05312	Bmp1	31.675	-	-	BtToxin_Digger	100	67.525	NZ_CP036064.1	5198474	5200234	-	-	-
GCF_018741165.1	DCEFOLCC_05880	Vpb4Ca1	67.1533	Mtx	2e-51	BtToxin_Digger	26.602	12.387	NZ_CP036068.1	123158	124705	-	-	-
GCF_018741165.1	DCEFOLCC_00674	InhA2	94.6183	-	-	BtToxin_Digger	100	100	NZ_CP036064.1	679628	682018	-	-	-
GCF_018741165.1	DCEFOLCC_03203	Vpb	-	Vpb	1.5e-29	BtToxin_Digger	-	-	NZ_CP036064.1	3160793	3163009	-	-	-
GCF_018741165.1	DCEFOLCC_05659	Mtx	-	Mtx	1.5e-18	BtToxin_Digger	-	-	NZ_CP036067.1	104513	105952	-	-	-
GCF_018741165.1	DCEFOLCC_05852	Cyt	-	Cyt	7.6e-25	BtToxin_Digger	-	-	NZ_CP036068.1	92319	92591	-	-	-
GCF_018741165.1	DCEFOLCC_05907	Cry1Bh1	40	Cry	1e-131	BtToxin_Digger; CryProcessor; IDOPS	88.538	73.114	NZ_CP036068.1	146731	148539	Diabrotica virgifera virgifera:Coleoptera		10.1128/AEM.01979-13
GCF_018741465.1	DCPHKDHI_05600	Tpp36Aa1	43.2075	Tpp	2e-121	BtToxin_Digger	100	100	NZ_CP036078.1	8245	9834	Diabrotica virgifera virgifera:Coleoptera		PCT WO/00/66742-B
GCF_018741465.1	DCPHKDHI_00504	ChitinaseC	96.7619	-	-	BtToxin_Digger	100	76.308	NZ_CP036084.1	469767	471344	-	-	-
GCF_018741465.1	DCPHKDHI_05977	Cry20Aa1	60.7	Cry	0	BtToxin_Digger; CryProcessor; IDOPS	85.007	86.587	NZ_CP036076.1	147177	149480	Aedes aegypti:Diptera		10.1128/aem.63.12.4664-4670.1997
GCF_018741465.1	DCPHKDHI_06132	Cry70Bb1	98.8	Cry	0	BtToxin_Digger; CryProcessor; IDOPS	100	99.264	NZ_CP036079.1	105432	107861	-	-	-
GCF_018741465.1	DCPHKDHI_00482	InhA1	72.5564	-	-	BtToxin_Digger	100	100	NZ_CP036084.1	447858	450245	-	-	-
GCF_018741465.1	DCPHKDHI_05203	Spp1Aa1	79.6813	Spp	0	BtToxin_Digger; IDOPS	98.047	99.209	NZ_CP036084.1	5014160	5015698	Blattella germanica:Blattodea		10.1128/AEM.00021-07
GCF_018741465.1	DCPHKDHI_06206	App4Aa1	71.6714	App	0	BtToxin_Digger	100	99.718	NZ_CP036079.1	224447	225508	-	-	-
GCF_018741465.1	DCPHKDHI_05889	Mpp2Aa1	46.2046	Mpp	2e-79	BtToxin_Digger	100	100	NZ_CP036076.1	58587	59489	Aedes aegypti:Diptera; Culex quinquefasciatus:Diptera		10.1016/j.jip.2013.10.003; 10.1074/jbc.271.24.14183
GCF_018741465.1	DCPHKDHI_05751	Cry	-	Cry	9.6e-18	BtToxin_Digger	-	-	NZ_CP036081.1	9590	11329	-	-	-
GCF_018741465.1	DCPHKDHI_05986	Mpp15Aa1	37.1648	Mpp	2e-37	BtToxin_Digger	96.667	76.765	NZ_CP036076.1	158836	159648	-	-	-
GCF_018741465.1	DCPHKDHI_05981	Cry20Aa1	59.434	-	-	BtToxin_Digger	44.167	14.077	NZ_CP036076.1	153815	154537	Aedes aegypti:Diptera		10.1128/aem.63.12.4664-4670.1997
GCF_018741465.1	DCPHKDHI_05640	Mtx	-	Mtx	4.8e-18	BtToxin_Digger	-	-	NZ_CP036077.1	7663	9111	-	-	-
GCF_018741465.1	DCPHKDHI_05982	Mtx	-	Mtx	1.4e-17	BtToxin_Digger	-	-	NZ_CP036076.1	154604	156079	-	-	-
GCF_018741465.1	DCPHKDHI_00503	ChitinaseB	87.5912	-	-	BtToxin_Digger	100	20.326	NZ_CP036084.1	469320	469733	-	-	-
GCF_018741465.1	DCPHKDHI_05937	Mpp2Aa1	52.2088	Mpp	2e-79	BtToxin_Digger	79.299	85.274	NZ_CP036076.1	102966	103910	Aedes aegypti:Diptera; Culex quinquefasciatus:Diptera		10.1016/j.jip.2013.10.003; 10.1074/jbc.271.24.14183
GCF_018741465.1	DCPHKDHI_05892	Mtx	-	Mtx	4.1e-17	BtToxin_Digger	-	-	NZ_CP036076.1	60763	62160	-	-	-
GCF_018741465.1	DCPHKDHI_05955	Cry4Ca1	67.7758	Cry	0	BtToxin_Digger; IDOPS	100	46.423	NZ_CP036076.1	120088	121734	-	-	-
GCF_018741465.1	DCPHKDHI_00744	InhA2	94.4931	-	-	BtToxin_Digger	100	100	NZ_CP036084.1	723666	726056	-	-	-
GCF_018741465.1	DCPHKDHI_02634	Bmp1	79.7535	-	-	BtToxin_Digger	100	63.606	NZ_CP036084.1	2574156	2575859	-	-	-
GCF_018741465.1	DCPHKDHI_05596	Cry4Aa2	38.7	Cry	0	BtToxin_Digger; CryProcessor; IDOPS	100	100	NZ_CP036078.1	2873	6385	Acyrthosiphon pisum:Hemiptera; Aedes aegypti:Diptera; Culex pipiens:Diptera; Culex quinquefasciatus:Diptera; Simulium spp:Diptera	Chironomus tepperi:Diptera	10.1006/jipa.1995.1075; 10.1016/0378-1097(92)90584-b; 10.1016/j.jbiosc.2013.12.004; 10.1016/j.jip.2004.10.004; 10.1016/j.jip.2014.07.003; 10.1017/S0007485309990290; 10.1111/j.1574-6968.1992.tb05290.x; 10.1111/j.1574-6968.1995.tb07784.x; 10.1128/AEM.00686-09; 10.1128/AEM.59.11.3922-3927.1993; doi.org/10.1007/s13355-016-0454-z
GCF_018741465.1	DCPHKDHI_05893	Cry20Aa1	53.9062	-	-	BtToxin_Digger	60.377	16.999	NZ_CP036076.1	62226	62864	Aedes aegypti:Diptera		10.1128/aem.63.12.4664-4670.1997
GCF_018741465.1	DCPHKDHI_01081	InhA1	74.9686	-	-	BtToxin_Digger	100	99.874	NZ_CP036084.1	1042681	1045065	-	-	-
GCF_018741465.1	DCPHKDHI_05690	Cry20Aa1	60.5769	-	-	BtToxin_Digger	35.986	13.811	NZ_CP036083.1	3205	4074	Aedes aegypti:Diptera		10.1128/aem.63.12.4664-4670.1997
GCF_018741465.1	DCPHKDHI_05691	Mtx	-	Mtx	1.8e-18	BtToxin_Digger	-	-	NZ_CP036083.1	4140	5660	-	-	-
GCF_018741465.1	DCPHKDHI_01413	InhA1	92.2111	-	-	BtToxin_Digger	100	100	NZ_CP036084.1	1360474	1362861	-	-	-
GCF_018741465.1	DCPHKDHI_05914	Cry70Bb1	69.4215	-	-	BtToxin_Digger	72.892	14.847	NZ_CP036076.1	83633	84133	-	-	-
GCF_018741465.1	DCPHKDHI_05956	Cry53Ab1	38	Cry	2e-138	BtToxin_Digger; CryProcessor; IDOPS	100	100	NZ_CP036076.1	121798	123801	-	-	-
GCF_018741465.1	DCPHKDHI_05444	Bmp1	31.0178	-	-	BtToxin_Digger	100	69.317	NZ_CP036084.1	5255700	5257460	-	-	-
GCF_018741465.1	DCPHKDHI_05633	Vpb4Ca1	55.5556	Mtx	3e-32	BtToxin_Digger	26.582	11.392	NZ_CP036077.1	1628	3052	-	-	-
GCF_018741505.1	EFMHPMNN_05590	Bmp1	56.9832	Xpp	1e-102	BtToxin_Digger	33.396	40.09	NZ_CP036086.1	173710	176928	-	-	-
GCF_018741505.1	EFMHPMNN_03444	Vpb	-	Vpb	6.5e-28	BtToxin_Digger	-	-	NZ_CP036085.1	3347591	3349900	-	-	-
GCF_018741505.1	EFMHPMNN_03616	Spp1Aa1	79.5678	Spp	0	BtToxin_Digger; IDOPS	99.804	100	NZ_CP036085.1	3515595	3517127	Blattella germanica:Blattodea		10.1128/AEM.00021-07
GCF_018741505.1	EFMHPMNN_00747	InhA2	92.8661	-	-	BtToxin_Digger	100	100	NZ_CP036085.1	711430	713820	-	-	-
GCF_018741505.1	EFMHPMNN_05512	Vpb	-	Vpb	1e-25	BtToxin_Digger	-	-	NZ_CP036086.1	94753	96936	-	-	-
GCF_018741505.1	EFMHPMNN_04299	Bmp1	79.5775	-	-	BtToxin_Digger	100	63.606	NZ_CP036085.1	4171646	4173349	-	-	-
GCF_018741505.1	EFMHPMNN_00112	InhA1	92.2111	-	-	BtToxin_Digger	100	100	NZ_CP036085.1	99924	102311	-	-	-
GCF_018741505.1	EFMHPMNN_00987	ChitinaseC	94.9555	-	-	BtToxin_Digger	100	97.965	NZ_CP036085.1	961852	963876	-	-	-
GCF_018741505.1	EFMHPMNN_00405	InhA1	75.0943	-	-	BtToxin_Digger	97.906	99.874	NZ_CP036085.1	386418	388856	-	-	-
GCF_018741505.1	EFMHPMNN_01808	Spp1Aa1	80.0797	Spp	0	BtToxin_Digger; IDOPS	98.047	99.209	NZ_CP036085.1	1790470	1792008	Blattella germanica:Blattodea		10.1128/AEM.00021-07
GCF_018741505.1	EFMHPMNN_01571	Bmp1	31.675	-	-	BtToxin_Digger	100	67.525	NZ_CP036085.1	1550959	1552719	-	-	-
GCF_018741565.1	OLMCDKDN_02557	Bmp1	79.2254	-	-	BtToxin_Digger	100	63.606	NZ_CP036099.1	2538185	2539888	-	-	-
GCF_018741565.1	OLMCDKDN_03115	Vpb	-	Vpb	2.3e-29	BtToxin_Digger	-	-	NZ_CP036099.1	3068331	3070547	-	-	-
GCF_018741565.1	OLMCDKDN_05314	Bmp1	31.2292	-	-	BtToxin_Digger	100	67.413	NZ_CP036099.1	5171276	5173036	-	-	-
GCF_018741565.1	OLMCDKDN_01298	InhA1	92.2111	-	-	BtToxin_Digger	100	100	NZ_CP036099.1	1276242	1278629	-	-	-
GCF_018741565.1	OLMCDKDN_03221	Spp1Aa1	79.5678	Spp	0	BtToxin_Digger; IDOPS	99.804	100	NZ_CP036099.1	3175653	3177185	Blattella germanica:Blattodea		10.1128/AEM.00021-07
GCF_018741565.1	OLMCDKDN_00430	ChitinaseC	94.9555	-	-	BtToxin_Digger	100	97.965	NZ_CP036099.1	420942	422966	-	-	-
GCF_018741565.1	OLMCDKDN_05686	App4Aa1	68.272	App	0	BtToxin_Digger	100	99.718	NZ_CP036100.1	275941	277002	-	-	-
GCF_018741565.1	OLMCDKDN_05068	Spp1Aa1	79.3713	Spp	0	BtToxin_Digger; IDOPS	99.414	100	NZ_CP036099.1	4921795	4923333	Blattella germanica:Blattodea		10.1128/AEM.00021-07
GCF_018741565.1	OLMCDKDN_01002	InhA1	75.0943	-	-	BtToxin_Digger	97.906	99.874	NZ_CP036099.1	982137	984575	-	-	-
GCF_018741565.1	OLMCDKDN_05549	Vpb	-	Vpb	4.6e-23	BtToxin_Digger	-	-	NZ_CP036100.1	94328	96511	-	-	-
GCF_018741565.1	OLMCDKDN_00674	InhA2	94.6183	-	-	BtToxin_Digger	100	100	NZ_CP036099.1	677889	680282	-	-	-
GCF_018741565.1	OLMCDKDN_02468	Tpp	-	Tpp	4.1e-12	BtToxin_Digger	-	-	NZ_CP036099.1	2440414	2442894	-	-	-
GCF_018741605.1	BJIIECFC_00711	InhA2	94.4931	-	-	BtToxin_Digger	100	100	NZ_CP036102.1	697306	699699	-	-	-
GCF_018741605.1	BJIIECFC_01324	InhA1	92.2111	-	-	BtToxin_Digger	100	100	NZ_CP036102.1	1301342	1303729	-	-	-
GCF_018741605.1	BJIIECFC_05881	Spp1Aa1	79.2829	Spp	0	BtToxin_Digger; IDOPS	98.047	99.209	NZ_CP036104.1	113322	114860	Blattella germanica:Blattodea		10.1128/AEM.00021-07
GCF_018741605.1	BJIIECFC_05935	Spp1Aa1	79.4821	Spp	0	BtToxin_Digger; IDOPS	98.047	99.209	NZ_CP036104.1	174683	176221	Blattella germanica:Blattodea		10.1128/AEM.00021-07
GCF_018741605.1	BJIIECFC_05942	Tpp80Ab1	33.2248	Tpp	7e-42	BtToxin_Digger	79.948	83.198	NZ_CP036104.1	183363	184517	-	-	-
GCF_018741605.1	BJIIECFC_01003	InhA1	74.5912	-	-	BtToxin_Digger	97.906	99.874	NZ_CP036102.1	979579	982017	-	-	-
GCF_018741605.1	BJIIECFC_02526	Bmp1	79.4014	-	-	BtToxin_Digger	100	63.606	NZ_CP036102.1	2504805	2506508	-	-	-
GCF_018741605.1	BJIIECFC_05943	Vpb4Aa1	28.2403	Vpb	4e-93	BtToxin_Digger	100	98.342	NZ_CP036104.1	185756	188452	-	-	-
GCF_018741605.1	BJIIECFC_05478	Tpp	-	Tpp	9.7e-14	BtToxin_Digger	-	-	NZ_CP036103.1	93552	96041	-	-	-
GCF_018741605.1	BJIIECFC_05697	Bmp1	77.3173	-	-	BtToxin_Digger	99.891	100	NZ_CP036103.1	339540	342296	-	-	-
GCF_018741605.1	BJIIECFC_06178	Spp1Aa1	75	Spp	9e-59	BtToxin_Digger	98.113	20.553	NZ_CP036109.1	6671	6991	Blattella germanica:Blattodea		10.1128/AEM.00021-07
GCF_018741605.1	BJIIECFC_00440	ChitinaseC	94.9555	-	-	BtToxin_Digger	100	97.965	NZ_CP036102.1	426466	428490	-	-	-
GCF_018741605.1	BJIIECFC_05690	Spp1Aa1	78.6853	Spp	0	BtToxin_Digger; IDOPS	98.047	99.209	NZ_CP036103.1	333446	334984	Blattella germanica:Blattodea		10.1128/AEM.00021-07
GCF_018741605.1	BJIIECFC_05540	Vpb	-	Vpb	1.1e-25	BtToxin_Digger	-	-	NZ_CP036103.1	159105	161288	-	-	-
GCF_018741605.1	BJIIECFC_04973	Spp1Aa1	80.2789	Spp	0	BtToxin_Digger; IDOPS	98.047	99.209	NZ_CP036102.1	4812087	4813625	Blattella germanica:Blattodea		10.1128/AEM.00021-07
GCF_018741645.1	PAFAOCJI_06014	Bmp1	77.5956	Xpp	0	BtToxin_Digger	99.891	100	NZ_CP036119.1	230533	233283	-	-	-
GCF_018741645.1	PAFAOCJI_01011	InhA1	75.2201	-	-	BtToxin_Digger	97.906	99.874	NZ_CP036117.1	1028274	1030712	-	-	-
GCF_018741645.1	PAFAOCJI_03172	Spp1Aa1	79.5678	Spp	0	BtToxin_Digger; IDOPS	99.804	100	NZ_CP036117.1	3153071	3154603	Blattella germanica:Blattodea		10.1128/AEM.00021-07
GCF_018741645.1	PAFAOCJI_02545	Bmp1	79.2254	-	-	BtToxin_Digger	100	63.606	NZ_CP036117.1	2549346	2551049	-	-	-
GCF_018741645.1	PAFAOCJI_00431	ChitinaseC	94.6588	-	-	BtToxin_Digger	100	97.965	NZ_CP036117.1	421305	423329	-	-	-
GCF_018741645.1	PAFAOCJI_01294	InhA1	92.2111	-	-	BtToxin_Digger	100	100	NZ_CP036117.1	1302448	1304835	-	-	-
GCF_018741645.1	PAFAOCJI_05597	Spp1Aa1	78.2869	Spp	0	BtToxin_Digger; IDOPS	98.047	99.209	NZ_CP036118.1	49705	51243	Blattella germanica:Blattodea		10.1128/AEM.00021-07
GCF_018741645.1	PAFAOCJI_00690	InhA2	94.6183	-	-	BtToxin_Digger	100	100	NZ_CP036117.1	725368	727761	-	-	-
GCF_018741645.1	PAFAOCJI_05616	Tpp1Aa4	31.4754	Tpp	1e-50	BtToxin_Digger	74.939	82.432	NZ_CP036118.1	72473	73696	Anopheles stephensi:Diptera	Aedes aegypti:Diptera	10.1016/0022-2011(89)90015-3; 10.1128/jb.175.2.510-518.1993
GCF_018741645.1	PAFAOCJI_04976	Spp1Aa1	80.0797	Spp	0	BtToxin_Digger; IDOPS	98.047	99.209	NZ_CP036117.1	4857182	4858720	Blattella germanica:Blattodea		10.1128/AEM.00021-07
GCF_018741645.1	PAFAOCJI_02460	Tpp	-	Tpp	8.2e-12	BtToxin_Digger	-	-	NZ_CP036117.1	2454497	2456977	-	-	-
GCF_018741645.1	PAFAOCJI_03088	Vpb	-	Vpb	1.1e-29	BtToxin_Digger	-	-	NZ_CP036117.1	3065188	3067404	-	-	-
GCF_018742045.1	FEOHPICI_03393	Vpb	-	Vpb	6.5e-28	BtToxin_Digger	-	-	NZ_CP072057.1	3315550	3317859	-	-	-
GCF_018742045.1	FEOHPICI_02538	Bmp1	79.5775	-	-	BtToxin_Digger	100	63.606	NZ_CP072057.1	2492099	2493802	-	-	-
GCF_018742045.1	FEOHPICI_05028	Spp1Aa1	80.0797	Spp	0	BtToxin_Digger; IDOPS	98.047	99.209	NZ_CP072057.1	4873360	4874898	Blattella germanica:Blattodea		10.1128/AEM.00021-07
GCF_018742045.1	FEOHPICI_03222	Spp1Aa1	79.5678	Spp	0	BtToxin_Digger; IDOPS	99.804	100	NZ_CP072057.1	3148510	3150042	Blattella germanica:Blattodea		10.1128/AEM.00021-07
GCF_018742045.1	FEOHPICI_00445	ChitinaseC	94.9555	-	-	BtToxin_Digger	100	97.965	NZ_CP072057.1	436196	438220	-	-	-
GCF_018742045.1	FEOHPICI_05512	Vpb	-	Vpb	1e-25	BtToxin_Digger	-	-	NZ_CP072058.1	94752	96935	-	-	-
GCF_018742045.1	FEOHPICI_00685	InhA2	92.8661	-	-	BtToxin_Digger	100	100	NZ_CP072057.1	685939	688329	-	-	-
GCF_018742045.1	FEOHPICI_05265	Bmp1	31.675	-	-	BtToxin_Digger	100	67.525	NZ_CP072057.1	5112751	5114511	-	-	-
GCF_018742045.1	FEOHPICI_01029	InhA1	75.0943	-	-	BtToxin_Digger	97.906	99.874	NZ_CP072057.1	1010900	1013338	-	-	-
GCF_018742045.1	FEOHPICI_05590	Bmp1	56.9832	Xpp	1e-102	BtToxin_Digger	33.396	40.09	NZ_CP072058.1	173704	176922	-	-	-
GCF_018742045.1	FEOHPICI_01322	InhA1	92.2111	-	-	BtToxin_Digger	100	100	NZ_CP072057.1	1298182	1300569	-	-	-
GCF_018742105.1	HJMNBBLJ_01295	InhA1	92.2111	-	-	BtToxin_Digger	100	100	NZ_CP072055.1	1262315	1264702	-	-	-
GCF_018742105.1	HJMNBBLJ_00656	InhA2	94.6183	-	-	BtToxin_Digger	100	100	NZ_CP072055.1	652522	654915	-	-	-
GCF_018742105.1	HJMNBBLJ_05110	Spp1Aa1	79.3713	Spp	0	BtToxin_Digger; IDOPS	99.414	100	NZ_CP072055.1	4943314	4944852	Blattella germanica:Blattodea		10.1128/AEM.00021-07
GCF_018742105.1	HJMNBBLJ_02485	Tpp	-	Tpp	4.1e-12	BtToxin_Digger	-	-	NZ_CP072055.1	2446224	2448704	-	-	-
GCF_018742105.1	HJMNBBLJ_00997	InhA1	75.0943	-	-	BtToxin_Digger	97.906	99.874	NZ_CP072055.1	972936	975374	-	-	-
GCF_018742105.1	HJMNBBLJ_05352	Bmp1	31.2292	-	-	BtToxin_Digger	100	67.413	NZ_CP072055.1	5186755	5188515	-	-	-
GCF_018742105.1	HJMNBBLJ_00412	ChitinaseC	94.9555	-	-	BtToxin_Digger	100	97.965	NZ_CP072055.1	395153	397177	-	-	-
GCF_018742105.1	HJMNBBLJ_02574	Bmp1	79.2254	-	-	BtToxin_Digger	100	63.606	NZ_CP072055.1	2543995	2545698	-	-	-
GCF_018742105.1	HJMNBBLJ_05588	Vpb	-	Vpb	4.8e-23	BtToxin_Digger	-	-	NZ_CP072056.1	94281	96464	-	-	-
GCF_018742105.1	HJMNBBLJ_05701	App4Aa1	68.272	App	0	BtToxin_Digger	100	99.718	NZ_CP072056.1	246715	247776	-	-	-
GCF_018742105.1	HJMNBBLJ_03130	Vpb	-	Vpb	2.3e-29	BtToxin_Digger	-	-	NZ_CP072055.1	3073826	3076042	-	-	-
GCF_018742105.1	HJMNBBLJ_03270	Spp1Aa1	80.2789	Spp	0	BtToxin_Digger; IDOPS	97.856	99.209	NZ_CP072055.1	3201290	3202831	Blattella germanica:Blattodea		10.1128/AEM.00021-07
GCF_018742185.1	IALLMOHD_05821	App4Aa1	68.272	App	0	BtToxin_Digger	100	99.718	NZ_CP072062.1	256356	257417	-	-	-
GCF_018742185.1	IALLMOHD_01009	InhA1	92.3367	-	-	BtToxin_Digger	100	100	NZ_CP072061.1	1006287	1008674	-	-	-
GCF_018742185.1	IALLMOHD_03007	Spp1Aa1	79.5678	Spp	0	BtToxin_Digger; IDOPS	99.804	100	NZ_CP072061.1	2965014	2966546	Blattella germanica:Blattodea		10.1128/AEM.00021-07
GCF_018742185.1	IALLMOHD_00359	InhA2	94.6183	-	-	BtToxin_Digger	100	100	NZ_CP072061.1	389022	391415	-	-	-
GCF_018742185.1	IALLMOHD_02299	Bmp1	79.4014	-	-	BtToxin_Digger	100	63.606	NZ_CP072061.1	2283467	2285170	-	-	-
GCF_018742185.1	IALLMOHD_02901	Vpb	-	Vpb	1.2e-28	BtToxin_Digger	-	-	NZ_CP072061.1	2857656	2859872	-	-	-
GCF_018742185.1	IALLMOHD_05058	Bmp1	31.2292	-	-	BtToxin_Digger	100	67.413	NZ_CP072061.1	4928894	4930654	-	-	-
GCF_018742185.1	IALLMOHD_04814	Spp1Aa1	80.2789	Spp	0	BtToxin_Digger; IDOPS	98.047	99.209	NZ_CP072061.1	4682038	4683576	Blattella germanica:Blattodea		10.1128/AEM.00021-07
GCF_018742185.1	IALLMOHD_00119	ChitinaseC	94.9555	-	-	BtToxin_Digger	100	97.965	NZ_CP072061.1	137808	139832	-	-	-
GCF_018742185.1	IALLMOHD_00704	InhA1	75.0943	-	-	BtToxin_Digger	97.906	99.874	NZ_CP072061.1	711956	714394	-	-	-
GCF_018742185.1	IALLMOHD_05700	Vpb	-	Vpb	4.8e-23	BtToxin_Digger	-	-	NZ_CP072062.1	94234	96417	-	-	-
GCF_018742205.1	JPPMLCEO_00702	InhA2	94.2428	-	-	BtToxin_Digger	100	100	NZ_CP072065.1	697112	699505	-	-	-
GCF_018742205.1	JPPMLCEO_01308	InhA1	92.7136	-	-	BtToxin_Digger	100	100	NZ_CP072065.1	1279081	1281468	-	-	-
GCF_018742205.1	JPPMLCEO_01014	InhA1	74.8428	-	-	BtToxin_Digger	97.906	99.874	NZ_CP072065.1	995957	998395	-	-	-
GCF_018742205.1	JPPMLCEO_05026	Spp1Aa1	80.2789	Spp	0	BtToxin_Digger; IDOPS	98.047	99.209	NZ_CP072065.1	4837374	4838912	Blattella germanica:Blattodea		10.1128/AEM.00021-07
GCF_018742205.1	JPPMLCEO_00438	ChitinaseC	94.9555	-	-	BtToxin_Digger	100	97.965	NZ_CP072065.1	424859	426883	-	-	-
GCF_018742205.1	JPPMLCEO_02550	Bmp1	79.4014	-	-	BtToxin_Digger	100	63.606	NZ_CP072065.1	2491058	2492761	-	-	-
GCF_018742205.1	JPPMLCEO_05271	Bmp1	31.0178	-	-	BtToxin_Digger	100	69.317	NZ_CP072065.1	5085410	5087170	-	-	-
GCF_018742225.1	HKBEDIII_06330	Cry4Ca2	78.9946	Cry	0	BtToxin_Digger; IDOPS	99.11	45.211	NZ_CP036127.1	138610	140298	-	-	-
GCF_018742225.1	HKBEDIII_01012	InhA1	92.2111	-	-	BtToxin_Digger	100	100	NZ_CP036121.1	1001344	1003731	-	-	-
GCF_018742225.1	HKBEDIII_05099	Bmp1	31.0178	-	-	BtToxin_Digger	100	69.317	NZ_CP036121.1	4938565	4940325	-	-	-
GCF_018742225.1	HKBEDIII_06334	Mpp	-	Mpp	3.4e-33	BtToxin_Digger	-	-	NZ_CP036127.1	144206	145216	-	-	-
GCF_018742225.1	HKBEDIII_00088	ChitinaseB	87.5912	-	-	BtToxin_Digger	100	20.326	NZ_CP036121.1	94858	95271	-	-	-
GCF_018742225.1	HKBEDIII_05695	Vpb4Ca1	53.5433	Mtx	1e-31	BtToxin_Digger	26.078	11.483	NZ_CP036126.1	16110	17573	-	-	-
GCF_018742225.1	HKBEDIII_06350	Cry4Ca1	68.9964	Cry	0	BtToxin_Digger; IDOPS	100	45.366	NZ_CP036127.1	163536	165167	-	-	-
GCF_018742225.1	HKBEDIII_06362	Mtx	-	Mtx	4.7e-14	BtToxin_Digger	-	-	NZ_CP036127.1	173913	175355	-	-	-
GCF_018742225.1	HKBEDIII_00089	ChitinaseC	96.7619	-	-	BtToxin_Digger	100	76.308	NZ_CP036121.1	95305	96882	-	-	-
GCF_018742225.1	HKBEDIII_05692	Cry57Aa1	96.6	Cry	0	BtToxin_Digger; CryProcessor; IDOPS	91.441	100	NZ_CP036126.1	12656	14656	-	-	-
GCF_018742225.1	HKBEDIII_05735	Cry20Aa1	60.5769	-	-	BtToxin_Digger	35.986	13.811	NZ_CP036125.1	3656	4525	Aedes aegypti:Diptera		10.1128/aem.63.12.4664-4670.1997
GCF_018742225.1	HKBEDIII_06345	Cry70Bb1	66.1	Cry	0	BtToxin_Digger; CryProcessor; IDOPS	100	100	NZ_CP036127.1	155997	158402	-	-	-
GCF_018742225.1	HKBEDIII_06359	Cry54Ba2	37.3563	Cry	1e-27	BtToxin_Digger	87.879	24.893	NZ_CP036127.1	171918	172514	-	-	-
GCF_018742225.1	HKBEDIII_05734	Mtx	-	Mtx	1.1e-18	BtToxin_Digger	-	-	NZ_CP036125.1	2070	3590	-	-	-
GCF_018742225.1	HKBEDIII_02233	Bmp1	79.7535	-	-	BtToxin_Digger	100	63.606	NZ_CP036121.1	2214323	2216026	-	-	-
GCF_018742225.1	HKBEDIII_06349	Cry53Ab1	39.6	Cry	2e-146	BtToxin_Digger; CryProcessor; IDOPS	100	100	NZ_CP036127.1	161505	163514	-	-	-
GCF_018742225.1	HKBEDIII_06286	Cry70Bb1	69.4915	-	-	BtToxin_Digger	98.333	14.479	NZ_CP036127.1	91121	91483	-	-	-
GCF_018742225.1	HKBEDIII_00681	InhA1	74.9686	-	-	BtToxin_Digger	100	99.874	NZ_CP036121.1	683370	685754	-	-	-
GCF_018742225.1	HKBEDIII_04858	Spp1Aa1	79.6813	Spp	0	BtToxin_Digger; IDOPS	98.047	99.209	NZ_CP036121.1	4696939	4698477	Blattella germanica:Blattodea		10.1128/AEM.00021-07
GCF_018742225.1	HKBEDIII_05691	Tpp36Aa1	29.6875	Tpp	2e-40	BtToxin_Digger	93.431	98.462	NZ_CP036126.1	10908	12554	Diabrotica virgifera virgifera:Coleoptera		PCT WO/00/66742-B
GCF_018742225.1	HKBEDIII_06331	Cry56Aa4	55.1	Cry	0	BtToxin_Digger; CryProcessor; IDOPS	100	100	NZ_CP036127.1	140366	142342	Helicoverpa armigera:Lepidoptera		10.1007/s10529-009-0147-6
GCF_018742225.1	HKBEDIII_05897	Cry	-	Cry	1.4e-17	BtToxin_Digger	-	-	NZ_CP036131.1	30677	32416	-	-	-
GCF_018742225.1	HKBEDIII_00067	InhA1	72.5564	-	-	BtToxin_Digger	100	100	NZ_CP036121.1	73396	75783	-	-	-
GCF_018742225.1	HKBEDIII_00343	InhA2	94.4931	-	-	BtToxin_Digger	100	100	NZ_CP036121.1	364253	366643	-	-	-
GCF_018742225.1	HKBEDIII_06298	App4Aa1	94.3343	App	0	BtToxin_Digger	100	99.718	NZ_CP036127.1	105916	106977	-	-	-
GCF_018742225.1	HKBEDIII_06369	Cry4Da1	100	Cry	0	BtToxin_Digger; CryProcessor; IDOPS	100	100	NZ_CP036127.1	181455	185033	-	-	-
GCF_018742225.1	HKBEDIII_06317	Mpp2Aa5	46.2046	Mpp	1e-75	BtToxin_Digger	100	100	NZ_CP036127.1	125299	126201	Aedes aegypti:Diptera; Culex quinquefasciatus:Diptera		10.1016/j.jip.2013.10.003; 10.1074/jbc.271.24.14183
GCF_018742245.1	MJKHGIID_00998	InhA1	75.6281	-	-	BtToxin_Digger	94.201	100	NZ_CP036132.1	980229	982766	-	-	-
GCF_018742245.1	MJKHGIID_05111	Bmp1	30.9329	-	-	BtToxin_Digger	100	68.421	NZ_CP036132.1	4962408	4964168	-	-	-
GCF_018742245.1	MJKHGIID_04873	Spp1Aa1	80.2789	Spp	0	BtToxin_Digger; IDOPS	98.047	99.209	NZ_CP036132.1	4717511	4719049	Blattella germanica:Blattodea		10.1128/AEM.00021-07
GCF_018742245.1	MJKHGIID_02969	InhA1	79.7739	-	-	BtToxin_Digger	100	100	NZ_CP036132.1	2916112	2918499	-	-	-
GCF_018742245.1	MJKHGIID_03268	Vpb	-	Vpb	8.4e-29	BtToxin_Digger	-	-	NZ_CP036132.1	3183109	3185418	-	-	-
GCF_018742245.1	MJKHGIID_00670	InhA2	93.8673	-	-	BtToxin_Digger	100	100	NZ_CP036132.1	668811	671204	-	-	-
GCF_018742245.1	MJKHGIID_01286	InhA1	94.2211	-	-	BtToxin_Digger	100	100	NZ_CP036132.1	1268668	1271055	-	-	-
GCF_018742265.1	AHMKJIJP_03982	Spp1Aa1	80.2789	Spp	0	BtToxin_Digger; IDOPS	97.856	99.209	NZ_CP036137.1	3887202	3888743	Blattella germanica:Blattodea		10.1128/AEM.00021-07
GCF_018742265.1	AHMKJIJP_01709	InhA1	75.0943	-	-	BtToxin_Digger	97.906	99.874	NZ_CP036137.1	1658893	1661331	-	-	-
GCF_018742265.1	AHMKJIJP_00330	Spp1Aa1	79.3713	Spp	0	BtToxin_Digger; IDOPS	99.414	100	NZ_CP036137.1	289976	291514	Blattella germanica:Blattodea		10.1128/AEM.00021-07
GCF_018742265.1	AHMKJIJP_02007	InhA1	92.2111	-	-	BtToxin_Digger	100	100	NZ_CP036137.1	1948272	1950659	-	-	-
GCF_018742265.1	AHMKJIJP_03286	Bmp1	79.2254	-	-	BtToxin_Digger	100	63.606	NZ_CP036137.1	3229907	3231610	-	-	-
GCF_018742265.1	AHMKJIJP_01368	InhA2	94.6183	-	-	BtToxin_Digger	100	100	NZ_CP036137.1	1338479	1340872	-	-	-
GCF_018742265.1	AHMKJIJP_05708	App4Aa1	68.272	App	0	BtToxin_Digger	100	99.718	NZ_CP036138.1	246715	247776	-	-	-
GCF_018742265.1	AHMKJIJP_00572	Bmp1	31.2292	-	-	BtToxin_Digger	100	67.413	NZ_CP036137.1	533417	535177	-	-	-
GCF_018742265.1	AHMKJIJP_03197	Tpp	-	Tpp	4.1e-12	BtToxin_Digger	-	-	NZ_CP036137.1	3132136	3134616	-	-	-
GCF_018742265.1	AHMKJIJP_03842	Vpb	-	Vpb	2.3e-29	BtToxin_Digger	-	-	NZ_CP036137.1	3759738	3761954	-	-	-
GCF_018742265.1	AHMKJIJP_01124	ChitinaseC	94.9555	-	-	BtToxin_Digger	100	97.965	NZ_CP036137.1	1081236	1083260	-	-	-
GCF_018742265.1	AHMKJIJP_05595	Vpb	-	Vpb	4.8e-23	BtToxin_Digger	-	-	NZ_CP036138.1	94281	96464	-	-	-
GCF_018742285.1	EJNLJCCI_00666	InhA2	94.4931	-	-	BtToxin_Digger	100	100	NZ_CP036145.1	669335	671728	-	-	-
GCF_018742285.1	EJNLJCCI_01312	InhA1	92.2111	-	-	BtToxin_Digger	100	100	NZ_CP036145.1	1282141	1284528	-	-	-
GCF_018742285.1	EJNLJCCI_00430	ChitinaseC	94.8071	-	-	BtToxin_Digger	100	97.965	NZ_CP036145.1	420883	422907	-	-	-
GCF_018742285.1	EJNLJCCI_01017	InhA1	75.3459	-	-	BtToxin_Digger	97.906	99.874	NZ_CP036145.1	1000082	1002520	-	-	-
GCF_018742285.1	EJNLJCCI_05267	Bmp1	31.2292	-	-	BtToxin_Digger	100	67.413	NZ_CP036145.1	5120929	5122689	-	-	-
GCF_018742285.1	EJNLJCCI_05020	Spp1Aa1	80.0797	Spp	0	BtToxin_Digger; IDOPS	98.047	99.209	NZ_CP036145.1	4870727	4872265	Blattella germanica:Blattodea		10.1128/AEM.00021-07
GCF_018742285.1	EJNLJCCI_02536	Bmp1	79.4014	-	-	BtToxin_Digger	100	63.606	NZ_CP036145.1	2501922	2503625	-	-	-
GCF_018742285.1	EJNLJCCI_05512	Tpp	-	Tpp	1.4e-11	BtToxin_Digger	-	-	NZ_CP036148.1	78460	80940	-	-	-
GCF_018742285.1	EJNLJCCI_05686	Mpp	-	Mpp	2.7e-23	BtToxin_Digger	-	-	NZ_CP036148.1	298386	299276	-	-	-
GCF_018742285.1	EJNLJCCI_03102	Vpb	-	Vpb	6.1e-29	BtToxin_Digger	-	-	NZ_CP036145.1	3042434	3044650	-	-	-
GCF_018742285.1	EJNLJCCI_03197	Spp1Aa1	82.4645	Spp	0	BtToxin_Digger	99.764	83.399	NZ_CP036145.1	3142485	3143756	Blattella germanica:Blattodea		10.1128/AEM.00021-07
GCF_018751995.1	GOFDPFJB_00432	ChitinaseC	94.9555	-	-	BtToxin_Digger	100	97.965	NZ_CP071811.1	422614	424638	-	-	-
GCF_018751995.1	GOFDPFJB_00690	InhA2	94.6183	-	-	BtToxin_Digger	100	100	NZ_CP071811.1	691573	693966	-	-	-
GCF_018751995.1	GOFDPFJB_05656	Tpp80Ab1	33.2248	Tpp	7e-42	BtToxin_Digger	79.948	83.198	NZ_CP071813.1	57383	58537	-	-	-
GCF_018751995.1	GOFDPFJB_02535	Tpp	-	Tpp	1.2e-11	BtToxin_Digger	-	-	NZ_CP071811.1	2465799	2468279	-	-	-
GCF_018751995.1	GOFDPFJB_05059	Spp1Aa1	80.0797	Spp	0	BtToxin_Digger; IDOPS	98.047	99.209	NZ_CP071811.1	4854031	4855569	Blattella germanica:Blattodea		10.1128/AEM.00021-07
GCF_018751995.1	GOFDPFJB_01009	InhA1	75.3459	-	-	BtToxin_Digger	97.906	99.874	NZ_CP071811.1	982331	984769	-	-	-
GCF_018751995.1	GOFDPFJB_02623	Bmp1	79.2254	-	-	BtToxin_Digger	100	63.606	NZ_CP071811.1	2561422	2563125	-	-	-
GCF_018751995.1	GOFDPFJB_05645	Spp1Aa1	78.2869	Spp	0	BtToxin_Digger; IDOPS	98.047	99.209	NZ_CP071813.1	44914	46452	Blattella germanica:Blattodea		10.1128/AEM.00021-07
GCF_018751995.1	GOFDPFJB_06010	Bmp1	77.5956	Xpp	0	BtToxin_Digger	99.891	100	NZ_CP071812.1	172844	175594	-	-	-
GCF_018751995.1	GOFDPFJB_05639	Tpp80Aa1	29.5385	Tpp	2e-39	BtToxin_Digger	82.908	87.131	NZ_CP071813.1	37462	38640	Culex pipiens pallens:Diptera		10.1016/j.jip.2020.107386
GCF_018751995.1	GOFDPFJB_03288	Spp1Aa1	79.8805	Spp	0	BtToxin_Digger; IDOPS	97.856	99.209	NZ_CP071811.1	3191100	3192641	Blattella germanica:Blattodea		10.1128/AEM.00021-07
GCF_018751995.1	GOFDPFJB_01333	InhA1	92.3367	-	-	BtToxin_Digger	100	100	NZ_CP071811.1	1284457	1286844	-	-	-
GCF_018751995.1	GOFDPFJB_03180	Vpb	-	Vpb	1.1e-29	BtToxin_Digger	-	-	NZ_CP071811.1	3090168	3092384	-	-	-
GCF_018966865.1	NAFMGHJF_03511	InhA2	95.4944	-	-	BtToxin_Digger	100	100	NZ_CP076653.1	3354243	3356642	-	-	-
GCF_018966865.1	NAFMGHJF_00419	InhA1	78.1407	-	-	BtToxin_Digger	100	100	NZ_CP076653.1	377107	379491	-	-	-
GCF_018966865.1	NAFMGHJF_04114	InhA1	96.3568	-	-	BtToxin_Digger	100	100	NZ_CP076653.1	3933626	3936016	-	-	-
GCF_018966865.1	NAFMGHJF_02450	Spp1Aa1	80.2789	Spp	0	BtToxin_Digger; IDOPS	98.047	99.209	NZ_CP076653.1	2282678	2284216	Blattella germanica:Blattodea		10.1128/AEM.00021-07
GCF_018966865.1	NAFMGHJF_03822	InhA1	74.9686	-	-	BtToxin_Digger	100	99.874	NZ_CP076653.1	3651497	3653881	-	-	-
GCF_018966865.1	NAFMGHJF_03266	ChitinaseC	94.6588	-	-	BtToxin_Digger	100	97.965	NZ_CP076653.1	3103620	3105644	-	-	-
GCF_018966865.1	NAFMGHJF_02685	Bmp1	31.4286	-	-	BtToxin_Digger	100	66.629	NZ_CP076653.1	2524030	2525781	-	-	-
GCF_019344915.1	ODAMLIJA_00540	Mtx	-	Mtx	2.3e-18	BtToxin_Digger	-	-	NZ_JAHWJB010000005.1	291773	293635	-	-	-
GCF_019344915.1	ODAMLIJA_03261	InhA1	93.8442	-	-	BtToxin_Digger	100	100	NZ_JAHWJB010000002.1	478790	481177	-	-	-
GCF_019344915.1	ODAMLIJA_00405	Vpa	-	Vpa	5.3e-25	BtToxin_Digger	-	-	NZ_JAHWJB010000005.1	159985	160755	-	-	-
GCF_019344915.1	ODAMLIJA_06539	Cry	-	Cry	1.8e-17	BtToxin_Digger	-	-	NZ_JAHWJB010000002.1	3657043	3658647	-	-	-
GCF_019344915.1	ODAMLIJA_00508	Mpp	-	Mpp	7.7e-16	BtToxin_Digger	-	-	NZ_JAHWJB010000005.1	257618	258100	-	-	-
GCF_019344915.1	ODAMLIJA_04523	Bmp1	79.0493	-	-	BtToxin_Digger	100	63.606	NZ_JAHWJB010000002.1	1718466	1720169	-	-	-
GCF_019344915.1	ODAMLIJA_01232	ChitinaseC	94.8071	-	-	BtToxin_Digger	100	97.965	NZ_JAHWJB010000001.1	483673	485697	-	-	-
GCF_019344915.1	ODAMLIJA_06872	Mpp	-	Mpp	2e-18	BtToxin_Digger	-	-	NZ_JAHWJB010000003.1	361629	362624	-	-	-
GCF_019344915.1	ODAMLIJA_00390	Cry	-	Cry	3.6e-21	BtToxin_Digger	-	-	NZ_JAHWJB010000005.1	144313	145812	-	-	-
GCF_019344915.1	ODAMLIJA_06923	InhA1	72.7159	-	-	BtToxin_Digger	100	100	NZ_JAHWJB010000003.1	415232	417619	-	-	-
GCF_019344915.1	ODAMLIJA_02922	InhA1	75.2201	-	-	BtToxin_Digger	97.906	99.874	NZ_JAHWJB010000002.1	158768	161206	-	-	-
GCF_019344915.1	ODAMLIJA_00994	InhA2	93.2416	-	-	BtToxin_Digger	100	100	NZ_JAHWJB010000001.1	236288	238678	-	-	-
GCF_019389875.1	IAOFKJMA_06104	ChitinaseC	94.9555	-	-	BtToxin_Digger	100	97.965	NZ_QKKC01000008.1	80577	82601	-	-	-
GCF_019389875.1	IAOFKJMA_01061	Tpp1Aa4	31.4754	Tpp	1e-47	BtToxin_Digger	74.939	82.432	NZ_QKKC01000015.1	52645	53868	Anopheles stephensi:Diptera	Aedes aegypti:Diptera	10.1016/0022-2011(89)90015-3; 10.1128/jb.175.2.510-518.1993
GCF_019389875.1	IAOFKJMA_04149	Bmp1	79.4014	-	-	BtToxin_Digger	100	63.606	NZ_QKKC01000056.1	47015	48718	-	-	-
GCF_019389875.1	IAOFKJMA_05509	InhA2	93.617	-	-	BtToxin_Digger	100	100	NZ_QKKC01000012.1	158200	160593	-	-	-
GCF_019389875.1	IAOFKJMA_05770	Spp1Aa1	80.0797	Spp	0	BtToxin_Digger; IDOPS	98.047	99.209	NZ_QKKC01000010.1	170158	171696	Blattella germanica:Blattodea		10.1128/AEM.00021-07
GCF_019389875.1	IAOFKJMA_05087	Sip1A2	94.2568	Mpp	0	BtToxin_Digger; IDOPS	100	98.339	NZ_QKKC01000052.1	4467	5357	-	-	-
GCF_019389875.1	IAOFKJMA_03833	Tpp	-	Tpp	7.2e-14	BtToxin_Digger	-	-	NZ_QKKC01000023.1	38634	41114	-	-	-
GCF_019389875.1	IAOFKJMA_05084	Tpp78Ba1	71.0526	Tpp	0	BtToxin_Digger	100	100	NZ_QKKC01000052.1	2354	3484	Laodelphax striatellus:Hemiptera	Apis mellifera:Hymenoptera	10.1021/acs.jafc.9b07429; 10.1093/jee/toaa261
GCF_019389875.1	IAOFKJMA_03806	Cry70Bb1	98.6	Cry	0	BtToxin_Digger; CryProcessor; IDOPS	100	99.264	NZ_QKKC01000023.1	11502	13931	-	-	-
GCF_019389875.1	IAOFKJMA_02745	InhA1	75.3459	-	-	BtToxin_Digger	97.906	99.874	NZ_QKKC01000025.1	63002	65440	-	-	-
GCF_019389875.1	IAOFKJMA_01393	InhA1	94.598	-	-	BtToxin_Digger	100	100	NZ_QKKC01000101.1	270320	272707	-	-	-
GCF_019389875.1	IAOFKJMA_05083	Vpb4Ca1	50	Mtx	5e-31	BtToxin_Digger	22.985	12.116	NZ_QKKC01000052.1	418	2169	-	-	-
GCF_021097345.1	ODBKHHLN_04017	Bmp1	77.5956	Xpp	0	BtToxin_Digger	99.891	100	NZ_LLZX01000165.1	28390	31140	-	-	-
GCF_021097345.1	ODBKHHLN_04807	ChitinaseC	94.6588	-	-	BtToxin_Digger	100	97.965	NZ_LLZX01000199.1	356	2380	-	-	-
GCF_021097345.1	ODBKHHLN_03404	InhA2	94.6183	-	-	BtToxin_Digger	100	100	NZ_LLZX01000150.1	100409	102802	-	-	-
GCF_021097345.1	ODBKHHLN_00428	Bmp1	55.2239	Xpp	5e-108	BtToxin_Digger	98.529	37.514	NZ_LLZX01000023.1	21264	22286	-	-	-
GCF_021097345.1	ODBKHHLN_03117	Tpp	-	Tpp	8.2e-12	BtToxin_Digger	-	-	NZ_LLZX01000133.1	8267	10747	-	-	-
GCF_021097345.1	ODBKHHLN_05203	InhA1	92.2111	-	-	BtToxin_Digger	100	100	NZ_LLZX01000229.1	203538	205925	-	-	-
GCF_021097345.1	ODBKHHLN_02665	Spp1Aa1	77.193	Spp	7e-165	BtToxin_Digger	100	56.324	NZ_LLZX01000092.1	22351	23202	Blattella germanica:Blattodea		10.1128/AEM.00021-07
GCF_021097345.1	ODBKHHLN_04444	Bmp1	81.457	-	-	BtToxin_Digger	79.474	16.909	NZ_LLZX01000175.1	398	970	-	-	-
GCF_021097345.1	ODBKHHLN_00676	Tpp80Ab1	28.7009	Tpp	3e-40	BtToxin_Digger	84.872	89.702	NZ_LLZX01000033.1	6485	7657	-	-	-
GCF_021097345.1	ODBKHHLN_00564	InhA1	75.2201	-	-	BtToxin_Digger	97.786	99.874	NZ_LLZX01000026.1	109291	111732	-	-	-
GCF_021097345.1	ODBKHHLN_02648	Spp1Aa1	81.8182	Spp	2e-50	BtToxin_Digger	84.615	17.391	NZ_LLZX01000092.1	6446	6760	Blattella germanica:Blattodea		10.1128/AEM.00021-07
GCF_021097345.1	ODBKHHLN_04678	Vpb	-	Vpb	1.1e-29	BtToxin_Digger	-	-	NZ_LLZX01000181.1	29697	31913	-	-	-
GCF_022458665.1	LPFCCMFL_03843	Spp1Aa1	79.5678	Spp	0	BtToxin_Digger; IDOPS	99.414	100	NZ_JAKGBR010000007.1	170923	172461	Blattella germanica:Blattodea		10.1128/AEM.00021-07
GCF_022458665.1	LPFCCMFL_04220	ChitinaseC	94.9555	-	-	BtToxin_Digger	100	97.965	NZ_JAKGBR010000009.1	90277	92301	-	-	-
GCF_022458665.1	LPFCCMFL_05669	Bmp1	61.3569	Xpp	9e-112	BtToxin_Digger	32.722	37.962	NZ_JAKGBR010000024.1	39333	42443	-	-	-
GCF_022458665.1	LPFCCMFL_05850	Tpp	-	Tpp	4.8e-14	BtToxin_Digger	-	-	NZ_JAKGBR010000031.1	12424	14904	-	-	-
GCF_022458665.1	LPFCCMFL_05967	Vpb4Ca1	35.7827	Vpb	2e-43	BtToxin_Digger	89.174	28.3	NZ_JAKGBR010000044.1	3995	5050	-	-	-
GCF_022458665.1	LPFCCMFL_03986	InhA2	93.9925	-	-	BtToxin_Digger	100	100	NZ_JAKGBR010000008.1	52122	54512	-	-	-
GCF_022458665.1	LPFCCMFL_03473	InhA1	74.8428	-	-	BtToxin_Digger	100	99.874	NZ_JAKGBR010000006.1	114438	116822	-	-	-
GCF_022458665.1	LPFCCMFL_00770	Bmp1	79.4014	-	-	BtToxin_Digger	100	63.606	NZ_JAKGBR010000001.1	780468	782171	-	-	-
GCF_022458665.1	LPFCCMFL_05830	Sip1A2	93.9189	Mpp	0	BtToxin_Digger; IDOPS	100	98.339	NZ_JAKGBR010000030.1	7983	8873	-	-	-
GCF_022458665.1	LPFCCMFL_02453	Vpb	-	Vpb	4.5e-28	BtToxin_Digger	-	-	NZ_JAKGBR010000004.1	159063	161249	-	-	-
GCF_022458665.1	LPFCCMFL_05347	InhA1	70.5747	-	-	BtToxin_Digger	100	54.648	NZ_JAKGBR010000018.1	49502	50806	-	-	-
GCF_022458665.1	LPFCCMFL_01549	InhA1	92.3367	-	-	BtToxin_Digger	100	100	NZ_JAKGBR010000002.1	569086	571473	-	-	-
GCF_022458665.1	LPFCCMFL_04491	Bmp1	31.675	-	-	BtToxin_Digger	100	67.525	NZ_JAKGBR010000011.1	8489	10249	-	-	-
GCF_022532085.1	NFPPIKJJ_00704	InhA2	94.4931	-	-	BtToxin_Digger	100	100	NZ_CP092833.1	706961	709354	-	-	-
GCF_022532085.1	NFPPIKJJ_02621	Bmp1	79.0493	-	-	BtToxin_Digger	100	63.606	NZ_CP092833.1	2596335	2598038	-	-	-
GCF_022532085.1	NFPPIKJJ_05220	Spp1Aa1	80.0797	Spp	0	BtToxin_Digger; IDOPS	98.047	99.209	NZ_CP092833.1	5063716	5065254	Blattella germanica:Blattodea		10.1128/AEM.00021-07
GCF_022532085.1	NFPPIKJJ_05460	Bmp1	31.3409	-	-	BtToxin_Digger	100	69.317	NZ_CP092833.1	5307531	5309291	-	-	-
GCF_022532085.1	NFPPIKJJ_05735	Mpp	-	Mpp	5.5e-32	BtToxin_Digger	-	-	NZ_CP092835.1	73928	74824	-	-	-
GCF_022532085.1	NFPPIKJJ_05818	Tpp	-	Tpp	1.4e-12	BtToxin_Digger	-	-	NZ_CP092834.1	49019	51508	-	-	-
GCF_022532085.1	NFPPIKJJ_06127	App4Aa1	94.051	App	0	BtToxin_Digger	100	99.718	NZ_CP092834.1	357751	358812	-	-	-
GCF_022532085.1	NFPPIKJJ_00460	ChitinaseC	95.1039	-	-	BtToxin_Digger	100	97.965	NZ_CP092833.1	453150	455174	-	-	-
GCF_022532085.1	NFPPIKJJ_03331	Spp1Aa1	78.5408	Spp	9e-139	BtToxin_Digger	99.573	46.047	NZ_CP092833.1	3272551	3273255	Blattella germanica:Blattodea		10.1128/AEM.00021-07
GCF_022532085.1	NFPPIKJJ_03198	Vpb	-	Vpb	1.4e-29	BtToxin_Digger	-	-	NZ_CP092833.1	3143917	3146133	-	-	-
GCF_022532085.1	NFPPIKJJ_01319	InhA1	93.0905	-	-	BtToxin_Digger	100	100	NZ_CP092833.1	1290154	1292541	-	-	-
GCF_022532085.1	NFPPIKJJ_05736	Tpp78Aa1	45.1524	Tpp	6e-100	BtToxin_Digger	95	100	NZ_CP092835.1	75192	76334	Nilaparvata lugens:Hemiptera		10.1016/j.jip.2018.07.007
GCF_022532085.1	NFPPIKJJ_03333	Spp1Aa1	76.6816	Spp	4e-122	BtToxin_Digger	96.957	44.071	NZ_CP092833.1	3273389	3274081	Blattella germanica:Blattodea		10.1128/AEM.00021-07
GCF_022532085.1	NFPPIKJJ_01024	InhA1	74.9686	-	-	BtToxin_Digger	97.906	99.874	NZ_CP092833.1	1009207	1011645	-	-	-
GCF_022630575.1	KLPACIBH_01509	Spp1Aa1	80.0797	Spp	0	BtToxin_Digger; IDOPS	98.047	99.209	NZ_CP093291.1	1418869	1420407	Blattella germanica:Blattodea		10.1128/AEM.00021-07
GCF_022630575.1	KLPACIBH_05302	Vpb	-	Vpb	6.5e-28	BtToxin_Digger	-	-	NZ_CP093291.1	5142648	5144957	-	-	-
GCF_022630575.1	KLPACIBH_05433	Bmp1	56.9832	Xpp	8e-103	BtToxin_Digger	33.396	40.09	NZ_CP093292.1	5281	8499	-	-	-
GCF_022630575.1	KLPACIBH_05472	Vpb	-	Vpb	1.3e-25	BtToxin_Digger	-	-	NZ_CP093292.1	45819	48002	-	-	-
GCF_022630575.1	KLPACIBH_03224	InhA1	92.2111	-	-	BtToxin_Digger	100	100	NZ_CP093291.1	3118484	3120871	-	-	-
GCF_022630575.1	KLPACIBH_05130	Spp1Aa1	79.5678	Spp	0	BtToxin_Digger; IDOPS	99.804	100	NZ_CP093291.1	4975615	4977147	Blattella germanica:Blattodea		10.1128/AEM.00021-07
GCF_022630575.1	KLPACIBH_02340	ChitinaseC	94.9555	-	-	BtToxin_Digger	100	97.965	NZ_CP093291.1	2258480	2260504	-	-	-
GCF_022630575.1	KLPACIBH_04444	Bmp1	79.5775	-	-	BtToxin_Digger	100	63.606	NZ_CP093291.1	4313846	4315549	-	-	-
GCF_022630575.1	KLPACIBH_02931	InhA1	75.0943	-	-	BtToxin_Digger	100	99.874	NZ_CP093291.1	2833211	2835595	-	-	-
GCF_022630575.1	KLPACIBH_05605	Tpp80Ab1	29.3051	Tpp	8e-41	BtToxin_Digger	85.309	89.702	NZ_CP093292.1	193840	195006	-	-	-
GCF_022630575.1	KLPACIBH_01746	Bmp1	31.675	-	-	BtToxin_Digger	100	67.525	NZ_CP093291.1	1658259	1660019	-	-	-
GCF_022630575.1	KLPACIBH_02582	InhA2	92.8661	-	-	BtToxin_Digger	100	100	NZ_CP093291.1	2511727	2514117	-	-	-
GCF_022662615.1	DOAMMOFP_04285	ChitinaseC	94.6588	-	-	BtToxin_Digger	100	97.965	NZ_JAKUDX010000010.1	123875	125899	-	-	-
GCF_022662615.1	DOAMMOFP_01115	InhA1	93.8442	-	-	BtToxin_Digger	100	100	NZ_JAKUDX010000002.1	248475	250862	-	-	-
GCF_022662615.1	DOAMMOFP_03760	InhA1	74.9686	-	-	BtToxin_Digger	97.906	99.874	NZ_JAKUDX010000007.1	168288	170726	-	-	-
GCF_022662615.1	DOAMMOFP_03873	InhA2	93.1164	-	-	BtToxin_Digger	100	100	NZ_JAKUDX010000008.1	52400	54790	-	-	-
[truncated: 1,374 more rows]

## Sheet: TABLE S6
TABLE S6. The distribution of the identified insecticidal loci in the analyzed genomes. In case multiple paralogs were identified in the genome, the identity represents the mean estimate.
[truncated: 1,724 more rows]

[truncated: 5 more sheets: TABLE S7, TABLE S8, TABLE S9, TABLE S10, TABLE S11]
